# Supplementary material for: Crystal structure of hexa­glycinium dodeca­iodo­triplumbate
Source: Acta Crystallogr E Crystallogr Commun. 2024 Aug 6;80(Pt 9):916–20. doi: 10.1107/S2056989024007606 (PMC11389678; doi:10.1107/S2056989024007606)
Supplement: Supplementary file 1 [file e-80-00916-sup1.cif]

##############################################################################
#                                                                            #
# This CIF contains the data in a paper accepted for publication in          #
# Acta Crystallographica Section E. It conforms to the requirements of       #
# Notes for Authors for Acta Crystallographica Section E, and has been       #
# peer reviewed under the auspices of the IUCr Commission on Journals.       #
#                                                                            #
# Full details of the Crystallographic Information File format               #
# are given in the paper "The Crystallographic Information File (CIF):       #
# a New Standard Archive File for Crystallography" by S. R. Hall, F. H.      #
# Allen and I. D. Brown [Acta Cryst. (1991), A47, 655-685].                  #
#                                                                            #
# The current version of the core CIF dictionary is obtainable from          #
# ftp://ftp.iucr.org/pub/cif_core.dic.                                       #
#                                                                            #
# Software is freely available for graphical display of the structure(s)     #
# in this CIF. For information consult the CIF software page                 #
# http://www.iucr.org/resources/cif/software.                                #
#                                                                            #
# This file may be used for bona fide research purposes within the           #
# scientific community so long as proper attribution is given to the journal # 
# article from which it was obtained.                                        #
#                                                                            #
##############################################################################
data_I
_audit_creation_method     'SHELXL-2019/3'
_journal_date_recd_electronic     2024-05-31
_journal_date_accepted     2024-08-01
_journal_name_full     'Acta Crystallographica, Section E'
_journal_year     2024
_journal_volume     80
_journal_issue      1
_journal_page_first     0
_journal_page_last     0
_journal_paper_category     GM
_journal_paper_doi     10.1107/S2056989024007606
_journal_coeditor_code     JY2048
_publ_contact_author_name     'Gayane S. Tonoyan'
_publ_contact_author_address
;
Institute of Applied Problems of Physics, NAS of Armenia, 25 Nersessyan Str., 0014 Yerevan, Armenia
;
_publ_contact_author_email     'itonoyan1@gmail.com'
_publ_contact_author_fax     ?
_publ_contact_author_phone     ?
_publ_section_title
;
Crystal structure of hexaglycinium dodecaiodotriplumbate
;
loop_
    _publ_author_name
    _publ_author_footnote
    _publ_author_address
    'Tonoyan, Gayane S.' .
;
Institute of Applied Problems of Physics, NAS of Armenia, 25 Nersessyan Str.,
0014 Yerevan, Armenia
;
    'Giester, Gerald' .
;
Institute of Mineralogy and Crystallography, University of Vienna,
Josef-Holaubek-Platz 2, A-1090 Vienna, Austria
;
    'Ghazaryan, Vahram V.' .
;
Institute of Applied Problems of Physics, NAS of Armenia, 25 Nersessyan Str.,
0014 Yerevan, Armenia
;
    'Chilingaryan, Ruben Yu.' .
;
Institute of Applied Problems of Physics, NAS of Armenia, 25 Nersessyan Str.,
0014 Yerevan, Armenia
;
    'Margaryan, Arthur A.' .
;
Institute of Applied Problems of Physics, NAS of Armenia, 25 Nersessyan Str.,
0014 Yerevan, Armenia
;
    'Mkrtchyan, Artak H.' .
;
Institute of Applied Problems of Physics, NAS of Armenia, 25 Nersessyan Str.,
0014 Yerevan, Armenia
;
    'Petrosyan, Aram M.' .
;
Institute of Applied Problems of Physics, NAS of Armenia, 25 Nersessyan Str.,
0014 Yerevan, Armenia
;
_publ_section_synopsis
;
The crystal structure of (GlyH)~6~(Pb~3~I~12~) is reported. Dimeric cations of
type (<i>A</i>^+^...<i>A</i>^+^) for the amino acid glycine are observed for
the first time.
;
_chemical_name_systematic
;
Hexaglycinium tetra-\m-iodido-octaiodidotriplumbate
;
_chemical_name_common     'hexaglycinium dodecaiodo-triplumbate '
_chemical_formula_moiety     '6(C2 H6 N O2 +), I12 Pb3 6-'
_chemical_formula_sum     'C12 H36 I12 N6 O12 Pb3'
_chemical_formula_iupac     '(C2 H6 N O2)6 [Pb3 I12]'
_chemical_formula_weight     2600.84
_chemical_melting_point     ?
_space_group_crystal_system     triclinic
_space_group_name_H-M_alt     'P -1'
_space_group_name_Hall     '-P 1'
loop_
    _space_group_symop_operation_xyz
    'x, y, z'
    '-x, -y, -z'
_cell_length_a     8.5437(5)
_cell_length_b     11.2672(7)
_cell_length_c     14.8534(9)
_cell_angle_alpha     105.900(2)
_cell_angle_beta     92.647(2)
_cell_angle_gamma     111.477(2)
_cell_volume     1262.40(13)
_cell_formula_units_Z     1
_cell_measurement_reflns_used     9918
_cell_measurement_theta_min     2.60
_cell_measurement_theta_max     32.87
_cell_measurement_temperature     200(2)
_exptl_crystal_description     block
_exptl_crystal_colour     yellow
_exptl_crystal_size_max     0.1
_exptl_crystal_size_mid     0.08
_exptl_crystal_size_min     0.06
_exptl_crystal_density_diffrn     3.421
_exptl_crystal_density_meas     ?
_exptl_crystal_density_method     ?
_exptl_crystal_F_000     1128
_exptl_absorpt_coefficient_mu     17.358
_exptl_absorpt_correction_type     multi-scan
_exptl_absorpt_process_details
;
(SADABS; Krause <i>et al.</i>,  2015)
;
_exptl_absorpt_correction_T_min     0.548
_exptl_absorpt_correction_T_max     0.746
_diffrn_ambient_temperature     200(2)
_diffrn_source     ?
_diffrn_radiation_type     MoK\a
_diffrn_radiation_wavelength     0.71073
_diffrn_measurement_device_type     'Bruker APEXII CCD'
_diffrn_measurement_method     '\f and \w scans'
_diffrn_detector_area_resol_mean     ?
_diffrn_reflns_number     54402
_diffrn_reflns_av_R_equivalents     0.0293
_diffrn_reflns_av_unetI/netI     0.0220
_diffrn_reflns_theta_min     2.045
_diffrn_reflns_theta_max     33.210
_diffrn_reflns_theta_full     25.242
_diffrn_measured_fraction_theta_max     0.996
_diffrn_measured_fraction_theta_full     1.000
_diffrn_reflns_limit_h_min     -13
_diffrn_reflns_limit_h_max     13
_diffrn_reflns_limit_k_min     -17
_diffrn_reflns_limit_k_max     17
_diffrn_reflns_limit_l_min     -22
_diffrn_reflns_limit_l_max     22
_refine_special_details     ?
_reflns_number_total     9640
_reflns_number_gt     8389
_reflns_threshold_expression     'I > 2\s(I)'
_refine_ls_structure_factor_coef     Fsqd
_refine_ls_matrix_type     full
_refine_ls_R_factor_all     0.0289
_refine_ls_R_factor_gt     0.0216
_refine_ls_wR_factor_gt     0.0370
_refine_ls_wR_factor_ref     0.0385
_refine_ls_goodness_of_fit_ref     1.028
_refine_ls_restrained_S_all     1.028
_refine_ls_number_reflns     9640
_refine_ls_number_parameters     215
_refine_ls_number_restraints     0
_refine_ls_hydrogen_treatment     mixed
_refine_ls_weighting_scheme     calc
_refine_ls_weighting_details
              'w=1/[\s^2^(Fo^2^)+(0.0087P)^2^+2.5693P] where P=(Fo^2^+2Fc^2^)/3'
_atom_sites_solution_hydrogens     geom
_atom_sites_solution_primary     direct
_atom_sites_solution_secondary     difmap
_refine_ls_shift/su_max     0.002
_refine_ls_shift/su_mean     0.000
_refine_diff_density_max     2.294
_refine_diff_density_min     -2.485
_refine_ls_extinction_method
;
<i>SHELXL2019/2</i> (Sheldrick 2015b)
;
_refine_ls_extinction_coef     0.00049(2)
_refine_ls_extinction_expression
                                  'Fc^*^=kFc[1+0.001xFc^2^\l^3^/sin(2\q)]^-1/4^'
loop_
    _atom_type_symbol
    _atom_type_description
    _atom_type_scat_dispersion_real
    _atom_type_scat_dispersion_imag
    _atom_type_scat_source
    'C' 'C' 0.0033 0.0016
                         'International Tables Vol C Tables 4.2.6.8 and 6.1.1.4'
    'H' 'H' 0.0000 0.0000
                         'International Tables Vol C Tables 4.2.6.8 and 6.1.1.4'
    'I' 'I' -0.4742 1.8119
                         'International Tables Vol C Tables 4.2.6.8 and 6.1.1.4'
    'N' 'N' 0.0061 0.0033
                         'International Tables Vol C Tables 4.2.6.8 and 6.1.1.4'
    'O' 'O' 0.0106 0.0060
                         'International Tables Vol C Tables 4.2.6.8 and 6.1.1.4'
    'Pb' 'Pb' -3.3944 10.1111
                         'International Tables Vol C Tables 4.2.6.8 and 6.1.1.4'
_computing_data_collection
;
APEX5 Bruker (2024)
;
_computing_cell_refinement
;
APEX5 Bruker (2024)
;
_computing_data_reduction
;
APEX5 Bruker (2024)
;
_computing_structure_solution
;
<i>SHELXT2018/2</i> (Sheldrick, 2015a)
;
_computing_structure_refinement
;
<i>SHELXL2019/2</i> (Sheldrick, 2015b)
;
_computing_molecular_graphics     ?
_computing_publication_material
;
<i>ShelXle</i> (H\"ubschle <i>et al.</i>, 2011)
;
loop_
    _atom_site_type_symbol
    _atom_site_label
    _atom_site_fract_x
    _atom_site_fract_y
    _atom_site_fract_z
    _atom_site_U_iso_or_equiv
    _atom_site_adp_type
    _atom_site_calc_flag
    _atom_site_occupancy
    _atom_site_disorder_assembly
    _atom_site_disorder_group
    Pb Pb1 0.500000 0.500000 0.500000 0.02041(3) Uani d 1 . .
    Pb Pb2 0.38342(2) 0.18885(2) 0.25654(2) 0.02316(3) Uani d 1 . .
    I I1 0.19064(2) 0.40522(2) 0.33606(2) 0.02537(4) Uani d 1 . .
    I I2 0.74935(2) 0.46827(2) 0.34936(2) 0.02390(4) Uani d 1 . .
    I I3 0.41471(2) 0.19237(2) 0.49364(2) 0.02463(4) Uani d 1 . .
    I I4 0.42551(3) 0.22381(2) 0.06337(2) 0.03591(5) Uani d 1 . .
    I I5 0.03007(3) -0.03864(2) 0.16590(2) 0.03305(5) Uani d 1 . .
    I I6 0.59810(3) 0.01929(2) 0.23522(2) 0.03749(6) Uani d 1 . .
    O O1A 1.0289(4) 0.4863(2) 0.11937(18) 0.0392(6) Uani d 1 . .
    H H1A 1.044(5) 0.540(3) 0.0923(19) 0.059 Uiso calc 1 . .
    O O2A 0.8915(4) 0.3408(2) -0.02294(17) 0.0389(6) Uani d 1 . .
    C C1A 0.9400(4) 0.3667(3) 0.0605(2) 0.0263(6) Uani d 1 . .
    C C2A 0.9034(5) 0.2593(3) 0.1076(2) 0.0330(7) Uani d 1 . .
    H H21A 1.011081 0.252552 0.127759 0.040 Uiso calc 1 . .
    H H22A 0.852011 0.282924 0.164719 0.040 Uiso calc 1 . .
    N N1A 0.7854(4) 0.1293(3) 0.0409(2) 0.0366(7) Uani d 1 . .
    H H11A 0.774867 0.062872 0.066806 0.055 Uiso calc 1 . .
    H H12A 0.826984 0.112846 -0.014398 0.055 Uiso calc 1 . .
    H H13A 0.681464 0.132077 0.029277 0.055 Uiso calc 1 . .
    O O1B 0.6686(3) 0.5891(3) 0.10354(18) 0.0352(6) Uani d 1 . .
    H H1B 0.6483(17) 0.542(5) 0.048(3) 0.053 Uiso calc 1 . .
    O O2B 0.3916(3) 0.5535(3) 0.07956(16) 0.0347(5) Uani d 1 . .
    C C1B 0.5289(4) 0.5982(3) 0.1296(2) 0.0270(6) Uani d 1 . .
    C C2B 0.5538(5) 0.6726(4) 0.2331(2) 0.0316(7) Uani d 1 . .
    H H21B 0.578315 0.619973 0.271200 0.038 Uiso calc 1 . .
    H H22B 0.652301 0.759908 0.248893 0.038 Uiso calc 1 . .
    N N1B 0.3990(4) 0.6954(3) 0.2566(2) 0.0316(6) Uani d 1 . .
    H H11B 0.404495 0.721763 0.320722 0.047 Uiso calc 1 . .
    H H12B 0.305401 0.618023 0.229916 0.047 Uiso calc 1 . .
    H H13B 0.391713 0.760631 0.233660 0.047 Uiso calc 1 . .
    O O1C 1.0019(3) 0.1093(3) 0.6226(2) 0.0377(6) Uani d 1 . .
    H H1C 0.985(5) 0.104(4) 0.681(3) 0.057 Uiso calc 1 . .
    O O2C 0.8283(3) 0.2202(3) 0.64327(18) 0.0373(6) Uani d 1 . .
    N N1C 0.8615(4) 0.2696(3) 0.4769(2) 0.0352(7) Uani d 1 . .
    H H11C 0.867623 0.269306 0.415860 0.053 Uiso calc 1 . .
    H H12C 0.923265 0.353762 0.517012 0.053 Uiso calc 1 . .
    H H13C 0.750789 0.243678 0.485806 0.053 Uiso calc 1 . .
    C C1C 0.9138(4) 0.1728(3) 0.5965(2) 0.0268(6) Uani d 1 . .
    C C2C 0.9311(4) 0.1753(4) 0.4965(2) 0.0304(7) Uani d 1 . .
    H H21C 1.052603 0.204456 0.488863 0.037 Uiso calc 1 . .
    H H22C 0.867896 0.084242 0.451120 0.037 Uiso calc 1 . .
loop_
    _atom_site_aniso_label
    _atom_site_aniso_U_11
    _atom_site_aniso_U_22
    _atom_site_aniso_U_33
    _atom_site_aniso_U_12
    _atom_site_aniso_U_13
    _atom_site_aniso_U_23
    Pb1 0.01827(7) 0.02247(7) 0.01990(7) 0.00920(6) 0.00231(5) 0.00423(6)
    Pb2 0.02567(6) 0.02343(6) 0.02006(5) 0.01115(4) 0.00307(4) 0.00437(4)
    I1 0.02081(9) 0.02978(10) 0.02544(9) 0.01089(8) -0.00022(7) 0.00788(8)
    I2 0.02197(9) 0.02590(10) 0.02631(9) 0.01158(7) 0.00746(7) 0.00847(7)
    I3 0.02360(9) 0.02525(10) 0.02430(9) 0.00811(7) 0.00517(7) 0.00853(7)
    I4 0.04911(14) 0.02858(11) 0.02416(10) 0.00690(10) 0.00171(9) 0.01154(8)
    I5 0.02567(10) 0.03563(12) 0.03222(11) 0.00594(9) 0.00550(8) 0.01039(9)
    I6 0.04793(14) 0.03453(12) 0.04935(14) 0.02767(11) 0.02635(11) 0.02394(11)
    O1A 0.0489(16) 0.0251(12) 0.0306(13) 0.0009(11) -0.0040(11) 0.0096(10)
    O2A 0.0541(16) 0.0256(12) 0.0280(12) 0.0052(11) -0.0012(11) 0.0104(10)
    C1A 0.0240(14) 0.0240(15) 0.0280(15) 0.0063(12) 0.0050(12) 0.0083(12)
    C2A 0.0415(19) 0.0234(16) 0.0288(16) 0.0057(14) 0.0033(14) 0.0099(13)
    N1A 0.0476(18) 0.0240(14) 0.0322(15) 0.0063(13) 0.0139(13) 0.0092(12)
    O1B 0.0322(13) 0.0411(15) 0.0307(12) 0.0164(11) 0.0089(10) 0.0055(11)
    O2B 0.0351(13) 0.0478(15) 0.0253(11) 0.0217(12) 0.0083(10) 0.0096(11)
    C1B 0.0346(17) 0.0278(16) 0.0269(15) 0.0170(14) 0.0112(13) 0.0137(13)
    C2B 0.0414(19) 0.0333(18) 0.0260(15) 0.0214(15) 0.0051(13) 0.0093(13)
    N1B 0.0427(17) 0.0304(15) 0.0267(13) 0.0176(13) 0.0148(12) 0.0107(12)
    O1C 0.0382(14) 0.0470(16) 0.0442(15) 0.0249(12) 0.0123(11) 0.0273(13)
    O2C 0.0384(14) 0.0449(15) 0.0391(14) 0.0247(12) 0.0158(11) 0.0166(12)
    N1C 0.0302(15) 0.0430(17) 0.0437(17) 0.0180(13) 0.0108(13) 0.0254(14)
    C1C 0.0216(14) 0.0259(15) 0.0329(16) 0.0064(12) 0.0034(12) 0.0134(13)
    C2C 0.0298(16) 0.0336(18) 0.0345(17) 0.0163(14) 0.0081(13) 0.0151(14)
_geom_special_details
;
 All esds (except the esd in the dihedral angle between two l.s. planes)
 are estimated using the full covariance matrix.  The cell esds are taken
 into account individually in the estimation of esds in distances, angles
 and torsion angles; correlations between esds in cell parameters are only
 used when they are defined by crystal symmetry.  An approximate (isotropic)
 treatment of cell esds is used for estimating esds involving l.s. planes.
;
loop_
    _geom_bond_atom_site_label_1
    _geom_bond_atom_site_label_2
    _geom_bond_site_symmetry_2
    _geom_bond_distance
    _geom_bond_publ_flag
    Pb1 I1 2_666 3.1575(3) ?
    Pb1 I1 . 3.1575(2) ?
    Pb1 I2 2_666 3.1988(2) ?
    Pb1 I2 . 3.1988(2) ?
    Pb1 I3 . 3.2432(3) ?
    Pb1 I3 2_666 3.2432(3) ?
    Pb2 I4 . 3.0213(3) ?
    Pb2 I6 . 3.0663(3) ?
    Pb2 I5 . 3.0926(3) ?
    Pb2 I1 . 3.4049(3) ?
    Pb2 I2 . 3.4063(3) ?
    O1A C1A . 1.304(4) ?
    O1A H1A . 0.79(5) ?
    O2A C1A . 1.209(4) ?
    C1A C2A . 1.502(4) ?
    C2A N1A . 1.474(4) ?
    C2A H21A . 0.9900 ?
    C2A H22A . 0.9900 ?
    N1A H11A . 0.9100 ?
    N1A H12A . 0.9100 ?
    N1A H13A . 0.9100 ?
    O1B C1B . 1.302(4) ?
    O1B H1B . 0.82(5) ?
    O2B C1B . 1.210(4) ?
    C1B C2B . 1.499(4) ?
    C2B N1B . 1.476(4) ?
    C2B H21B . 0.9900 ?
    C2B H22B . 0.9900 ?
    N1B H11B . 0.9100 ?
    N1B H12B . 0.9100 ?
    N1B H13B . 0.9100 ?
    O1C C1C . 1.322(4) ?
    O1C H1C . 0.90(5) ?
    O2C C1C . 1.196(4) ?
    N1C C2C . 1.477(4) ?
    N1C H11C . 0.9100 ?
    N1C H12C . 0.9100 ?
    N1C H13C . 0.9100 ?
    C1C C2C . 1.507(5) ?
    C2C H21C . 0.9900 ?
    C2C H22C . 0.9900 ?
loop_
    _geom_angle_atom_site_label_1
    _geom_angle_atom_site_label_2
    _geom_angle_atom_site_label_3
    _geom_angle_site_symmetry_1
    _geom_angle_site_symmetry_3
    _geom_angle
    _geom_angle_publ_flag
    I1 Pb1 I1 2_666 . 180.0 ?
    I1 Pb1 I2 2_666 2_666 91.363(7) ?
    I1 Pb1 I2 . 2_666 88.637(8) ?
    I1 Pb1 I2 2_666 . 88.637(7) ?
    I1 Pb1 I2 . . 91.363(7) ?
    I2 Pb1 I2 2_666 . 180.0 ?
    I1 Pb1 I3 2_666 . 88.797(5) ?
    I1 Pb1 I3 . . 91.203(5) ?
    I2 Pb1 I3 2_666 . 91.693(5) ?
    I2 Pb1 I3 . . 88.307(5) ?
    I1 Pb1 I3 2_666 2_666 91.203(5) ?
    I1 Pb1 I3 . 2_666 88.797(6) ?
    I2 Pb1 I3 2_666 2_666 88.307(5) ?
    I2 Pb1 I3 . 2_666 91.693(5) ?
    I3 Pb1 I3 . 2_666 180.0 ?
    I4 Pb2 I6 . . 92.576(7) ?
    I4 Pb2 I5 . . 88.198(8) ?
    I6 Pb2 I5 . . 98.865(9) ?
    I4 Pb2 I1 . . 98.685(7) ?
    I6 Pb2 I1 . . 166.133(7) ?
    I5 Pb2 I1 . . 89.602(8) ?
    I4 Pb2 I2 . . 88.550(7) ?
    I6 Pb2 I2 . . 88.468(8) ?
    I5 Pb2 I2 . . 172.104(7) ?
    I1 Pb2 I2 . . 83.779(8) ?
    Pb1 I1 Pb2 . . 76.444(6) ?
    Pb1 I2 Pb2 . . 75.892(6) ?
    C1A O1A H1A . . 109.5 ?
    O2A C1A O1A . . 125.6(3) ?
    O2A C1A C2A . . 122.0(3) ?
    O1A C1A C2A . . 112.4(3) ?
    N1A C2A C1A . . 109.8(3) ?
    N1A C2A H21A . . 109.7 ?
    C1A C2A H21A . . 109.7 ?
    N1A C2A H22A . . 109.7 ?
    C1A C2A H22A . . 109.7 ?
    H21A C2A H22A . . 108.2 ?
    C2A N1A H11A . . 109.5 ?
    C2A N1A H12A . . 109.5 ?
    H11A N1A H12A . . 109.5 ?
    C2A N1A H13A . . 109.5 ?
    H11A N1A H13A . . 109.5 ?
    H12A N1A H13A . . 109.5 ?
    C1B O1B H1B . . 109.5 ?
    O2B C1B O1B . . 126.6(3) ?
    O2B C1B C2B . . 121.3(3) ?
    O1B C1B C2B . . 112.1(3) ?
    N1B C2B C1B . . 110.1(3) ?
    N1B C2B H21B . . 109.6 ?
    C1B C2B H21B . . 109.6 ?
    N1B C2B H22B . . 109.6 ?
    C1B C2B H22B . . 109.6 ?
    H21B C2B H22B . . 108.2 ?
    C2B N1B H11B . . 109.5 ?
    C2B N1B H12B . . 109.5 ?
    H11B N1B H12B . . 109.5 ?
    C2B N1B H13B . . 109.5 ?
    H11B N1B H13B . . 109.5 ?
    H12B N1B H13B . . 109.5 ?
    C1C O1C H1C . . 109.5 ?
    C2C N1C H11C . . 109.5 ?
    C2C N1C H12C . . 109.5 ?
    H11C N1C H12C . . 109.5 ?
    C2C N1C H13C . . 109.5 ?
    H11C N1C H13C . . 109.5 ?
    H12C N1C H13C . . 109.5 ?
    O2C C1C O1C . . 126.1(3) ?
    O2C C1C C2C . . 123.3(3) ?
    O1C C1C C2C . . 110.6(3) ?
    N1C C2C C1C . . 108.8(3) ?
    N1C C2C H21C . . 109.9 ?
    C1C C2C H21C . . 109.9 ?
    N1C C2C H22C . . 109.9 ?
    C1C C2C H22C . . 109.9 ?
    H21C C2C H22C . . 108.3 ?
loop_
    _geom_hbond_atom_site_label_D
    _geom_hbond_atom_site_label_H
    _geom_hbond_atom_site_label_A
    _geom_hbond_site_symmetry_A
    _geom_hbond_distance_DH
    _geom_hbond_distance_HA
    _geom_hbond_distance_DA
    _geom_hbond_angle_DHA
    _geom_hbond_publ_flag
    O1A H1A O2A 2_765 0.79(5) 1.85(3) 2.638(4) 171(4) yes
    C2A H21A I1 1_655 0.99 3.10 3.669(3) 118.0 yes
    C2A H22A I2 . 0.99 3.33 4.271(4) 159.9 yes
    N1A H11A I4 2_655 0.91 3.05 3.549(3) 116.0 yes
    N1A H11A I5 1_655 0.91 3.27 3.983(3) 137.0 yes
    N1A H11A I6 . 0.91 3.04 3.655(3) 126.2 yes
    N1A H12A I5 2_655 0.91 2.69 3.588(3) 170.3 yes
    N1A H13A I4 . 0.91 2.75 3.605(3) 156.3 yes
    O1B H1B O2B 2_665 0.82(4) 1.85(4) 2.667(3) 176(4) yes
    C2B H21B I2 . 0.99 3.03 3.976(3) 160.8 yes
    C2B H22B I6 1_565 0.99 3.18 3.775(3) 120.2 yes
    N1B H11B I3 2_666 0.91 2.82 3.648(3) 151.1 yes
    N1B H12B I1 . 0.91 3.11 3.647(3) 119.4 yes
    N1B H12B O1A 1_455 0.91 2.49 3.320(4) 151.2 yes
    N1B H13B I6 1_565 0.91 2.79 3.528(3) 138.7 yes
    O1C H1C I5 2_656 0.90(5) 2.57(3) 3.445(3) 164(4) yes
    N1C H11C I1 1_655 0.91 3.09 3.711(3) 126.8 yes
    N1C H11C I2 . 0.91 3.13 3.640(3) 117.4 yes
    N1C H11C I6 . 0.91 3.31 3.868(3) 121.6 yes
    N1C H12C I2 2_766 0.91 3.00 3.779(3) 145.0 yes
    N1C H13C I3 . 0.91 2.73 3.628(3) 170.2 yes
    C2C H21C I3 1_655 0.99 3.14 4.068(3) 155.9 yes
_shelx_space_group_comment
;
The symmetry employed for this shelxl refinement is uniquely defined
by the following loop, which should always be used as a source of
symmetry information in preference to the above space-group names.
They are only intended as comments.
;
_shelx_estimated_absorpt_T_min     ?
_shelx_estimated_absorpt_T_max     ?
_shelx_hkl_file
;
  -1   0   0 2526.65   58.89
  -1   0   0 2603.04   57.09
  -1   0   0 2515.65   57.99
  -1   0   0 2619.54   59.69
  -1   0   0 2602.34   58.49
  -1   0   0 2535.95   57.09
  -1   0   0 2645.14   58.69
  -1   0   0 2412.06   57.09
   1   0   0 2571.34   60.29
   1   0   0 2506.35   58.89
   1   0   0 2524.15   58.19
   1   0   0 2568.34   59.09
   1   0   0 2527.95   57.39
   1   0   0 2228.28   56.99
   1   0   0 2497.75   58.19
  -2   0   0 1250.37   30.00
  -2   0   0 1299.37   29.80
  -2   0   0 1324.17   30.40
  -2   0   0 1332.37   30.60
  -2   0   0 1275.67   29.70
   2   0   0 1292.77   30.50
   2   0   0 1297.27   29.80
   2   0   0 1278.47   29.20
   2   0   0 1273.97   31.00
   2   0   0 1316.67   29.90
  -3   0   0   19.10    2.30
  -3   0   0   16.40    0.80
  -3   0   0   19.00    2.10
  -3   0   0   20.90    1.80
  -3   0   0   19.20    0.80
   3   0   0   19.40    2.70
   3   0   0   19.50    1.80
   3   0   0   18.80    2.00
   3   0   0   21.90    1.20
  -4   0   0   89.79    4.60
  -4   0   0   98.49    5.30
  -4   0   0   88.89    2.50
  -4   0   0   98.89    5.60
  -4   0   0   87.79    2.40
  -4   0   0   89.19    4.00
   4   0   0   91.09    3.00
   4   0   0   94.99    4.00
   4   0   0   96.59    4.90
   4   0   0  109.79    5.80
  -5   0   0 2621.64   62.89
  -5   0   0 2537.45   59.09
  -5   0   0 2649.33   61.69
  -5   0   0 2708.33   63.89
  -5   0   0 2726.53   64.69
   5   0   0 2583.34   59.79
   5   0   0 2677.83   61.59
   5   0   0 2627.34   64.49
  -6   0   0  401.66   14.80
  -6   0   0  402.76   13.80
  -6   0   0  386.76   14.30
  -6   0   0  384.56   11.90
   6   0   0  376.36   14.90
   6   0   0  378.56   10.10
   6   0   0  380.76   11.90
  -7   0   0    6.50    2.90
  -7   0   0    4.40    2.80
  -7   0   0    0.10    3.30
  -7   0   0    5.50    2.10
   7   0   0    4.70    1.20
   7   0   0    6.50    2.30
  -8   0   0  142.79    9.70
  -8   0   0  122.29    7.80
  -8   0   0  138.59   10.60
  -8   0   0  122.59    9.70
   8   0   0  132.69    7.70
  -9   0   0  309.57   15.90
  -9   0   0  305.37   12.70
  -9   0   0  292.67   14.30
  -9   0   0  281.77   14.60
   9   0   0  284.47   11.80
 -10   0   0  127.39   12.00
 -10   0   0  111.69   12.40
 -10   0   0  137.49   12.60
  10   0   0  132.09    9.50
 -11   0   0   48.30    8.60
 -11   0   0   18.90    6.30
  11   0   0   30.10    5.10
 -12   0   0   15.20    8.90
 -12   0   0   17.10    9.00
  12   0   0   19.30    6.10
  12  -1   0   76.89    8.70
 -12   1   0   54.49    9.80
 -12   1   0   45.70    8.60
  11  -1   0    2.80    3.60
 -11   1   0   19.60    7.50
 -11   1   0   11.00    7.70
  10  -1   0    6.20    4.30
 -10   1   0   10.10    5.50
 -10   1   0    5.00    6.30
 -10   1   0    2.30    4.10
   9  -1   0   79.69    6.60
  -9   1   0   97.09    9.80
  -9   1   0   94.69    7.30
  -9   1   0   91.39    8.60
  -9   1   0   89.39    9.20
   8  -1   0   28.40    4.20
   8  -1   0   34.00    2.70
  -8   1   0   32.70    5.20
  -8   1   0   29.70    4.00
  -8   1   0   24.60    5.10
  -8   1   0   32.90    5.70
   7  -1   0   46.60    4.40
   7  -1   0   53.49    3.00
  -7   1   0   41.50    5.60
  -7   1   0   59.69    4.60
  -7   1   0   53.49    6.00
  -7   1   0   67.59    6.80
   6  -1   0    2.40    0.80
   6  -1   0    0.40    1.30
  -6   1   0    5.10    2.80
  -6   1   0    2.10    1.30
  -6   1   0    1.80    2.60
  -6   1   0    3.20    2.30
   5  -1   0  718.43   19.00
   5  -1   0  727.13   17.70
   5  -1   0  706.03   19.90
  -5   1   0  795.82   21.80
  -5   1   0  717.73   20.00
  -5   1   0  729.43   20.70
  -5   1   0  725.23   18.80
   4  -1   0 5181.68  118.89
   4  -1   0 4920.01  115.49
   4  -1   0 4871.41  119.69
   4  -1   0 5126.99  116.59
  -4   1   0 5068.19  117.89
  -4   1   0 5192.28  116.59
  -4   1   0 5173.68  117.19
  -4   1   0 5326.97  117.89
   3  -1   0 6333.07  147.09
   3  -1   0 6463.45  150.68
   3  -1   0 6411.56  144.79
   3  -1   0 6316.77  145.99
   3  -1   0 6542.55  149.88
  -3   1   0 6437.26  150.18
  -3   1   0 6426.86  150.48
  -3   1   0 6273.17  148.59
  -3   1   0 6594.74  152.78
  -3   1   0 6537.65  148.49
   2  -1   0  481.05   11.70
   2  -1   0  482.25   12.00
   2  -1   0  480.85   11.30
   2  -1   0  471.65   11.50
   2  -1   0  486.05   12.20
  -2   1   0  481.15   11.30
  -2   1   0  481.25   11.60
  -2   1   0  486.95   12.40
  -2   1   0  481.05   12.60
  -2   1   0  491.15   12.30
   1  -1   0  884.31   19.90
   1  -1   0  851.01   20.50
   1  -1   0  865.91   20.20
   1  -1   0  893.61   20.00
   1  -1   0  889.91   19.90
   1  -1   0  868.11   20.30
   1  -1   0  884.01   20.40
   1  -1   0  878.11   20.20
  -1   1   0  865.51   20.20
  -1   1   0  888.71   20.20
  -1   1   0  879.51   20.50
  -1   1   0  865.51   20.00
  -1   1   0  867.81   19.80
  -1   1   0  861.41   19.90
  -1   1   0  887.81   20.40
  -1   1   0  868.61   20.60
   0  -1   0    2.20    0.30
   0  -1   0    1.00    0.50
   0  -1   0    0.80    0.30
   0   1   0    1.30    0.60
   0   1   0    2.30    0.60
   0   1   0    1.40    0.30
   0   1   0    1.20    0.50
  -1  -1   0  743.13   17.10
  -1  -1   0  758.92   17.10
  -1  -1   0  756.12   17.30
  -1  -1   0  747.93   17.40
  -1  -1   0  758.52   17.70
  -1  -1   0  761.62   18.20
   1   1   0  742.13   18.10
   1   1   0  764.62   17.10
   1   1   0  747.43   18.50
   1   1   0  741.43   17.40
  -2  -1   0 8064.89  182.38
  -2  -1   0 8102.89  181.08
  -2  -1   0 7974.30  178.88
  -2  -1   0 7962.60  178.08
  -2  -1   0 8083.99  184.18
  -2  -1   0 8103.49  185.28
  -2  -1   0 7700.83  181.58
   2   1   0 7854.11  179.18
   2   1   0 7946.71  183.48
   2   1   0 8053.09  185.48
   2   1   0 7919.71  182.18
   2   1   0 7207.48  178.28
  -3  -1   0   44.10    2.50
  -3  -1   0   38.40    1.40
  -3  -1   0   42.70    3.10
  -3  -1   0   36.40    2.70
   3   1   0   35.60    1.50
   3   1   0   36.10    2.10
   3   1   0   44.00    3.90
   3   1   0   35.20    3.00
  -4  -1   0    9.70    0.70
  -4  -1   0    9.50    0.70
  -4  -1   0    7.20    2.40
  -4  -1   0   12.60    2.00
  -4  -1   0    9.30    2.00
   4   1   0   10.20    2.40
   4   1   0    8.60    1.80
   4   1   0    9.30    1.80
   4   1   0   11.10    1.00
  -5  -1   0  841.52   18.70
  -5  -1   0  827.22   21.80
  -5  -1   0  856.81   23.00
  -5  -1   0  843.02   24.10
  -5  -1   0  790.22   18.70
   5   1   0  825.72   21.50
   5   1   0  828.52   24.70
   5   1   0  829.42   19.70
  -6  -1   0  606.44   18.80
  -6  -1   0  628.34   20.00
  -6  -1   0  591.14   17.50
   6   1   0  589.04   20.70
   6   1   0  604.74   17.20
  -7  -1   0  588.04   21.20
  -7  -1   0  594.14   18.10
  -7  -1   0  601.84   20.90
  -7  -1   0  594.74   19.90
   7   1   0  601.74   17.60
   7   1   0  546.95   20.70
  -8  -1   0  152.38    8.80
  -8  -1   0  155.78   11.70
  -8  -1   0  150.78   10.70
  -8  -1   0  137.19   10.80
   8   1   0  142.79   12.00
   8   1   0  159.68    8.50
  -9  -1   0  106.69    8.40
  -9  -1   0   91.69    8.90
  -9  -1   0  110.99   11.40
  -9  -1   0   94.19   10.10
   9   1   0   90.99    6.80
 -10  -1   0    3.90    3.90
 -10  -1   0    0.90    5.60
 -10  -1   0    7.90    4.90
 -10  -1   0    0.10    4.60
  10   1   0   12.20    4.90
 -11  -1   0   39.00    9.30
 -11  -1   0   42.10   10.40
  11   1   0   41.20    6.80
  12  -2   0    0.80    5.00
 -12   2   0    3.20    7.70
 -12   2   0    3.70    7.60
 -12   2   0   -1.80    4.90
  11  -2   0   39.80    5.60
 -11   2   0   32.20    8.30
 -11   2   0   24.70    9.60
 -11   2   0   42.80    9.20
  10  -2   0    8.20    4.30
 -10   2   0    7.70    4.10
 -10   2   0    6.90    4.70
 -10   2   0    9.50    4.60
   9  -2   0   -1.10    2.20
  -9   2   0    0.20    2.70
  -9   2   0    3.70    3.50
  -9   2   0   -0.60    5.30
  -9   2   0    0.60    4.30
   8  -2   0  324.37   10.00
   8  -2   0  340.57   12.00
  -8   2   0  324.47   14.80
  -8   2   0  336.67   11.90
  -8   2   0  338.87   15.60
  -8   2   0  351.46   14.60
   7  -2   0 1600.24   38.70
   7  -2   0 1658.23   40.60
  -7   2   0 1656.63   44.30
  -7   2   0 1644.74   43.70
  -7   2   0 1641.44   40.40
  -7   2   0 1652.23   42.80
   6  -2   0  271.87    8.00
   6  -2   0  278.87    9.10
  -6   2   0  264.67    8.90
  -6   2   0  253.67   10.40
  -6   2   0  262.17   10.80
  -6   2   0  270.07   11.20
   5  -2   0  182.38    5.40
   5  -2   0  182.28    7.00
   5  -2   0  186.48    4.50
   5  -2   0  187.98    6.50
   5  -2   0  182.98    7.30
  -5   2   0  183.98    6.40
  -5   2   0  192.78    8.30
  -5   2   0  199.78    7.70
  -5   2   0  183.88    8.40
   4  -2   0 2624.74   60.59
   4  -2   0 2658.23   62.39
   4  -2   0 2712.93   61.59
   4  -2   0 2610.64   61.99
  -4   2   0 2707.33   63.69
  -4   2   0 2748.63   63.19
  -4   2   0 2667.63   62.69
  -4   2   0 2691.53   61.29
   3  -2   0  486.25   13.30
   3  -2   0  511.65   12.30
   3  -2   0  495.85   13.20
   3  -2   0  512.85   12.70
  -3   2   0  500.55   12.60
  -3   2   0  513.05   14.30
  -3   2   0  495.35   13.90
  -3   2   0  498.55   13.60
   2  -2   0 2378.86   54.69
   2  -2   0 2356.46   53.49
   2  -2   0 2323.87   53.89
   2  -2   0 2374.56   53.29
   2  -2   0 2367.16   54.29
  -2   2   0 2290.57   54.69
  -2   2   0 2354.86   54.39
  -2   2   0 2371.76   54.79
  -2   2   0 2430.46   53.99
   1  -2   0 1190.08   26.90
   1  -2   0 1183.48   27.70
   1  -2   0 1175.88   27.10
   1  -2   0 1171.78   26.90
  -1   2   0 1172.28   28.10
  -1   2   0 1192.98   26.60
  -1   2   0 1162.78   28.20
  -1   2   0 1153.08   27.40
  -1   2   0 1128.69   26.60
  -1   2   0 1212.88   27.80
  -1   2   0 1138.79   26.30
   0  -2   0  182.98    4.80
   0  -2   0  186.48    5.10
   0  -2   0  191.08    6.40
   0  -2   0  183.78    5.00
   0   2   0  197.78    6.30
   0   2   0  184.68    4.80
   0   2   0  182.08    6.00
   0   2   0  196.98    5.10
   0   2   0  191.18    6.50
  -1  -2   0  453.25   10.80
  -1  -2   0  440.66   10.60
  -1  -2   0  451.25   12.20
  -1  -2   0  448.86   10.50
  -1  -2   0  451.45   11.50
   1   2   0  433.76   12.60
   1   2   0  465.75   12.00
   1   2   0  441.76   10.70
  -2  -2   0 1332.97   32.80
  -2  -2   0 1373.06   32.00
  -2  -2   0 1367.86   30.40
  -2  -2   0 1353.26   30.60
   2   2   0 1329.17   33.50
   2   2   0 1328.57   32.70
   2   2   0 1331.17   31.10
   2   2   0 1315.47   32.80
  -3  -2   0  712.03   16.90
  -3  -2   0  740.03   17.10
  -3  -2   0  740.23   19.00
  -3  -2   0  747.63   19.40
  -3  -2   0  752.72   20.20
   3   2   0  738.23   21.20
   3   2   0  727.93   19.90
   3   2   0  719.93   18.20
   3   2   0  739.53   20.30
   3   2   0  743.43   17.30
  -4  -2   0 2412.86   58.19
  -4  -2   0 2426.06   55.69
  -4  -2   0 2537.05   58.59
  -4  -2   0 2520.15   60.29
  -4  -2   0 2598.74   59.29
   4   2   0 2481.65   57.59
   4   2   0 2446.36   56.19
   4   2   0 2408.96   61.19
  -5  -2   0  264.87   10.90
  -5  -2   0  242.08    8.70
  -5  -2   0  219.68    5.60
  -5  -2   0  225.08    9.60
  -5  -2   0  227.28    5.60
   5   2   0  226.18    6.40
   5   2   0  240.98    8.30
   5   2   0  232.58   11.40
  -6  -2   0  316.77   12.50
  -6  -2   0  342.87   12.00
  -6  -2   0  347.07   14.30
   6   2   0  322.37   10.80
   6   2   0  316.57   14.70
  -7  -2   0  159.98    8.80
  -7  -2   0  151.38    9.60
  -7  -2   0  137.69    8.80
   7   2   0  159.08    7.90
   7   2   0  141.99   10.40
  -8  -2   0   10.80    4.50
  -8  -2   0    7.40    2.90
  -8  -2   0    9.70    3.90
  -8  -2   0    4.30    3.70
   8   2   0    2.60    3.90
   8   2   0    8.20    2.80
  -9  -2   0   21.10    5.60
  -9  -2   0   21.70    6.30
  -9  -2   0   34.40    5.70
  -9  -2   0   28.70    6.00
   9   2   0   47.70    9.30
   9   2   0   25.70    5.00
 -10  -2   0    7.60    6.60
 -10  -2   0    7.40    5.30
 -10  -2   0    7.60    5.40
  10   2   0    4.90    3.50
 -11  -2   0    7.30    7.60
 -11  -2   0   -7.20    6.60
  11   2   0    2.20    5.20
  12  -3   0    7.00    5.60
 -12   3   0   13.90    8.00
 -12   3   0   14.40    6.60
 -12   3   0   21.70    7.50
  11  -3   0   22.30    4.90
 -11   3   0   35.90    8.30
 -11   3   0   38.90    8.10
 -11   3   0   34.80    7.70
  10  -3   0  139.59    8.40
 -10   3   0  161.28   14.20
 -10   3   0  145.49   12.20
 -10   3   0  141.59   11.60
 -10   3   0  110.09   10.80
   9  -3   0   14.40    2.50
   9  -3   0   13.70    4.00
  -9   3   0   19.30    5.60
  -9   3   0   14.80    5.00
  -9   3   0   15.90    5.00
   8  -3   0 1265.97   33.00
   8  -3   0 1266.27   31.00
  -8   3   0 1249.57   32.70
  -8   3   0 1276.57   37.60
  -8   3   0 1264.47   35.80
  -8   3   0 1231.28   36.30
   7  -3   0  827.62   21.20
   7  -3   0  840.62   22.80
  -7   3   0  850.01   25.20
  -7   3   0  849.52   25.70
  -7   3   0  840.52   26.60
  -7   3   0  827.92   22.50
   6  -3   0   64.29    4.70
   6  -3   0   53.69    1.90
   6  -3   0   55.89    2.90
   6  -3   0   57.59    3.70
  -6   3   0   60.89    3.80
  -6   3   0   68.09    6.30
  -6   3   0   57.59    5.10
  -6   3   0   59.79    5.40
   5  -3   0  746.83   18.20
   5  -3   0  732.13   19.00
   5  -3   0  734.83   19.90
   5  -3   0  740.63   19.90
  -5   3   0  727.43   21.50
  -5   3   0  737.63   19.00
  -5   3   0  755.12   21.30
  -5   3   0  728.23   20.30
  -5   3   0  749.23   20.70
   4  -3   0    3.20    1.30
   4  -3   0    9.30    1.70
   4  -3   0    2.90    1.00
   4  -3   0    3.20    1.20
  -4   3   0    3.50    1.30
  -4   3   0    2.10    1.30
  -4   3   0    3.70    1.80
  -4   3   0    4.30    1.60
  -4   3   0    3.00    2.10
   3  -3   0  791.92   19.20
   3  -3   0  790.12   20.00
   3  -3   0  773.52   20.40
   3  -3   0  806.52   19.10
  -3   3   0  814.02   20.80
  -3   3   0  800.42   20.20
  -3   3   0  802.72   21.20
   2  -3   0 2098.69   46.80
   2  -3   0 2036.00   47.30
   2  -3   0 2113.09   47.90
  -2   3   0 2050.99   49.30
  -2   3   0 2101.79   48.60
  -2   3   0 2081.79   49.00
  -2   3   0 2012.10   48.00
   1  -3   0 1083.39   25.70
   1  -3   0 1135.29   26.30
   1  -3   0 1095.09   26.30
   1  -3   0 1156.48   27.70
  -1   3   0 1145.29   25.50
  -1   3   0 1119.89   27.80
  -1   3   0 1157.38   27.50
  -1   3   0 1135.09   28.80
  -1   3   0 1118.19   25.90
  -1   3   0 1092.39   25.60
   0  -3   0 2134.09   49.20
   0  -3   0 2180.98   50.19
   0  -3   0 2191.98   51.69
   0   3   0 2163.98   51.89
   0   3   0 2192.98   51.39
   0   3   0 2075.49   50.89
   0   3   0 2246.58   49.10
   0   3   0 2143.99   49.30
   0   3   0 2107.69   49.99
  -1  -3   0 3292.27   75.79
  -1  -3   0 3153.98   76.09
  -1  -3   0 3215.38   76.89
  -1  -3   0 3143.49   74.99
  -1  -3   0 3278.37   75.29
  -1  -3   0 3462.15   78.39
  -1  -3   0 3484.25   76.39
   1   3   0 3286.97   76.29
   1   3   0 3383.96   75.99
   1   3   0 3274.27   76.89
  -2  -3   0 1393.96   32.10
  -2  -3   0 1415.96   33.60
  -2  -3   0 1425.56   32.70
  -2  -3   0 1410.86   34.80
  -2  -3   0 1349.66   31.80
   2   3   0 1408.06   32.40
   2   3   0 1366.56   34.60
   2   3   0 1365.46   35.40
  -3  -3   0 1136.29   27.70
  -3  -3   0 1107.69   26.20
  -3  -3   0 1128.29   29.70
  -3  -3   0 1138.39   28.30
   3   3   0 1131.49   29.80
   3   3   0 1128.99   30.80
   3   3   0 1131.49   27.10
  -4  -3   0    1.60    1.60
  -4  -3   0    5.30    1.80
  -4  -3   0    4.90    0.80
  -4  -3   0    4.30    1.90
  -4  -3   0    3.80    2.20
   4   3   0    5.60    1.50
   4   3   0    6.90    3.40
  -5  -3   0  215.28    5.80
  -5  -3   0  236.98   10.10
  -5  -3   0  227.88   10.50
  -5  -3   0  227.08    9.30
   5   3   0  225.88    8.00
   5   3   0  223.88   11.90
  -6  -3   0  249.68   12.60
  -6  -3   0  245.58   10.20
  -6  -3   0  255.97   11.30
   6   3   0  253.87    9.60
   6   3   0  264.67   13.40
  -7  -3   0   62.89    6.50
  -7  -3   0   69.49    7.90
  -7  -3   0   71.49    8.40
   7   3   0   69.69    5.10
   7   3   0   63.49    8.50
  -8  -3   0   14.40    5.30
  -8  -3   0   10.60    6.00
  -8  -3   0    8.70    5.70
  -8  -3   0   14.20    4.90
   8   3   0   15.00    4.00
   8   3   0   11.10    6.50
  -9  -3   0  213.38   16.60
  -9  -3   0  200.38   11.40
  -9  -3   0  218.08   15.10
   9   3   0  212.28   16.40
   9   3   0  220.38   10.30
 -10  -3   0   13.30    7.60
 -10  -3   0   -3.50    5.10
 -10  -3   0    7.40    7.10
  10   3   0    2.80    4.40
  12  -4   0   46.40    7.40
 -12   4   0   57.69   10.00
 -12   4   0   54.49    9.20
 -12   4   0   38.30    7.70
  11  -4   0  586.94   20.90
 -11   4   0  576.64   25.20
 -11   4   0  616.74   26.00
 -11   4   0  604.04   24.70
  10  -4   0    4.30    4.10
  10  -4   0    4.80    2.40
 -10   4   0    9.40    4.30
 -10   4   0    6.90    4.30
 -10   4   0    5.10    5.70
 -10   4   0    7.90    5.20
   9  -4   0    2.20    3.30
   9  -4   0    3.40    2.10
  -9   4   0    3.60    4.60
  -9   4   0    9.10    5.30
  -9   4   0   -1.40    4.00
  -9   4   0    6.90    4.30
   8  -4   0   10.00    2.00
   8  -4   0   12.50    3.30
  -8   4   0    9.10    4.00
  -8   4   0    7.20    2.40
  -8   4   0   13.30    4.90
  -8   4   0    4.30    3.90
  -8   4   0    7.00    4.40
   7  -4   0   82.49    3.80
   7  -4   0   83.99    5.50
   7  -4   0   89.99    6.20
   7  -4   0   79.49    2.80
  -7   4   0   79.89    4.90
  -7   4   0   83.99    6.60
  -7   4   0   89.69    6.70
  -7   4   0   77.89    7.10
  -7   4   0   91.39    6.20
   6  -4   0 2048.50   49.00
   6  -4   0 2066.09   50.29
   6  -4   0 1999.60   48.00
   6  -4   0 2006.90   51.89
  -6   4   0 2096.19   50.89
  -6   4   0 2077.59   49.40
  -6   4   0 2061.39   52.39
  -6   4   0 2107.89   52.69
  -6   4   0 2079.59   51.69
   5  -4   0   77.79    3.70
   5  -4   0   80.69    4.50
   5  -4   0   74.89    3.60
   5  -4   0   65.59    4.30
  -5   4   0   74.59    4.60
  -5   4   0   67.89    5.30
  -5   4   0   74.99    5.50
  -5   4   0   79.59    5.90
   4  -4   0 1250.47   30.40
   4  -4   0 1294.27   30.30
   4  -4   0 1285.37   32.00
   4  -4   0 1266.37   31.60
  -4   4   0 1288.97   31.80
  -4   4   0 1283.57   32.80
  -4   4   0 1283.87   33.40
   3  -4   0 3198.28   73.59
   3  -4   0 3227.38   75.69
   3  -4   0 3257.57   73.09
   3  -4   0 3216.68   74.49
  -3   4   0 3324.17   76.09
  -3   4   0 3218.28   76.49
  -3   4   0 3185.78   74.69
  -3   4   0 3234.58   73.89
  -3   4   0 3239.28   75.29
   2  -4   0 4789.22  112.59
   2  -4   0 4935.01  113.79
   2  -4   0 4694.33  110.49
   2  -4   0 5004.70  111.49
  -2   4   0 4958.80  111.79
  -2   4   0 4920.31  110.09
  -2   4   0 4885.11  112.39
  -2   4   0 4884.51  111.19
  -2   4   0 4772.32  112.99
   1  -4   0 4742.23  105.09
   1  -4   0 4592.74  105.29
   1  -4   0 4562.34  105.59
  -1   4   0 4497.85  103.29
  -1   4   0 4479.85  102.79
  -1   4   0 4581.54  107.09
  -1   4   0 4512.45  103.49
  -1   4   0 4367.76  103.69
  -1   4   0 4662.33  105.49
  -1   4   0 4579.54  104.89
  -1   4   0 4544.35  105.19
   0  -4   0 2153.88   51.89
   0  -4   0 2089.19   48.30
   0  -4   0 2099.29   48.80
   0   4   0 2130.99   49.90
   0   4   0 2096.79   48.90
   0   4   0 2077.19   50.99
   0   4   0 2154.88   51.59
   0   4   0 2184.88   52.39
  -1  -4   0   13.50    1.00
  -1  -4   0   17.00    3.30
  -1  -4   0   14.30    2.20
  -1  -4   0   14.10    1.00
  -1  -4   0   14.80    1.90
  -1  -4   0   11.50    0.80
  -1  -4   0   13.10    1.40
   1   4   0   14.80    1.20
   1   4   0   15.80    2.30
   1   4   0   14.50    2.90
  -2  -4   0   89.89    5.40
  -2  -4   0   78.39    2.50
  -2  -4   0   87.19    3.40
  -2  -4   0   81.19    4.60
   2   4   0   82.79    3.20
   2   4   0   77.79    4.80
   2   4   0   84.39    6.00
  -3  -4   0 2373.66   54.99
  -3  -4   0 2530.75   58.49
  -3  -4   0 2471.15   57.19
  -3  -4   0 2469.35   55.99
  -3  -4   0 2403.76   55.29
  -3  -4   0 2499.85   60.19
   3   4   0 2422.26   60.99
   3   4   0 2474.05   59.89
   3   4   0 2422.06   56.49
  -4  -4   0  113.39    5.90
  -4  -4   0  104.29    5.30
  -4  -4   0  107.69    6.60
  -4  -4   0  102.29    3.70
  -4  -4   0  114.89    7.00
   4   4   0  111.79    7.50
   4   4   0  115.19    8.50
   4   4   0  106.89    4.70
  -5  -4   0   11.90    3.50
  -5  -4   0   13.00    3.90
  -5  -4   0   11.50    3.60
   5   4   0   12.90    2.70
   5   4   0   14.00    4.10
  -6  -4   0  154.48    8.90
  -6  -4   0  140.69   10.40
  -6  -4   0  136.69    7.90
   6   4   0  155.28    6.80
   6   4   0  149.09   12.10
  -7  -4   0    7.10    4.90
  -7  -4   0    7.70    5.20
  -7  -4   0    9.10    4.30
   7   4   0    7.90    3.30
   7   4   0   15.90    5.30
  -8  -4   0  519.85   19.20
  -8  -4   0  540.75   21.80
  -8  -4   0  495.05   21.60
   8   4   0  528.55   17.50
   8   4   0  526.35   24.60
  -9  -4   0   89.19   11.90
  -9  -4   0   70.09    9.20
  -9  -4   0   98.09    9.60
   9   4   0  114.19   13.30
   9   4   0   87.29    7.00
 -10  -4   0    8.00    7.50
 -10  -4   0    1.20    5.70
 -10  -4   0    8.30    5.90
  10   4   0   -4.60    4.10
  10   4   0   -2.40    8.20
  13  -5   0   12.30    6.40
 -13   5   0   16.10    6.80
 -13   5   0   11.10    5.70
 -13   5   0   22.20    9.60
  12  -5   0   37.80    5.80
 -12   5   0   22.80    8.60
 -12   5   0   26.10    6.30
 -12   5   0   35.00    9.80
  11  -5   0    2.80    3.50
 -11   5   0    5.60    6.60
 -11   5   0   -1.50    6.50
 -11   5   0    3.60    5.80
  10  -5   0   95.79    7.10
  10  -5   0   96.49    6.00
 -10   5   0   95.99   10.00
 -10   5   0  103.59   10.90
 -10   5   0   91.39    9.70
 -10   5   0  114.49   11.20
   9  -5   0  423.76   14.50
   9  -5   0  417.26   13.30
  -9   5   0  421.36   18.80
  -9   5   0  400.86   18.60
  -9   5   0  449.16   17.70
  -9   5   0  415.36   18.30
   8  -5   0  794.22   23.80
   8  -5   0  812.82   22.40
   8  -5   0  791.22   20.70
  -8   5   0  757.52   26.30
  -8   5   0  825.62   27.40
  -8   5   0  775.12   24.70
  -8   5   0  777.82   25.50
   7  -5   0  469.55   13.30
   7  -5   0  477.65   15.60
   7  -5   0  478.75   14.20
  -7   5   0  505.05   18.70
  -7   5   0  463.35   17.10
  -7   5   0  493.25   16.60
  -7   5   0  451.75   17.90
   6  -5   0 1333.57   34.90
   6  -5   0 1359.86   33.40
   6  -5   0 1327.77   34.90
   6  -5   0 1364.56   33.00
  -6   5   0 1383.56   37.60
  -6   5   0 1415.76   35.80
  -6   5   0 1352.16   36.60
   5  -5   0 2402.26   55.69
   5  -5   0 2393.26   57.39
   5  -5   0 2359.16   57.59
   5  -5   0 2357.26   55.69
  -5   5   0 2456.05   57.79
  -5   5   0 2395.06   59.89
  -5   5   0 2405.46   59.19
   4  -5   0 3047.99   70.39
   4  -5   0 3053.49   71.49
   4  -5   0 3074.99   69.79
   4  -5   0 3002.60   72.49
  -4   5   0 3059.99   73.49
  -4   5   0 3116.39   70.79
  -4   5   0 3039.40   74.09
  -4   5   0 3055.79   72.49
  -4   5   0 3097.19   71.89
   3  -5   0  127.69    4.90
   3  -5   0  135.79    4.10
   3  -5   0  125.79    5.30
  -3   5   0  129.89    5.10
  -3   5   0  140.89    6.10
  -3   5   0  124.79    4.50
  -3   5   0  134.79    6.90
  -3   5   0  122.89    7.40
  -3   5   0  128.39    6.10
   2  -5   0  304.37   10.60
   2  -5   0  294.07    7.40
   2  -5   0  299.97    8.90
   2  -5   0  298.37    9.10
  -2   5   0  302.97    8.20
  -2   5   0  311.87   10.80
  -2   5   0  296.87   10.20
  -2   5   0  310.17   12.30
  -2   5   0  306.17    9.20
  -2   5   0  297.17    8.10
  -2   5   0  293.17    7.50
   1  -5   0 2275.67   52.69
   1  -5   0 2247.78   52.39
   1  -5   0 2359.56   55.49
  -1   5   0 2251.57   52.19
  -1   5   0 2296.67   55.89
  -1   5   0 2271.97   55.29
  -1   5   0 2268.47   57.89
  -1   5   0 2211.58   53.29
   0  -5   0 2701.43   61.29
   0  -5   0 2692.43   61.89
   0  -5   0 2802.42   65.99
   0   5   0 2677.93   61.89
   0   5   0 2683.73   64.69
   0   5   0 2662.03   65.39
   0   5   0 2596.44   61.39
   0   5   0 2675.83   63.19
   0   5   0 2732.03   66.29
  -1  -5   0   57.69    1.90
  -1  -5   0   54.39    3.90
  -1  -5   0   51.59    1.70
  -1  -5   0   60.19    2.30
  -1  -5   0   53.79    3.10
  -1  -5   0   59.99    4.30
   1   5   0   69.79    4.30
   1   5   0   58.19    5.10
   1   5   0   59.39    2.40
  -2  -5   0    9.30    0.80
  -2  -5   0    4.50    2.30
  -2  -5   0    6.30    1.20
  -2  -5   0    8.60    2.40
  -2  -5   0    8.60    1.20
   2   5   0    9.00    1.40
   2   5   0    8.60    2.30
   2   5   0   22.00    4.10
  -3  -5   0  194.08    6.30
  -3  -5   0  200.08    8.20
  -3  -5   0  210.88   10.00
   3   5   0  195.18   10.10
   3   5   0  192.68    9.20
   3   5   0  200.58    6.60
  -4  -5   0  842.62   25.70
  -4  -5   0  785.42   21.80
  -4  -5   0  844.02   23.40
   4   5   0  851.01   21.30
   4   5   0  808.42   25.20
   4   5   0  812.92   26.70
  -5  -5   0 1922.41   48.20
  -5  -5   0 1836.92   50.59
  -5  -5   0 1968.60   49.50
   5   5   0 1820.32   51.99
   5   5   0 1879.01   45.60
  -6  -5   0   13.40    4.00
  -6  -5   0    7.30    5.00
  -6  -5   0   16.30    4.60
   6   5   0   11.30    2.50
   6   5   0   10.30    6.40
  -7  -5   0    1.50    3.00
  -7  -5   0    0.20    3.50
  -7  -5   0    6.50    5.20
   7   5   0   -2.70    4.20
   7   5   0   -5.70    2.70
  -8  -5   0    2.10    4.50
  -8  -5   0   12.00    5.50
   8   5   0   -4.20    6.70
   8   5   0    9.10    4.10
  -9  -5   0   18.40    6.50
  -9  -5   0   19.90    6.50
  -9  -5   0   11.10    6.00
   9   5   0   24.90    7.70
   9   5   0   15.80    3.90
  13  -6   0    9.80    4.90
 -13   6   0   12.40    6.90
 -13   6   0   14.90    7.40
 -13   6   0   16.10    7.90
  12  -6   0   15.00    5.70
 -12   6   0    6.30    5.00
 -12   6   0    9.10    8.00
 -12   6   0    9.10    7.60
  11  -6   0  213.48   11.80
  11  -6   0  219.48    9.60
 -11   6   0  186.98   12.80
 -11   6   0  227.88   17.20
 -11   6   0  216.78   15.80
  10  -6   0    1.00    2.80
  10  -6   0    3.00    2.90
 -10   6   0    3.50    3.90
 -10   6   0    2.80    6.10
 -10   6   0   -4.30    5.20
   9  -6   0  370.06   13.80
   9  -6   0  366.86   11.90
   9  -6   0  382.16   12.80
  -9   6   0  390.56   16.60
  -9   6   0  406.16   18.40
  -9   6   0  336.97   17.70
  -9   6   0  379.76   17.10
   8  -6   0  614.54   19.80
   8  -6   0  628.84   17.50
   8  -6   0  604.74   18.10
  -8   6   0  592.64   22.40
  -8   6   0  641.04   23.60
  -8   6   0  647.64   21.00
   7  -6   0  812.42   21.40
   7  -6   0  811.92   23.80
   7  -6   0  818.92   21.80
  -7   6   0  799.32   25.90
  -7   6   0  792.02   26.30
  -7   6   0  808.62   24.20
   6  -6   0  170.48    6.70
   6  -6   0  184.88    8.50
   6  -6   0  180.28    6.80
  -6   6   0  175.38    9.00
  -6   6   0  172.48    9.80
  -6   6   0  163.78    9.10
  -6   6   0  177.18    8.40
  -6   6   0  170.18    7.30
   5  -6   0   23.50    2.80
   5  -6   0   23.80    2.40
   5  -6   0   25.60    3.50
   5  -6   0   21.90    3.50
  -5   6   0   23.10    3.50
  -5   6   0   21.60    3.90
  -5   6   0   20.90    4.00
  -5   6   0   29.60    3.10
  -5   6   0   22.90    3.40
   4  -6   0 1256.87   31.00
   4  -6   0 1252.57   33.80
   4  -6   0 1257.07   31.90
   4  -6   0 1249.97   29.70
  -4   6   0 1262.57   31.20
  -4   6   0 1252.57   34.50
  -4   6   0 1245.38   31.10
  -4   6   0 1279.27   33.30
  -4   6   0 1240.58   35.10
  -4   6   0 1308.07   32.80
   3  -6   0  288.57   10.50
   3  -6   0  289.97    7.60
   3  -6   0  292.97    9.40
   3  -6   0  280.37    9.00
  -3   6   0  282.07    8.20
  -3   6   0  290.97   10.60
  -3   6   0  284.27   11.10
  -3   6   0  277.87    9.10
  -3   6   0  290.77   12.80
  -3   6   0  279.57    8.40
   2  -6   0   48.30    3.40
   2  -6   0   47.30    3.40
   2  -6   0   44.00    4.30
  -2   6   0   47.50    1.60
  -2   6   0   45.50    3.50
  -2   6   0   49.70    2.60
  -2   6   0   41.10    5.20
  -2   6   0   45.50    2.10
  -2   6   0   49.10    4.80
  -2   6   0   47.80    4.40
   1  -6   0    5.10    2.50
   1  -6   0   11.70    1.80
   1  -6   0   11.00    2.10
  -1   6   0    9.60    1.40
  -1   6   0   11.70    2.80
  -1   6   0    5.40    2.40
  -1   6   0   10.40    2.30
   0  -6   0  776.52   19.60
   0  -6   0  741.53   18.70
   0   6   0  770.62   23.10
   0   6   0  767.62   19.40
   0   6   0  774.82   21.10
   0   6   0  747.73   22.30
   0   6   0  742.23   17.50
  -1  -6   0 2841.82   67.99
  -1  -6   0 2830.22   64.89
  -1  -6   0 2833.82   66.29
  -1  -6   0 2775.32   63.49
   1   6   0 2791.72   63.39
   1   6   0 2766.32   68.99
   1   6   0 2775.32   67.39
  -2  -6   0 1648.14   37.40
  -2  -6   0 1680.73   39.40
  -2  -6   0 1629.14   43.00
  -2  -6   0 1694.33   41.50
  -2  -6   0 1580.04   38.20
   2   6   0 1684.33   38.50
   2   6   0 1672.73   42.90
   2   6   0 1631.04   44.10
  -3  -6   0   17.10    3.60
  -3  -6   0   16.40    1.90
  -3  -6   0   17.30    4.20
  -3  -6   0   17.20    2.10
   3   6   0   19.70    3.80
   3   6   0   24.80    5.10
   3   6   0   14.30    2.00
  -4  -6   0  288.27   13.20
  -4  -6   0  295.37   11.70
   4   6   0  283.47    9.40
   4   6   0  290.67   14.20
   4   6   0  294.17   13.20
  -5  -6   0    1.50    2.70
  -5  -6   0    3.90    3.20
  -5  -6   0    5.90    3.50
   5   6   0    0.40    3.40
   5   6   0    5.30    2.40
  -6  -6   0   43.90    6.40
  -6  -6   0   42.50    7.10
  -6  -6   0   50.39    8.00
   6   6   0   35.10    4.00
   6   6   0   51.49    7.90
  -7  -6   0   95.09    9.60
  -7  -6   0  105.99    9.00
  -7  -6   0   97.79   12.40
   7   6   0  109.19    7.20
   7   6   0   90.99   12.20
  -8  -6   0  102.79    9.60
  -8  -6   0  120.89   12.50
   8   6   0  107.49    7.90
   8   6   0  113.99   13.20
  -9  -6   0   12.00    8.20
  -9  -6   0   10.70    6.90
   9   6   0   21.40   10.00
   9   6   0   15.40    3.80
  13  -7   0    9.40    6.30
 -13   7   0   19.70    7.70
 -13   7   0    4.40    7.40
 -13   7   0   20.90    9.20
  12  -7   0  119.89    9.90
 -12   7   0  153.48   15.20
 -12   7   0  180.48   14.10
 -12   7   0  129.49   13.60
  11  -7   0  108.99    8.90
  11  -7   0  104.49    7.50
 -11   7   0  130.49   13.30
 -11   7   0  102.09   10.80
 -11   7   0   99.59   11.10
  10  -7   0   52.29    5.50
  10  -7   0   49.90    5.30
 -10   7   0   59.79    9.50
 -10   7   0   63.09    8.00
 -10   7   0   63.89    9.20
   9  -7   0   22.10    5.10
   9  -7   0   17.00    3.20
   9  -7   0   17.90    4.00
  -9   7   0   15.50    5.10
  -9   7   0   11.00    4.80
  -9   7   0   16.10    6.80
   8  -7   0  127.09    8.80
   8  -7   0  107.89    6.90
   8  -7   0  111.79    5.80
  -8   7   0  109.69    8.00
  -8   7   0  105.09   10.00
  -8   7   0  112.99    9.20
  -8   7   0  118.49   10.70
   7  -7   0  139.49    6.60
   7  -7   0  127.49    8.00
   7  -7   0  123.79    5.80
  -7   7   0  113.59    8.30
  -7   7   0  124.09    9.80
  -7   7   0  115.39    6.30
  -7   7   0  130.49   10.20
  -7   7   0  139.19    8.60
   6  -7   0   -0.10    2.10
   6  -7   0   -0.40    1.70
  -6   7   0    5.40    2.90
  -6   7   0    2.10    2.80
  -6   7   0    3.90    3.50
  -6   7   0    8.70    2.60
  -6   7   0   10.10    2.40
   5  -7   0  298.47    8.80
   5  -7   0  289.97   11.00
   5  -7   0  285.07    9.80
  -5   7   0  289.57   13.40
  -5   7   0  293.17   11.90
  -5   7   0  303.27   13.10
  -5   7   0  285.57   11.20
  -5   7   0  296.27    9.90
   4  -7   0   36.10    2.30
   4  -7   0   42.30    4.10
   4  -7   0   39.20    3.70
  -4   7   0   42.60    3.80
  -4   7   0   46.80    4.90
  -4   7   0   41.90    4.40
  -4   7   0   42.30    2.90
  -4   7   0   36.70    2.80
  -4   7   0   39.70    6.00
   3  -7   0  449.26   15.40
   3  -7   0  454.55   13.80
   3  -7   0  464.05   13.60
  -3   7   0  477.05   15.50
  -3   7   0  442.66   17.80
  -3   7   0  474.75   16.40
  -3   7   0  467.75   12.40
  -3   7   0  462.85   13.70
  -3   7   0  440.66   12.40
   2  -7   0 1803.12   44.30
   2  -7   0 1839.12   47.50
   2  -7   0 1912.61   44.70
  -2   7   0 1835.72   48.20
  -2   7   0 1839.42   51.39
  -2   7   0 1901.71   45.30
  -2   7   0 1893.21   47.70
  -2   7   0 1834.72   43.40
  -2   7   0 1843.82   42.40
   1  -7   0   86.49    4.20
   1  -7   0   88.59    4.50
  -1   7   0   88.69    4.00
  -1   7   0   85.29    6.60
  -1   7   0   79.79    6.70
  -1   7   0   85.19    5.20
  -1   7   0   87.79    6.90
   0  -7   0  513.75   13.50
   0  -7   0  537.95   14.70
   0   7   0  504.85   17.60
   0   7   0  505.45   12.00
   0   7   0  518.95   14.30
   0   7   0  500.55   16.30
  -1  -7   0  897.21   24.70
  -1  -7   0  929.81   23.30
  -1  -7   0  890.21   21.50
  -1  -7   0  911.41   26.20
   1   7   0  898.21   25.70
   1   7   0  859.41   27.00
  -2  -7   0    0.90    3.10
  -2  -7   0    4.50    1.90
  -2  -7   0    2.20    0.50
  -2  -7   0    1.20    0.50
  -2  -7   0    5.00    2.90
   2   7   0    3.20    1.10
   2   7   0   -1.10    2.20
   2   7   0    0.90    3.10
  -3  -7   0  157.48    9.00
  -3  -7   0  188.88    6.80
  -3  -7   0  174.68   10.60
   3   7   0  174.58   10.80
   3   7   0  164.08    9.70
   3   7   0  166.28    6.10
  -4  -7   0   -2.20    2.50
  -4  -7   0    1.10    3.20
  -4  -7   0   -0.10    1.40
   4   7   0    2.00    3.20
   4   7   0    0.00    4.50
   4   7   0   -2.60    1.70
  -5  -7   0  144.09   10.00
  -5  -7   0  121.99   10.90
  -5  -7   0  145.69   11.00
   5   7   0  137.99   12.70
   5   7   0  137.79    6.70
  -6  -7   0   11.30    5.70
  -6  -7   0   21.90    5.50
  -6  -7   0   21.10    5.40
   6   7   0   12.80    7.10
   6   7   0   17.30    3.50
  -7  -7   0   65.89    9.60
  -7  -7   0   61.99    7.70
   7   7   0   57.69    5.60
   7   7   0   65.79    9.70
  -8  -7   0   27.70    6.90
  -8  -7   0   31.80    6.70
   8   7   0   45.60   11.10
  13  -8   0   19.00    6.60
 -13   8   0   17.80    7.80
 -13   8   0   23.20    7.00
 -13   8   0   23.60    9.80
  12  -8   0  101.69    7.70
  12  -8   0   99.59    9.10
 -12   8   0  119.39   14.40
 -12   8   0   94.69   11.60
 -12   8   0  116.89   14.20
  11  -8   0   77.09    6.80
  11  -8   0   64.79    6.50
 -11   8   0   65.89    8.70
 -11   8   0   66.59   10.60
 -11   8   0   74.19   11.40
  10  -8   0   73.69    6.90
  10  -8   0   73.99    5.90
 -10   8   0   80.69   10.50
 -10   8   0   66.79   11.00
 -10   8   0   92.99   10.00
   9  -8   0   35.50    5.30
   9  -8   0   43.40    4.60
   9  -8   0   32.00    4.70
  -9   8   0   35.30    7.70
  -9   8   0   39.00    8.30
  -9   8   0   44.00    7.40
  -9   8   0   45.10    7.00
  -9   8   0   42.40    4.90
   8  -8   0  274.97   10.50
   8  -8   0  285.47   10.70
   8  -8   0  278.47   12.20
  -8   8   0  242.78   12.90
  -8   8   0  264.57   15.20
  -8   8   0  288.17   12.90
  -8   8   0  290.77   11.20
  -8   8   0  238.88   14.00
   7  -8   0    7.80    2.50
   7  -8   0    7.80    2.80
   7  -8   0    1.60    3.60
  -7   8   0   -3.10    4.40
  -7   8   0    8.30    3.90
  -7   8   0    9.30    2.30
  -7   8   0    8.20    3.80
  -7   8   0    3.30    3.40
   6  -8   0  178.68    8.70
   6  -8   0  198.98    8.30
   6  -8   0  180.08    6.80
  -6   8   0  188.48   10.20
  -6   8   0  173.78    7.90
  -6   8   0  198.68   12.40
  -6   8   0  182.98    7.60
  -6   8   0  163.88   11.90
  -6   8   0  209.78   10.30
   5  -8   0  880.71   24.80
   5  -8   0  853.61   21.60
   5  -8   0  891.01   23.80
  -5   8   0  864.51   23.50
  -5   8   0  867.81   22.70
  -5   8   0  916.41   29.80
  -5   8   0  903.21   26.10
  -5   8   0  848.12   26.30
   4  -8   0  603.64   17.40
   4  -8   0  585.34   14.80
   4  -8   0  614.74   17.80
  -4   8   0  592.54   22.70
  -4   8   0  586.94   20.30
  -4   8   0  590.64   17.50
  -4   8   0  597.24   16.30
  -4   8   0  598.24   16.00
  -4   8   0  627.24   19.50
   3  -8   0 3409.56   81.09
   3  -8   0 3486.95   81.39
  -3   8   0 3612.04   84.69
  -3   8   0 3567.74   81.89
  -3   8   0 3392.36   79.19
  -3   8   0 3364.36   88.39
  -3   8   0 3500.25   79.79
  -3   8   0 3482.15   85.69
   2  -8   0  553.74   15.60
   2  -8   0  549.95   15.70
  -2   8   0  550.14   18.70
  -2   8   0  543.55   16.60
  -2   8   0  520.95   12.60
  -2   8   0  534.25   14.30
  -2   8   0  549.35   20.00
   1  -8   0  180.58    7.20
   1  -8   0  173.18    6.70
  -1   8   0  184.08    9.90
  -1   8   0  180.68    6.40
  -1   8   0  178.18    9.50
  -1   8   0  164.18   10.80
  -1   8   0  187.88    8.30
   0  -8   0  127.49    7.20
   0  -8   0  135.39    8.20
   0  -8   0  128.09    5.10
   0  -8   0  142.39    6.20
   0   8   0  129.29    3.50
   0   8   0  141.69    8.20
   0   8   0  130.49    8.40
  -1  -8   0    3.10    2.90
  -1  -8   0    3.50    1.00
  -1  -8   0    8.60    3.00
  -1  -8   0    0.90    1.50
   1   8   0    3.20    0.90
   1   8   0   10.40    4.20
   1   8   0    3.20    2.30
  -2  -8   0  164.58    9.60
  -2  -8   0  169.78    8.50
  -2  -8   0  156.58    6.60
   2   8   0  161.68   11.10
   2   8   0  156.38    9.50
   2   8   0  166.08    5.50
  -3  -8   0  100.99    9.20
  -3  -8   0   99.59    5.40
  -3  -8   0  104.19    7.50
   3   8   0  112.69   10.20
   3   8   0  101.69    4.60
   3   8   0   96.19    9.20
  -4  -8   0  274.07   15.10
  -4  -8   0  269.37   13.10
   4   8   0  247.28    8.80
   4   8   0  271.77   14.20
   4   8   0  279.27   16.40
  -5  -8   0  105.49   11.00
  -5  -8   0  130.99   11.10
  -5  -8   0  128.79   10.50
   5   8   0  139.19   13.40
  -6  -8   0   90.99    9.60
  -6  -8   0   95.79    9.90
   6   8   0   78.39   10.50
  -7  -8   0    5.70    7.10
  -7  -8   0    4.40    4.60
   7   8   0    5.30    8.40
  -8  -8   0   23.20    7.20
  -8  -8   0   21.80    8.10
   8   8   0   30.00   10.00
  12  -9   0    2.80    3.60
  12  -9   0    8.60    3.40
 -12   9   0   10.10    5.20
 -12   9   0    5.50    6.10
 -12   9   0    7.40    6.80
  11  -9   0   23.60    4.80
  11  -9   0   25.80    5.50
 -11   9   0   42.00   10.20
 -11   9   0   27.10    7.30
 -11   9   0   27.70    9.00
  10  -9   0   27.50    4.10
  10  -9   0   20.90    4.80
 -10   9   0   26.20    6.60
 -10   9   0   31.10    8.50
 -10   9   0   25.90    7.40
   9  -9   0   78.79    6.20
   9  -9   0   98.39    9.10
   9  -9   0   78.79    5.70
  -9   9   0   80.09   11.00
  -9   9   0   80.19   10.80
  -9   9   0  114.49   10.00
   8  -9   0  479.85   14.90
   8  -9   0  475.35   15.50
   8  -9   0  485.75   17.80
  -8   9   0  454.65   21.30
  -8   9   0  449.86   18.40
  -8   9   0  519.95   22.50
  -8   9   0  490.55   18.90
  -8   9   0  469.45   15.90
   7  -9   0 1121.69   32.10
   7  -9   0 1122.59   30.00
   7  -9   0 1127.09   28.50
  -7   9   0 1110.29   29.50
  -7   9   0 1169.18   36.30
  -7   9   0 1055.09   33.20
  -7   9   0 1151.28   37.10
  -7   9   0 1110.99   32.50
  -7   9   0 1125.29   30.20
   6  -9   0 1803.72   46.10
   6  -9   0 1781.22   42.40
   6  -9   0 1809.52   44.70
  -6   9   0 1724.23   47.90
  -6   9   0 1781.62   47.40
  -6   9   0 1759.22   52.09
  -6   9   0 1786.72   44.60
  -6   9   0 1811.62   43.70
   5  -9   0    5.60    3.20
   5  -9   0    1.70    2.70
   5  -9   0    1.20    1.10
  -5   9   0    0.70    3.20
  -5   9   0    2.10    2.30
  -5   9   0   10.20    3.20
  -5   9   0    4.90    1.70
  -5   9   0    6.10    3.90
   4  -9   0   59.09    5.30
   4  -9   0   52.39    4.60
  -4   9   0   61.19    3.80
  -4   9   0   57.49    8.40
  -4   9   0   69.89    7.10
  -4   9   0   50.99    6.30
  -4   9   0   59.19    5.20
  -4   9   0   54.29    3.40
   3  -9   0  146.39    7.60
   3  -9   0  173.08    7.40
  -3   9   0  165.58   10.10
  -3   9   0  159.58   11.90
  -3   9   0  154.28    5.20
  -3   9   0  180.08   10.50
  -3   9   0  166.78    6.00
  -3   9   0  161.48    8.00
   2  -9   0  230.68    8.90
   2  -9   0  261.77    9.90
  -2   9   0  250.87    7.90
  -2   9   0  236.78   10.20
  -2   9   0  226.98   13.20
  -2   9   0  259.97   12.40
   1  -9   0 1465.15   36.50
   1  -9   0 1502.45   37.70
  -1   9   0 1493.45   41.60
  -1   9   0 1506.45   42.60
  -1   9   0 1555.34   39.90
  -1   9   0 1461.45   36.20
   0  -9   0   58.09    6.50
   0  -9   0   64.59    6.00
   0  -9   0   56.79    3.50
   0  -9   0   60.79    4.70
   0   9   0   65.09    6.70
   0   9   0   55.09    6.40
  -1  -9   0  598.04   21.00
  -1  -9   0  569.04   17.10
  -1  -9   0  582.04   19.00
   1   9   0  540.35   20.20
   1   9   0  591.84   21.70
  -2  -9   0  362.96   14.60
  -2  -9   0  379.06   16.40
  -2  -9   0  337.57   11.90
   2   9   0  367.56   16.50
   2   9   0  348.97   16.50
  -3  -9   0  177.08   11.50
  -3  -9   0  185.38    7.60
  -3  -9   0  185.88   11.00
   3   9   0  166.98   11.30
   3   9   0  217.48   13.40
  -4  -9   0  157.38   10.00
  -4  -9   0  152.38   12.40
   4   9   0  176.98   14.60
   4   9   0  172.48   13.80
  -5  -9   0   34.00    6.10
  -5  -9   0   43.00    8.10
   5   9   0   37.70    9.10
  -6  -9   0   11.30    5.40
  -6  -9   0    7.60    4.90
   6   9   0   -4.50    4.60
  -7  -9   0    0.10    7.10
  -7  -9   0    8.30    6.80
   7   9   0   15.60    8.60
  12 -10   0   45.90    6.90
  12 -10   0   45.20    5.50
 -12  10   0   46.70   11.70
 -12  10   0   39.20    8.50
 -12  10   0   30.40   10.20
  11 -10   0  200.28   11.20
 -11  10   0  189.68   17.80
 -11  10   0  197.58   17.90
 -11  10   0  207.28   14.90
  10 -10   0  331.87   13.40
  10 -10   0  331.37   13.00
 -10  10   0  348.37   20.90
 -10  10   0  349.17   21.20
 -10  10   0  350.56   17.70
   9 -10   0  117.49    7.30
   9 -10   0  125.69    6.80
   9 -10   0  146.59   11.10
  -9  10   0  124.29    9.60
  -9  10   0  123.89   12.50
  -9  10   0  142.29    8.50
  -9  10   0  135.69   14.00
   8 -10   0   96.39    8.00
   8 -10   0   89.49    5.90
   8 -10   0   98.79    7.50
  -8  10   0   93.39    6.60
  -8  10   0   94.39   10.60
  -8  10   0   97.39    8.60
  -8  10   0   94.29   11.70
   7 -10   0    4.30    3.30
   7 -10   0    3.80    4.10
   7 -10   0    3.20    2.00
  -7  10   0    2.10    3.70
  -7  10   0    3.10    2.30
  -7  10   0    2.90    4.30
  -7  10   0    1.50    3.90
  -7  10   0    0.10    2.00
   6 -10   0  178.48    6.70
   6 -10   0  171.38    9.80
   6 -10   0  150.38    8.80
  -6  10   0  175.38   14.30
  -6  10   0  153.18    8.30
  -6  10   0  161.98    7.10
  -6  10   0  177.68   11.10
  -6  10   0  158.98   11.00
   5 -10   0  683.23   21.00
   5 -10   0  686.83   20.40
  -5  10   0  670.33   20.30
  -5  10   0  634.54   22.90
  -5  10   0  640.84   23.70
  -5  10   0  668.93   27.80
  -5  10   0  662.23   18.10
   4 -10   0  174.08    8.70
   4 -10   0  187.58    9.00
  -4  10   0  165.28    6.30
  -4  10   0  171.78   11.30
  -4  10   0  139.09   13.70
  -4  10   0  170.68    8.60
  -4  10   0  150.68   10.80
   3 -10   0  769.22   22.10
   3 -10   0  809.72   22.80
  -3  10   0  815.92   26.20
  -3  10   0  780.12   27.70
  -3  10   0  756.82   20.30
  -3  10   0  785.62   23.60
   2 -10   0  389.36   12.60
   2 -10   0  398.86   13.70
  -2  10   0  388.76   14.40
  -2  10   0  381.36   16.20
  -2  10   0  357.96   17.90
  -2  10   0  404.76   17.60
   1 -10   0  567.64   17.40
   1 -10   0  536.65   18.00
   1 -10   0  544.45   15.80
  -1  10   0  560.94   19.10
  -1  10   0  559.04   20.70
  -1  10   0  555.54   21.90
   0 -10   0  478.55   18.40
   0 -10   0  493.05   16.00
   0 -10   0  520.25   17.60
   0  10   0  516.45   18.60
   0  10   0  495.35   19.60
  -1 -10   0  431.86   18.30
  -1 -10   0  469.35   17.00
  -1 -10   0  445.76   14.30
   1  10   0  445.26   19.20
   1  10   0  429.06   18.30
  -2 -10   0   11.90    5.10
  -2 -10   0   14.80    5.30
  -2 -10   0   14.50    2.90
   2  10   0    6.30    5.40
   2  10   0   11.00    4.60
  -3 -10   0   15.60    6.00
  -3 -10   0   14.90    5.20
   3  10   0   13.60    6.70
   3  10   0   13.40    6.60
  -4 -10   0   22.50    6.50
   4  10   0   28.10    8.10
  -5 -10   0    2.90    4.50
  -5 -10   0    1.40    6.20
   5  10   0    4.20    7.10
  -6 -10   0   44.70    9.30
  -6 -10   0   42.30    8.60
   6  10   0   41.40    8.80
  12 -11   0   -5.40    4.20
 -12  11   0    3.30    9.40
 -12  11   0   -3.40    5.90
 -12  11   0   13.60    9.40
  11 -11   0   14.80    3.80
 -11  11   0   13.30    9.30
 -11  11   0   18.20    9.00
 -11  11   0   13.20    5.30
  10 -11   0   42.80    5.30
 -10  11   0   49.99   10.70
 -10  11   0   49.20    8.30
 -10  11   0   30.40   10.50
   9 -11   0  109.09    8.30
   9 -11   0   99.69   10.10
  -9  11   0   84.69    9.10
  -9  11   0   91.79   13.10
   8 -11   0   83.19    6.90
   8 -11   0   95.89    8.50
  -8  11   0   85.79   12.30
  -8  11   0   70.49    8.50
   7 -11   0   49.80    5.40
   7 -11   0   52.09    6.20
  -7  11   0   46.70    6.70
  -7  11   0   66.99   10.90
  -7  11   0   48.60    5.70
   6 -11   0  450.85   15.90
   6 -11   0  419.86   15.90
  -6  11   0  404.86   18.60
  -6  11   0  425.86   22.00
  -6  11   0  416.76   17.60
  -6  11   0  450.85   15.70
   5 -11   0    4.80    3.00
   5 -11   0    5.80    2.90
  -5  11   0    9.50    3.60
  -5  11   0   -1.20    4.20
  -5  11   0    4.60    5.20
  -5  11   0    3.60    4.40
   4 -11   0  493.85   16.90
   4 -11   0  498.65   16.70
  -4  11   0  490.55   21.40
  -4  11   0  512.65   25.80
  -4  11   0  532.35   20.90
  -4  11   0  499.95   17.30
   3 -11   0  595.64   19.00
   3 -11   0  606.84   18.80
  -3  11   0  599.74   20.10
  -3  11   0  606.94   24.70
  -3  11   0  647.64   23.90
   2 -11   0  127.69    6.80
   2 -11   0  118.89    7.30
   2 -11   0  117.29    8.10
  -2  11   0  125.19   11.00
  -2  11   0  122.19    9.40
  -2  11   0  133.79    9.10
   1 -11   0   54.99    5.80
   1 -11   0   46.90    6.70
   1 -11   0   50.69    5.70
  -1  11   0   52.69    6.90
  -1  11   0   50.99    7.90
   0 -11   0    8.80    3.70
   0 -11   0    5.90    4.40
   0 -11   0    4.50    3.50
   0  11   0    9.30    5.50
   0  11   0    7.30    3.90
  -1 -11   0   21.40    5.90
  -1 -11   0   26.00    4.50
  -1 -11   0   26.60    5.80
   1  11   0   35.10    7.40
   1  11   0   30.20    7.40
  -2 -11   0   12.00    3.80
  -2 -11   0    2.20    3.70
  -2 -11   0    5.20    5.00
   2  11   0   10.20    5.20
   2  11   0    3.30    4.50
  -3 -11   0    0.10    5.20
   3  11   0    3.80    6.60
   3  11   0    8.70    5.20
  -4 -11   0   47.90    7.40
   4  11   0   49.40    8.90
  -5 -11   0   31.60    7.00
  -5 -11   0   33.60    7.20
   5  11   0   48.20   10.90
  12 -12   0   15.30    5.30
 -12  12   0    4.90    9.50
 -12  12   0    8.20    5.40
  11 -12   0    6.60    3.30
 -11  12   0   -4.10    9.20
 -11  12   0    4.80    4.50
  10 -12   0   20.10    5.40
 -10  12   0   20.20   10.00
 -10  12   0   25.70    7.40
   9 -12   0   36.00    7.20
   9 -12   0   33.10    5.10
  -9  12   0   27.10    8.00
  -9  12   0   32.10    6.60
   8 -12   0   10.10    5.50
   8 -12   0    4.00    3.40
  -8  12   0   -0.60    5.70
  -8  12   0    1.30    4.80
   7 -12   0  501.35   18.40
   7 -12   0  529.05   19.90
  -7  12   0  504.65   25.90
  -7  12   0  513.55   20.80
   6 -12   0  279.07   13.40
   6 -12   0  259.67   11.80
  -6  12   0  268.27   12.00
  -6  12   0  266.67   14.30
  -6  12   0  268.47   20.00
  -6  12   0  254.37   15.50
   5 -12   0  116.49    8.80
   5 -12   0  116.69    7.80
  -5  12   0  100.89   10.30
  -5  12   0  113.19    8.40
  -5  12   0  112.19   10.80
  -5  12   0  114.99   14.70
   4 -12   0   18.00    4.90
   4 -12   0    8.00    3.90
  -4  12   0   16.30    5.10
  -4  12   0   19.80    4.90
  -4  12   0   13.10    5.90
   3 -12   0  143.19    7.60
   3 -12   0  146.09    8.50
   3 -12   0  151.08    8.20
  -3  12   0  125.49    8.60
  -3  12   0  145.49   12.20
  -3  12   0  147.89   11.90
   2 -12   0   52.69    6.30
   2 -12   0   46.40    6.00
  -2  12   0   56.39    7.70
  -2  12   0   64.09    8.70
  -2  12   0   58.79    7.50
   1 -12   0    2.40    3.10
   1 -12   0    0.40    3.80
   1 -12   0    5.80    3.40
  -1  12   0    3.70    4.10
  -1  12   0   -1.70    3.10
   0 -12   0    8.60    3.20
   0 -12   0    5.60    4.90
   0 -12   0   10.30    5.20
   0  12   0   11.10    6.50
   0  12   0   19.10    6.60
  -1 -12   0   45.30    7.30
  -1 -12   0   39.30    7.30
  -1 -12   0   32.10    5.30
   1  12   0   33.70    8.70
   1  12   0   38.50    8.60
  -2 -12   0   86.69    9.40
   2  12   0   70.09   10.90
   2  12   0   81.09    9.80
  -3 -12   0   69.09    8.40
   3  12   0   68.49   10.40
   3  12   0   53.39   10.40
  -4 -12   0    4.50    5.30
   4  12   0   -7.20    6.60
  11 -13   0   64.99    7.80
 -11  13   0   58.19   12.10
 -11  13   0   85.19   11.30
  10 -13   0  246.48   12.50
 -10  13   0  262.77   17.00
 -10  13   0  259.67   21.00
   9 -13   0   88.19    7.80
   9 -13   0   97.49    9.80
  -9  13   0   97.79   15.40
  -9  13   0   74.59    9.10
   8 -13   0  129.39   10.10
   8 -13   0  130.99    9.20
  -8  13   0  132.89   12.30
  -8  13   0  127.99   16.60
   7 -13   0  254.37   13.90
   7 -13   0  254.67   13.10
  -7  13   0  208.08   20.00
  -7  13   0  228.08   14.10
   6 -13   0    6.00    4.60
   6 -13   0    3.90    4.60
  -6  13   0    5.20    6.80
  -6  13   0    3.70    3.90
  -6  13   0   11.00    5.20
   5 -13   0  164.78   10.50
   5 -13   0  166.58   10.00
   5 -13   0  163.88    9.20
  -5  13   0  182.48   10.30
  -5  13   0  163.28   11.90
   4 -13   0   36.60    5.60
   4 -13   0   43.70    5.80
   4 -13   0   40.90    6.60
  -4  13   0   41.50    7.90
  -4  13   0   45.30    7.30
  -4  13   0   51.29    6.70
   3 -13   0   40.00    5.50
   3 -13   0   64.29    7.10
  -3  13   0   48.90    7.60
  -3  13   0   55.19    7.50
  -3  13   0   49.70    8.50
   2 -13   0   48.10    6.60
   2 -13   0   48.90    6.10
   2 -13   0   44.40    5.70
  -2  13   0   40.60    6.40
  -2  13   0   34.90    7.90
   1 -13   0   48.20    7.80
   1 -13   0   55.49    6.20
   1 -13   0   48.50    7.20
  -1  13   0   29.80    7.30
  -1  13   0   51.79    9.10
   0 -13   0  156.58   10.50
   0 -13   0  163.78   10.70
   0  13   0  192.18   15.00
   0  13   0  173.08   15.30
  -1 -13   0   24.00    5.30
  -1 -13   0   27.40    7.00
   1  13   0   28.00    7.30
   1  13   0   22.40    8.30
  -2 -13   0  139.49   12.40
   2  13   0  156.48   15.80
   2  13   0  137.69   13.70
  -3 -13   0   -1.00    4.50
   3  13   0   -1.00    6.80
  10 -14   0   37.20    6.00
 -10  14   0   67.29   14.70
 -10  14   0   35.50    7.20
   9 -14   0   61.09    7.30
   9 -14   0   64.09    9.30
  -9  14   0   62.29    8.90
  -9  14   0   81.29   13.80
   8 -14   0   94.09   10.20
   8 -14   0  115.89   10.20
  -8  14   0   96.89   15.60
  -8  14   0  113.39   12.40
   7 -14   0   21.50    5.30
   7 -14   0   27.70    5.60
  -7  14   0   28.50    7.60
  -7  14   0   36.80   10.30
   6 -14   0   13.10    5.40
   6 -14   0   13.50    4.20
  -6  14   0   -2.70    9.70
  -6  14   0    9.60    6.30
   5 -14   0   45.60    6.60
   5 -14   0   32.20    5.60
   5 -14   0   31.70    5.30
  -5  14   0   48.60    7.10
  -5  14   0   45.10    8.90
   4 -14   0  124.59    8.30
   4 -14   0  123.39   10.20
  -4  14   0  131.89   12.20
  -4  14   0  129.19   12.90
  -4  14   0  149.19   11.80
   3 -14   0  351.16   14.80
   3 -14   0  328.07   17.00
   3 -14   0  334.37   14.80
  -3  14   0  335.97   17.20
  -3  14   0  350.36   18.30
   2 -14   0  204.08   16.00
   2 -14   0  247.38   13.40
   2 -14   0  218.68   11.70
  -2  14   0  226.18   15.00
  -2  14   0  218.58   15.20
   1 -14   0   99.59    9.10
   1 -14   0  105.59   10.10
  -1  14   0   85.29   10.50
  -1  14   0  113.39   11.40
   0 -14   0   42.60    6.80
   0 -14   0   51.89    6.00
   0  14   0   49.00    9.70
   0  14   0   33.30    7.60
  -1 -14   0   12.30    7.00
   1  14   0   10.80    7.90
   1  14   0    2.20    5.30
  -2 -14   0   -9.90    5.50
   2  14   0    9.80    7.80
   2  14   0    4.60    6.40
   9 -15   0    3.60    4.00
  -9  15   0    7.90    7.50
   8 -15   0   27.30    7.40
  -8  15   0   48.10   12.00
  -8  15   0   38.80    7.80
   7 -15   0  154.98   12.30
   7 -15   0  176.68   12.90
  -7  15   0  149.29   19.20
  -7  15   0  144.69   14.10
   6 -15   0  174.18   13.10
   6 -15   0  155.68   10.50
  -6  15   0  173.38   13.70
   5 -15   0   98.69    9.10
  -5  15   0  119.49   12.10
  -5  15   0   99.89   11.10
   4 -15   0    6.10    5.80
   4 -15   0    7.60    4.80
  -4  15   0    4.10    6.00
  -4  15   0   -3.10    6.10
  -4  15   0    6.70    5.00
   3 -15   0   35.10    6.60
   3 -15   0   40.80    6.40
  -3  15   0   38.80    9.00
  -3  15   0   41.80    8.20
   2 -15   0   -2.10    3.60
   2 -15   0    7.20    5.30
  -2  15   0   -8.20    6.10
  -2  15   0   -6.30    6.40
   1 -15   0   15.00    5.90
   1 -15   0   17.90    5.10
  -1  15   0   10.60    7.50
  -1  15   0   10.30    6.40
   0 -15   0    2.50    6.20
   0 -15   0    9.70    5.40
   0  15   0   20.10    6.60
   0  15   0   11.20    8.30
   8 -16   0   18.70    7.00
  -8  16   0   24.70   10.60
   7 -16   0    1.20    4.40
  -6  16   0   -1.80    7.80
  -6  16   0    5.60    7.70
   5 -16   0    7.00    6.20
  -5  16   0    0.60    5.40
  -5  16   0   -6.30    4.00
   4 -16   0   14.90    6.70
   4 -16   0   25.40    5.90
  -4  16   0   14.20    8.20
   3 -16   0    0.90    5.10
   3 -16   0   -4.00    5.70
  -3  16   0    9.40    7.20
  -3  16   0    1.60    6.70
   2 -16   0   60.29    8.80
  -2  16   0   46.30    9.00
  -2  16   0   56.69    9.70
  -1  16  -1   -7.20    7.30
  -2  16  -1    2.40    5.00
  -2  16  -1   11.00    6.20
   2 -16   1    5.30    5.70
   2 -16   1    0.90    5.40
  -3  16  -1   10.40    7.80
  -3  16  -1   -0.40    6.20
   3 -16   1   -1.10    4.80
   3 -16   1    9.20    6.10
  -4  16  -1   -6.00    5.80
  -4  16  -1    8.00    6.00
   4 -16   1   -5.20    5.50
  -5  16  -1   14.40    7.90
  -5  16  -1   10.70    8.30
   5 -16   1   25.10    6.00
  -6  16  -1   42.00    9.50
  -6  16  -1   43.40    8.70
  -7  16  -1  172.08   16.00
   7 -16   1  162.58   13.00
  -8  16  -1    9.50   12.50
  -8  16  -1   12.50    7.80
   8 -16   1   18.30    6.60
   1  15  -1   -4.80    5.20
   0  15  -1   26.10    8.80
   0  15  -1    5.50    7.80
   0 -15   1    7.20    5.20
   0 -15   1    2.00    6.10
  -1  15  -1    9.20    7.30
  -1  15  -1    5.80    7.80
   1 -15   1    7.80    4.00
   1 -15   1    6.80    4.20
  -2  15  -1    4.60    6.50
  -2  15  -1    1.80    6.50
   2 -15   1    5.90    5.30
   2 -15   1    4.10    3.70
  -3  15  -1   34.90    7.90
  -3  15  -1   20.00    8.10
   3 -15   1   28.90    6.50
   3 -15   1   26.00    5.10
  -4  15  -1   68.79    9.70
  -4  15  -1   76.09   11.10
  -4  15  -1   60.79    9.90
   4 -15   1   55.59    6.50
   4 -15   1   67.79    8.20
  -5  15  -1    9.50    7.00
  -5  15  -1   -2.90    6.00
   5 -15   1    8.40    4.20
  -6  15  -1   -0.70    6.30
   6 -15   1    1.10    3.90
  -7  15  -1   10.00   11.60
  -7  15  -1   10.00    6.90
   7 -15   1   14.90    6.40
  -8  15  -1    9.50    5.20
  -8  15  -1    7.80   11.10
   8 -15   1    4.60    3.90
  -9  15  -1   29.20   12.70
  -9  15  -1   19.60    7.50
   9 -15   1   19.90    6.70
 -10  15  -1  127.99   18.10
 -10  15  -1  113.39   12.80
  10 -15   1  108.19    9.60
   2  14  -1   -7.50    6.80
  -2 -14   1    1.90    6.40
   1  14  -1   11.50    6.20
   1  14  -1   14.50    6.40
  -1 -14   1   11.90    6.60
   0  14  -1   15.80    6.00
   0  14  -1    8.20    5.60
   0 -14   1   16.50    5.20
   0 -14   1   11.20    6.00
  -1  14  -1   14.50    5.80
  -1  14  -1   30.20    7.20
   1 -14   1   29.80    6.00
   1 -14   1   31.10    5.60
  -2  14  -1   45.00    7.70
  -2  14  -1   38.40    6.80
   2 -14   1   35.70    6.40
   2 -14   1   39.50    7.20
   2 -14   1   39.20    6.40
  -3  14  -1  224.58   14.70
  -3  14  -1  224.68   16.50
  -3  14  -1  189.48   12.00
   3 -14   1  211.08   13.20
   3 -14   1  224.18   12.10
   3 -14   1  226.68   12.90
  -4  14  -1   66.99    9.00
  -4  14  -1   69.09    8.10
  -4  14  -1   60.99    9.70
   4 -14   1   58.09    7.60
   4 -14   1   64.79    7.90
   4 -14   1   69.09    7.00
  -5  14  -1   -1.70    3.70
   5 -14   1    1.90    2.30
   5 -14   1    1.20    4.90
   5 -14   1    1.20    4.10
  -6  14  -1    6.00    7.70
  -6  14  -1    5.30    6.10
   6 -14   1   12.70    4.20
   6 -14   1   13.10    5.40
  -7  14  -1  216.68   16.00
  -7  14  -1  166.08   20.40
   7 -14   1  191.78   12.40
  -8  14  -1   10.10    7.80
  -8  14  -1    4.40    4.40
   8 -14   1    7.30    5.00
  -9  14  -1    9.40   10.70
  -9  14  -1   -3.60    4.00
   9 -14   1    5.80    5.30
 -10  14  -1   32.60   10.40
 -10  14  -1   19.40    7.80
  10 -14   1   19.60    6.10
 -11  14  -1   43.00    9.80
 -11  14  -1   18.00   12.60
  11 -14   1   25.10    6.70
  11 -14   1   31.90    6.80
   3  13  -1   29.50    9.80
  -3 -13   1   19.80    6.00
   2  13  -1   43.20    8.30
   2  13  -1   47.00    8.50
  -2 -13   1   42.90    8.00
   1  13  -1  335.37   18.70
   1  13  -1  298.87   17.00
  -1 -13   1  306.87   12.80
  -1 -13   1  376.26   17.30
   0  13  -1  289.57   17.00
   0  13  -1  255.57   15.90
   0 -13   1  255.27   15.30
   0 -13   1  241.78   11.30
   0 -13   1  282.87   13.70
  -1  13  -1   84.49   10.00
  -1  13  -1   56.39    9.20
   1 -13   1   67.39    8.30
   1 -13   1   62.69    6.80
   1 -13   1   71.99    7.90
  -2  13  -1   -1.60    4.30
  -2  13  -1    3.70    5.70
  -2  13  -1   -7.00    4.70
   2 -13   1    2.90    4.10
   2 -13   1    5.00    3.20
   2 -13   1   -0.60    3.80
  -3  13  -1   28.00    7.20
  -3  13  -1   31.60    7.30
  -3  13  -1   31.80    5.30
   3 -13   1   28.10    5.10
   3 -13   1   37.70    6.00
   3 -13   1   26.40    5.50
  -4  13  -1   10.40    4.20
  -4  13  -1    4.00    4.30
   4 -13   1    1.40    3.30
   4 -13   1   -0.10    2.90
   4 -13   1    4.90    3.40
  -5  13  -1  225.48   20.40
  -5  13  -1  241.68   15.40
  -5  13  -1  229.88   11.60
   5 -13   1  229.78   11.00
   5 -13   1  244.58   12.40
   5 -13   1  219.38   10.10
  -6  13  -1   30.40    7.60
  -6  13  -1   34.50   10.30
   6 -13   1   29.00    5.80
   6 -13   1   35.70    6.00
  -7  13  -1  109.69   14.10
  -7  13  -1  118.79   11.60
   7 -13   1  118.19    9.00
   7 -13   1  112.29    8.50
  -8  13  -1   29.20    7.70
  -8  13  -1   37.10    9.70
   8 -13   1   25.10    6.60
   8 -13   1   30.00    6.10
  -9  13  -1   -5.00    6.00
  -9  13  -1    7.00    4.50
   9 -13   1   -1.40    4.20
 -10  13  -1   95.29   16.40
 -10  13  -1   90.19   11.60
  10 -13   1   98.99    9.30
 -11  13  -1    6.90    5.20
 -11  13  -1   13.90   11.00
  11 -13   1    8.60    4.70
  11 -13   1   17.10    6.00
   4  12  -1  281.97   18.60
  -4 -12   1  296.57   16.50
   3  12  -1   76.19   10.40
  -3 -12   1   82.29    8.80
   2  12  -1   43.30    7.80
   2  12  -1   55.99    8.90
  -2 -12   1   36.90    7.30
   1  12  -1   -0.70    3.90
   1  12  -1   -7.00    3.70
  -1 -12   1    3.50    3.40
  -1 -12   1   -0.20    4.80
  -1 -12   1    5.40    4.90
   0  12  -1   -5.60    4.80
   0  12  -1   -3.40    5.50
   0 -12   1    1.20    3.60
   0 -12   1   -0.40    4.30
   0 -12   1   -0.30    2.80
  -1  12  -1  366.46   16.30
  -1  12  -1  348.37   18.10
   1 -12   1  365.46   14.20
   1 -12   1  380.36   15.10
   1 -12   1  340.17   15.70
  -2  12  -1   31.50    5.80
  -2  12  -1   31.40    6.10
  -2  12  -1   24.60    4.50
   2 -12   1   27.30    5.60
   2 -12   1   33.40    4.80
   2 -12   1   29.70    5.10
  -3  12  -1  250.27   14.60
  -3  12  -1  219.38   13.50
  -3  12  -1  227.48   11.70
   3 -12   1  231.58   10.20
   3 -12   1  245.48   11.50
   3 -12   1  234.88   10.70
  -4  12  -1  263.67   15.00
  -4  12  -1  216.48   11.00
  -4  12  -1  234.28   14.50
   4 -12   1  225.98   11.30
   4 -12   1  254.17   10.60
   4 -12   1  240.78   10.40
  -5  12  -1   22.50    5.90
  -5  12  -1   26.20    5.80
  -5  12  -1   29.60    4.30
  -5  12  -1   24.90    7.70
   5 -12   1   27.90    4.40
   5 -12   1   28.60    3.90
   5 -12   1   28.90    4.40
  -6  12  -1  185.78   17.00
  -6  12  -1  192.68   12.30
   6 -12   1  199.48   10.80
   6 -12   1  193.28   11.00
  -7  12  -1  206.18   13.00
  -7  12  -1  208.58   18.80
   7 -12   1  214.58   10.50
   7 -12   1  207.88   11.20
  -8  12  -1   37.70    7.70
  -8  12  -1   50.29   11.50
   8 -12   1   56.69    6.50
   8 -12   1   36.30    6.00
  -9  12  -1    7.60    5.80
  -9  12  -1   19.50    9.70
   9 -12   1    9.90    4.60
 -10  12  -1   -4.60    5.10
 -10  12  -1    0.80    6.60
  10 -12   1   -0.60    2.80
 -11  12  -1   34.50    9.80
 -11  12  -1   22.20    7.50
  11 -12   1   27.40    5.50
  11 -12   1   25.60    5.10
 -12  12  -1   20.30   11.70
 -12  12  -1   30.50    9.10
  12 -12   1   25.30    5.10
   5  11  -1   61.79   10.50
  -5 -11   1   66.09    9.20
  -5 -11   1   59.79    8.50
   4  11  -1    2.90    6.80
  -4 -11   1   -0.50    5.90
  -4 -11   1    2.20    5.70
   3  11  -1    7.60    6.90
   3  11  -1    2.70    6.30
  -3 -11   1   16.20    6.00
   2  11  -1  234.78   14.00
   2  11  -1  259.67   16.70
  -2 -11   1  243.28   13.90
  -2 -11   1  259.37   13.40
  -2 -11   1  240.68   10.30
   1  11  -1   79.99    8.60
   1  11  -1   88.79    9.70
  -1 -11   1   88.79    9.20
  -1 -11   1   92.99    7.80
  -1 -11   1   88.19    6.70
   0  11  -1   40.80    6.70
   0  11  -1   52.89    7.90
   0 -11   1   46.00    6.80
   0 -11   1   51.19    5.90
   0 -11   1   46.90    5.20
  -1  11  -1   31.10    6.00
  -1  11  -1   32.00    6.80
  -1  11  -1   31.80    4.90
   1 -11   1   31.50    5.10
   1 -11   1   27.50    4.50
   1 -11   1   37.50    5.80
  -2  11  -1  101.99    9.30
  -2  11  -1   90.19    9.30
  -2  11  -1   90.59    8.00
   2 -11   1   93.19    7.00
   2 -11   1   82.49    6.00
   2 -11   1   95.19    5.80
  -3  11  -1  538.85   21.60
  -3  11  -1  566.44   18.60
   3 -11   1  560.54   17.70
   3 -11   1  532.05   16.90
   3 -11   1  554.34   17.40
  -4  11  -1    2.30    3.40
  -4  11  -1   -2.60    4.50
  -4  11  -1    3.60    3.30
  -4  11  -1    6.20    3.20
   4 -11   1    5.80    3.30
   4 -11   1    3.70    3.70
  -5  11  -1  136.49   14.50
  -5  11  -1  144.19    9.90
  -5  11  -1  174.68    8.50
  -5  11  -1  172.78   11.60
   5 -11   1  163.38    8.40
   5 -11   1  165.88    9.40
  -6  11  -1   -1.40    5.80
  -6  11  -1    1.60    3.70
  -6  11  -1    3.10    3.20
  -6  11  -1    2.00    2.50
   6 -11   1    1.40    2.70
   6 -11   1   -0.20    2.30
  -7  11  -1   26.30    4.30
  -7  11  -1   34.50    5.80
  -7  11  -1   39.20    8.20
   7 -11   1   30.40    4.50
   7 -11   1   24.80    5.50
  -8  11  -1   57.69    6.70
  -8  11  -1   63.39    8.50
  -8  11  -1   59.89   10.10
   8 -11   1   68.19    6.10
   8 -11   1   53.19    7.50
  -9  11  -1  109.99    9.30
  -9  11  -1  103.89   13.00
  -9  11  -1  124.49   11.30
   9 -11   1  112.99    7.30
   9 -11   1  127.59    7.90
 -10  11  -1  184.48   16.80
 -10  11  -1  198.38   14.70
 -10  11  -1  199.98   19.20
  10 -11   1  197.48   10.90
  10 -11   1  179.48    9.90
 -11  11  -1   55.39   13.20
 -11  11  -1   63.29    9.80
 -11  11  -1   47.00    9.00
  11 -11   1   56.79    7.20
  11 -11   1   41.10    6.00
  11 -11   1   50.89    6.10
 -12  11  -1   52.09   11.80
 -12  11  -1   65.69    9.70
  12 -11   1   51.09    6.90
  12 -11   1   46.30    7.10
   6  10  -1   34.00   10.10
  -6 -10   1   33.10    6.90
  -6 -10   1   22.40    7.80
   5  10  -1   46.70    8.90
  -5 -10   1   39.10    8.10
  -5 -10   1   48.90    8.50
   4  10  -1   16.90    5.90
  -4 -10   1   19.70    6.30
   3  10  -1   94.49   10.20
   3  10  -1   89.09    9.90
  -3 -10   1   92.29    8.70
  -3 -10   1   89.19    9.10
   2  10  -1   15.30    6.30
   2  10  -1   13.70    5.80
  -2 -10   1   21.60    5.50
  -2 -10   1   11.40    3.10
  -2 -10   1   15.50    4.20
   1  10  -1  237.78   13.50
   1  10  -1  239.68   12.30
  -1 -10   1  229.58   10.60
  -1 -10   1  223.18    9.00
  -1 -10   1  211.98   11.70
   0  10  -1  584.34   22.40
   0  10  -1  579.34   20.50
   0 -10   1  599.24   17.90
   0 -10   1  598.74   21.00
   0 -10   1  564.34   18.60
  -1  10  -1  122.19    5.90
  -1  10  -1  125.09   10.00
  -1  10  -1  112.89   10.10
  -1  10  -1  114.29    8.20
   1 -10   1  111.19    7.10
   1 -10   1  129.59    8.70
   1 -10   1  119.89    5.70
   1 -10   1  121.19    7.60
  -2  10  -1  191.78   10.90
  -2  10  -1  198.78   11.60
  -2  10  -1  182.38    7.20
  -2  10  -1  198.48    9.70
   2 -10   1  202.28    9.00
   2 -10   1  180.68    8.80
   2 -10   1  187.78    7.90
  -3  10  -1  145.29    4.70
  -3  10  -1  146.49    8.20
  -3  10  -1  154.48   14.40
  -3  10  -1  145.29    9.90
  -3  10  -1  172.58   11.20
   3 -10   1  154.78    7.60
   3 -10   1  156.38    8.20
  -4  10  -1   74.09   10.30
  -4  10  -1   62.39    5.30
  -4  10  -1   58.09    7.10
  -4  10  -1   67.49    7.60
  -4  10  -1   56.89    4.00
   4 -10   1   52.49    5.20
   4 -10   1   62.09    5.00
  -5  10  -1   11.30    5.30
  -5  10  -1   23.30    4.90
  -5  10  -1   10.80    2.40
  -5  10  -1    9.30    4.60
   5 -10   1    6.50    3.30
   5 -10   1    9.00    3.60
  -6  10  -1  329.57   11.90
  -6  10  -1  312.67   17.60
  -6  10  -1  309.17   14.20
  -6  10  -1  377.06   16.00
  -6  10  -1  329.27   11.50
   6 -10   1  342.07   12.80
   6 -10   1  325.07   10.10
   6 -10   1  346.07   13.80
  -7  10  -1  239.78   12.80
  -7  10  -1  227.98    9.70
  -7  10  -1  210.88   14.60
   7 -10   1  233.48   11.70
   7 -10   1  232.98    8.50
   7 -10   1  221.98    9.80
  -8  10  -1   77.69   10.20
  -8  10  -1   90.49    8.60
  -8  10  -1   83.99    6.70
  -8  10  -1   76.09   10.20
   8 -10   1   77.79    6.60
   8 -10   1   74.29    5.50
   8 -10   1   84.79    8.30
  -9  10  -1   20.70    7.20
  -9  10  -1   16.20    3.40
  -9  10  -1   18.30    5.80
  -9  10  -1    6.60    7.40
   9 -10   1   16.10    3.90
   9 -10   1   12.20    3.10
 -10  10  -1   61.49    8.40
 -10  10  -1   62.29   10.60
 -10  10  -1   61.19   10.60
  10 -10   1   60.69    6.20
  10 -10   1   58.59    6.10
 -11  10  -1    1.40    4.40
 -11  10  -1    6.10    9.20
 -11  10  -1    7.60    7.50
  11 -10   1   -2.10    4.10
  11 -10   1   -5.40    3.60
 -12  10  -1   13.40    9.30
 -12  10  -1   16.20    7.80
 -12  10  -1   10.20    8.10
  12 -10   1    7.90    4.70
  12 -10   1   17.20    5.50
   7   9  -1   12.50    9.70
  -7  -9   1   12.60    5.50
  -7  -9   1   19.60    7.70
   6   9  -1   89.89   13.20
  -6  -9   1   91.69    9.40
  -6  -9   1   80.89    9.40
   5   9  -1  131.99   13.80
  -5  -9   1  128.59   10.00
  -5  -9   1  161.48   12.60
   4   9  -1  267.87   16.90
  -4  -9   1  266.97   15.50
  -4  -9   1  241.58   12.30
   3   9  -1  253.17   14.30
   3   9  -1  239.48   14.80
  -3  -9   1  236.58   13.60
  -3  -9   1  224.68   11.10
  -3  -9   1  210.28    8.60
   2   9  -1   64.69    7.70
   2   9  -1   76.69    7.70
  -2  -9   1   86.19    6.60
  -2  -9   1   76.79    4.80
  -2  -9   1   91.29    7.70
   1   9  -1 1093.79   31.70
   1   9  -1 1059.79   33.00
  -1  -9   1 1063.19   31.30
  -1  -9   1 1054.19   27.70
  -1  -9   1 1058.79   29.60
   0   9  -1   64.69    4.50
   0   9  -1   52.99    6.30
   0   9  -1   61.09    6.30
   0  -9   1   58.39    6.20
   0  -9   1   59.39    5.40
   0  -9   1   66.19    5.10
  -1   9  -1    7.60    4.10
  -1   9  -1    2.80    3.70
  -1   9  -1    3.40    1.70
  -1   9  -1    9.30    3.30
   1  -9   1    2.10    1.70
   1  -9   1   10.00    2.80
   1  -9   1   -0.80    2.50
  -2   9  -1   32.70    3.10
  -2   9  -1   31.60    5.80
  -2   9  -1   27.40    5.50
  -2   9  -1   35.40    4.00
   2  -9   1   38.10    3.70
   2  -9   1   41.20    3.90
  -3   9  -1  237.78    9.30
  -3   9  -1  228.58    8.20
  -3   9  -1  253.17   12.10
  -3   9  -1  239.68   14.30
  -3   9  -1  235.68   12.10
  -3   9  -1  231.98    7.10
   3  -9   1  236.78    9.20
   3  -9   1  233.08    9.00
  -4   9  -1   43.80    7.00
  -4   9  -1   39.10    5.20
  -4   9  -1   45.40    3.60
  -4   9  -1   46.80    3.20
  -4   9  -1   41.90    4.00
  -4   9  -1   42.40    5.80
   4  -9   1   44.70    4.20
   4  -9   1   40.50    4.50
  -5   9  -1   76.69    7.00
  -5   9  -1   83.09    5.20
  -5   9  -1   82.29    4.80
  -5   9  -1   86.39    7.00
  -5   9  -1   78.59    8.90
   5  -9   1   84.79    5.90
   5  -9   1   77.69    3.80
   5  -9   1   80.39    5.70
  -6   9  -1    6.90    2.90
  -6   9  -1    8.80    4.40
  -6   9  -1    7.00    3.50
  -6   9  -1    8.40    2.50
  -6   9  -1    3.30    1.80
   6  -9   1   12.20    3.10
   6  -9   1   10.50    1.90
   6  -9   1    9.80    3.20
  -7   9  -1   28.90    6.70
  -7   9  -1   32.50    4.80
  -7   9  -1   30.50    3.80
  -7   9  -1   41.10    8.00
  -7   9  -1   43.80    5.80
  -7   9  -1   31.50    3.70
   7  -9   1   32.90    3.90
   7  -9   1   34.50    3.70
   7  -9   1   36.90    5.40
  -8   9  -1  119.39   12.10
  -8   9  -1  121.49   11.40
  -8   9  -1  115.39    8.70
   8  -9   1  113.49    7.20
   8  -9   1  106.39    6.60
   8  -9   1  104.89    9.00
  -9   9  -1   17.60    6.60
  -9   9  -1   14.90    4.70
  -9   9  -1   19.00    7.60
   9  -9   1   18.10    3.30
   9  -9   1   15.80    4.00
 -10   9  -1   -0.30    7.40
 -10   9  -1   -0.10    4.10
 -10   9  -1    0.90    3.30
  10  -9   1   -1.60    2.20
  10  -9   1    6.40    3.10
  10  -9   1   -1.20    3.50
 -11   9  -1   66.69   11.10
 -11   9  -1   95.99   11.20
 -11   9  -1   82.19   11.90
  11  -9   1   75.09    7.50
  11  -9   1   69.79    6.80
 -12   9  -1  198.18   18.10
 -12   9  -1  261.77   15.90
 -12   9  -1  208.08   20.00
  12  -9   1  234.78   12.10
  12  -9   1  248.68   12.00
   8   8  -1   90.09   12.70
  -8  -8   1   78.39    9.40
  -8  -8   1   96.89   12.40
   7   8  -1   96.89   13.60
  -7  -8   1  124.89   12.60
  -7  -8   1  101.99    9.80
   6   8  -1  131.19   13.80
  -6  -8   1  142.69   10.30
  -6  -8   1  128.09   11.00
   5   8  -1  460.25   21.50
   5   8  -1  429.06   13.70
  -5  -8   1  469.25   17.70
  -5  -8   1  433.16   19.60
  -5  -8   1  460.35   19.10
   4   8  -1  476.05   21.30
  -4  -8   1  472.25   19.90
  -4  -8   1  476.15   17.80
   3   8  -1  283.87   13.80
   3   8  -1  302.37    9.40
   3   8  -1  324.07   16.00
  -3  -8   1  299.77   14.00
  -3  -8   1  308.27   10.00
  -3  -8   1  314.77   13.10
   2   8  -1   55.59    7.30
   2   8  -1   61.49    3.20
   2   8  -1   60.39    6.80
  -2  -8   1   59.39    4.40
  -2  -8   1   58.99    6.70
  -2  -8   1   61.59    6.20
   1   8  -1   68.89    6.60
   1   8  -1   65.09    7.10
   1   8  -1   64.59    2.80
  -1  -8   1   63.99    5.70
  -1  -8   1   59.19    3.90
  -1  -8   1   60.59    6.20
   0   8  -1    1.00    2.70
   0   8  -1    6.40    2.90
   0   8  -1    2.60    0.70
   0   8  -1    2.10    1.40
   0   8  -1    4.50    3.70
   0  -8   1   -1.30    2.40
   0  -8   1    0.90    1.00
   0  -8   1   -0.20    1.90
   0  -8   1    0.40    2.80
  -1   8  -1   38.80    4.10
  -1   8  -1   39.30    3.30
  -1   8  -1   27.90    1.50
  -1   8  -1   42.10    5.90
   1  -8   1   36.20    2.90
   1  -8   1   40.20    3.40
   1  -8   1   41.60    3.80
  -2   8  -1  796.92   20.60
  -2   8  -1  826.82   22.20
  -2   8  -1  803.32   25.30
  -2   8  -1  776.82   18.60
  -2   8  -1  760.92   27.80
  -2   8  -1  773.52   18.70
  -2   8  -1  787.02   24.90
   2  -8   1  814.82   21.10
   2  -8   1  801.32   21.40
  -3   8  -1  421.26   15.40
  -3   8  -1  444.86   11.60
  -3   8  -1  435.76   18.70
  -3   8  -1  459.95   16.00
  -3   8  -1  406.56   12.20
  -3   8  -1  405.16   12.90
   3  -8   1  426.36   15.00
   3  -8   1  395.26   12.90
   3  -8   1  405.86   12.90
  -4   8  -1  757.82   26.50
  -4   8  -1  802.62   23.70
  -4   8  -1  777.82   20.90
  -4   8  -1  779.72   20.40
  -4   8  -1  758.12   20.50
  -4   8  -1  847.52   24.30
   4  -8   1  771.22   21.60
   4  -8   1  757.52   21.10
   4  -8   1  772.42   19.10
  -5   8  -1  102.39    6.70
  -5   8  -1   96.79    4.90
  -5   8  -1   97.69    6.90
  -5   8  -1   94.59    9.00
  -5   8  -1   84.99    5.00
   5  -8   1   86.49    5.60
   5  -8   1   93.59    4.30
   5  -8   1   87.99    5.10
  -6   8  -1    1.60    3.00
  -6   8  -1   -5.70    4.00
  -6   8  -1   -2.70    2.30
  -6   8  -1    5.00    2.10
  -6   8  -1    4.70    2.40
  -6   8  -1    3.00    2.10
   6  -8   1    1.60    1.80
   6  -8   1    0.60    1.70
   6  -8   1    3.40    2.30
  -7   8  -1   66.39    4.90
  -7   8  -1   65.79    8.00
  -7   8  -1   63.09    7.20
  -7   8  -1   66.39    6.60
  -7   8  -1   65.39    7.00
   7  -8   1   69.29    5.30
   7  -8   1   68.59    6.40
   7  -8   1   69.69    4.90
  -8   8  -1  227.28   13.90
  -8   8  -1  221.18    9.20
  -8   8  -1  196.48   11.00
  -8   8  -1  214.08   13.80
  -8   8  -1  228.68   12.50
   8  -8   1  205.08   10.50
   8  -8   1  228.98    9.40
   8  -8   1  208.88    9.30
  -9   8  -1   11.10    5.20
  -9   8  -1    7.60    3.80
  -9   8  -1   13.10    4.70
   9  -8   1    7.90    3.00
   9  -8   1    5.70    2.70
 -10   8  -1   12.50    5.30
 -10   8  -1   14.70    4.90
 -10   8  -1   12.50    6.10
  10  -8   1   10.90    3.00
  10  -8   1   13.60    3.20
  10  -8   1   13.90    3.50
 -11   8  -1  156.38   16.50
 -11   8  -1  181.88   14.60
 -11   8  -1  172.98   15.10
  11  -8   1  154.58   10.30
  11  -8   1  165.48    9.50
 -12   8  -1  158.88   17.60
 -12   8  -1  126.19   13.10
 -12   8  -1   96.59   11.90
  12  -8   1   96.09    7.70
  12  -8   1  112.49    9.60
 -13   8  -1    3.70    6.80
 -13   8  -1   13.40   11.30
 -13   8  -1   -2.60    9.70
  13  -8   1   -1.80    5.60
   8   7  -1  300.57   19.40
  -8  -7   1  313.47   18.80
  -8  -7   1  281.17   15.40
   7   7  -1    2.30    2.40
   7   7  -1   -1.40    6.90
  -7  -7   1    2.20    4.00
  -7  -7   1   -0.80    6.20
   6   7  -1   67.49    5.40
   6   7  -1   77.89    9.70
  -6  -7   1   88.99    8.20
  -6  -7   1   91.89    9.00
  -6  -7   1   57.69    8.10
   5   7  -1   -0.60    4.10
   5   7  -1    3.70    2.40
  -5  -7   1    6.20    4.60
  -5  -7   1    9.40    4.50
  -5  -7   1    1.60    3.50
   4   7  -1   43.70    7.00
   4   7  -1   52.99    4.10
  -4  -7   1   46.80    4.00
  -4  -7   1   51.19    6.20
  -4  -7   1   50.09    7.10
   3   7  -1   71.39    7.00
   3   7  -1   68.69    3.90
   3   7  -1   79.89    8.50
  -3  -7   1   65.29    6.50
  -3  -7   1   59.19    3.80
  -3  -7   1   71.49    6.20
   2   7  -1    4.60    1.30
   2   7  -1   11.20    4.30
   2   7  -1    8.20    2.90
  -2  -7   1    5.90    1.90
  -2  -7   1    5.10    2.30
  -2  -7   1    8.20    2.80
  -2  -7   1    5.00    0.90
   1   7  -1 1841.52   44.30
   1   7  -1 1771.92   41.60
   1   7  -1 1826.52   46.00
   1   7  -1 1819.52   47.70
  -1  -7   1 1751.32   41.20
  -1  -7   1 1835.12   44.70
  -1  -7   1 1813.12   43.10
  -1  -7   1 1826.42   46.40
   0   7  -1  395.66   14.50
   0   7  -1  380.66   13.10
   0   7  -1  390.56   11.80
   0   7  -1  397.46   15.40
   0  -7   1  366.26   12.20
   0  -7   1  362.06   10.30
   0  -7   1  411.96   13.80
   0  -7   1  393.16   11.50
  -1   7  -1 1031.30   25.60
  -1   7  -1 1008.00   29.70
  -1   7  -1  995.80   26.70
   1  -7   1 1035.70   25.20
   1  -7   1 1031.80   25.80
  -2   7  -1   33.70    2.80
  -2   7  -1   27.90    5.20
  -2   7  -1   27.00    4.50
  -2   7  -1   29.40    3.20
  -2   7  -1   32.70    4.60
  -2   7  -1   25.00    1.60
   2  -7   1   25.20    3.50
   2  -7   1   31.00    2.70
   2  -7   1   27.00    2.80
  -3   7  -1   29.70    4.30
  -3   7  -1   25.20    5.20
  -3   7  -1   24.60    2.50
  -3   7  -1   25.40    3.90
  -3   7  -1   28.90    2.80
   3  -7   1   23.10    3.00
   3  -7   1   22.70    2.90
   3  -7   1   27.00    3.40
  -4   7  -1   69.69    4.10
  -4   7  -1   78.69    3.90
  -4   7  -1   80.69    6.10
  -4   7  -1   73.09    5.50
  -4   7  -1   74.29    7.50
   4  -7   1   75.59    5.10
   4  -7   1   78.19    3.40
   4  -7   1   71.39    4.70
  -5   7  -1   11.10    2.30
  -5   7  -1   11.60    3.00
  -5   7  -1   10.70    3.70
  -5   7  -1    5.70    2.30
  -5   7  -1   10.10    3.30
  -5   7  -1   10.30    2.10
   5  -7   1    6.80    2.40
   5  -7   1   11.60    2.40
   5  -7   1   12.90    2.60
  -6   7  -1   98.39    7.90
  -6   7  -1   98.59    6.50
  -6   7  -1   88.19    5.00
  -6   7  -1  112.39    7.30
  -6   7  -1  109.69    8.20
   6  -7   1   94.09    4.60
   6  -7   1  100.39    5.60
   6  -7   1  103.49    6.60
   6  -7   1   92.59    5.70
  -7   7  -1  339.57   15.40
  -7   7  -1  332.67   13.80
  -7   7  -1  344.57   15.90
  -7   7  -1  390.86   12.30
  -7   7  -1  369.36   14.20
   7  -7   1  356.56   11.80
   7  -7   1  378.56   12.00
   7  -7   1  369.06   13.40
  -8   7  -1  998.70   32.70
  -8   7  -1 1021.40   31.60
  -8   7  -1  984.90   29.50
   8  -7   1  980.00   26.50
   8  -7   1  976.10   26.00
   8  -7   1  933.71   28.60
  -9   7  -1  201.78   11.40
  -9   7  -1  178.48   12.90
  -9   7  -1  185.48   13.10
   9  -7   1  185.28    8.20
   9  -7   1  196.48    8.50
   9  -7   1  178.38    9.30
 -10   7  -1    4.90    5.90
 -10   7  -1    9.80    5.40
 -10   7  -1    7.00    6.80
  10  -7   1    9.90    3.50
  10  -7   1    9.90    4.40
 -11   7  -1   59.39    8.30
 -11   7  -1   80.39   12.00
 -11   7  -1   56.29    9.90
  11  -7   1   57.59    6.30
  11  -7   1   60.69    5.80
 -12   7  -1   45.00   10.10
 -12   7  -1   32.90   10.40
 -12   7  -1   23.50    7.60
  12  -7   1   25.80    6.40
 -13   7  -1   27.30   11.00
 -13   7  -1   23.30    7.70
 -13   7  -1   23.00    8.20
  13  -7   1   22.60    6.80
   9   6  -1   18.20    4.60
   9   6  -1   14.40    7.70
  -9  -6   1    4.80    7.50
  -9  -6   1    1.70    7.00
  -9  -6   1    8.50    6.60
   8   6  -1    4.80    3.70
   8   6  -1    0.90    8.00
  -8  -6   1   -2.40    4.30
  -8  -6   1   10.10    6.00
   7   6  -1   52.39    8.50
   7   6  -1   66.39    5.80
  -7  -6   1   63.99    7.20
  -7  -6   1   50.79    8.80
  -7  -6   1   60.29    7.80
   6   6  -1   76.99   10.30
   6   6  -1   69.79    5.40
  -6  -6   1   51.09    7.20
  -6  -6   1   53.99    6.10
  -6  -6   1   60.69    8.40
   5   6  -1  290.17   15.80
   5   6  -1  252.67    9.10
  -5  -6   1  254.07   12.10
  -5  -6   1  253.27   11.90
  -5  -6   1  254.47   13.20
   4   6  -1  294.87   14.70
   4   6  -1  288.37    9.40
  -4  -6   1  264.07    8.10
  -4  -6   1  287.67   13.50
  -4  -6   1  271.37   11.50
   3   6  -1  129.19    5.30
   3   6  -1  126.09    7.80
   3   6  -1  132.79    9.60
  -3  -6   1  135.79    8.00
  -3  -6   1  128.29    5.30
  -3  -6   1  147.59    7.70
  -3  -6   1  129.99    4.90
   2   6  -1  302.07    8.80
   2   6  -1  322.37   13.50
   2   6  -1  313.77   12.00
  -2  -6   1  332.77   12.30
  -2  -6   1  317.07    9.30
  -2  -6   1  298.47   10.70
   1   6  -1    3.30    2.40
   1   6  -1    5.80    1.00
   1   6  -1    5.60    2.80
   1   6  -1    3.30    1.80
  -1  -6   1    3.30    0.40
  -1  -6   1    3.60    2.50
  -1  -6   1    5.30    2.30
  -1  -6   1    5.10    1.30
   0   6  -1   59.29    3.60
   0   6  -1   56.89    5.30
   0   6  -1   59.59    4.00
   0   6  -1   52.79    5.40
   0  -6   1   56.59    4.90
   0  -6   1   46.80    3.00
   0  -6   1   60.29    4.60
   0  -6   1   54.89    2.60
   0  -6   1   50.09    3.50
  -1   6  -1   38.00    4.40
  -1   6  -1   50.39    1.70
  -1   6  -1   33.30    2.70
  -1   6  -1   46.60    1.50
  -1   6  -1   44.30    4.90
  -1   6  -1   43.90    3.20
   1  -6   1   53.49    3.10
   1  -6   1   47.90    4.80
  -2   6  -1   42.70    4.40
  -2   6  -1   37.20    2.60
  -2   6  -1   40.80    2.70
  -2   6  -1   39.30    4.20
  -2   6  -1   39.00    5.10
   2  -6   1   37.70    3.30
   2  -6   1   34.70    2.70
   2  -6   1   33.70    2.90
  -3   6  -1    6.20    1.40
  -3   6  -1    4.40    3.20
  -3   6  -1    6.50    1.60
  -3   6  -1    7.50    2.10
  -3   6  -1    9.10    2.30
   3  -6   1    6.80    1.50
   3  -6   1    6.80    1.70
   3  -6   1    9.20    1.20
  -4   6  -1 3964.50   88.99
  -4   6  -1 3870.31   91.19
  -4   6  -1 3930.81   91.09
  -4   6  -1 3813.62   88.99
  -4   6  -1 3809.02   93.59
  -4   6  -1 3883.41   92.49
   4  -6   1 3934.21   88.19
   4  -6   1 3875.11   91.19
   4  -6   1 3877.01   90.09
   4  -6   1 3906.91   89.29
  -5   6  -1  906.61   23.30
  -5   6  -1  906.81   26.40
  -5   6  -1  913.71   25.10
  -5   6  -1  885.21   27.20
  -5   6  -1  946.31   25.60
   5  -6   1  938.81   23.00
   5  -6   1  925.11   23.40
   5  -6   1  887.51   24.50
   5  -6   1  944.11   24.90
  -6   6  -1  100.99    6.80
  -6   6  -1   87.89    6.10
  -6   6  -1   93.59    6.60
  -6   6  -1   97.29    8.70
   6  -6   1   88.49    5.20
   6  -6   1   91.99    5.70
   6  -6   1   93.29    4.90
   6  -6   1   88.09    4.60
  -7   6  -1   90.09    7.90
  -7   6  -1   78.19    6.80
  -7   6  -1   87.19    8.60
   7  -6   1   77.29    4.80
   7  -6   1   83.09    5.30
   7  -6   1   66.79    6.00
  -8   6  -1  230.58   12.00
  -8   6  -1  222.88   11.30
  -8   6  -1  219.98   12.70
   8  -6   1  249.78    9.90
   8  -6   1  226.28    8.30
  -9   6  -1  260.57   13.40
  -9   6  -1  212.28   11.90
  -9   6  -1  223.08   15.30
  -9   6  -1  215.28   13.50
   9  -6   1  236.38    9.40
   9  -6   1  212.68    9.60
 -10   6  -1   84.69   10.50
 -10   6  -1  101.09    9.60
 -10   6  -1   77.69    9.80
  10  -6   1   98.89    6.60
  10  -6   1   97.19    8.00
 -11   6  -1   38.50    8.60
 -11   6  -1   40.80    8.90
 -11   6  -1   56.79    8.20
  11  -6   1   49.40    6.00
 -12   6  -1   83.29   10.20
 -12   6  -1   93.49   13.60
 -12   6  -1   84.69   10.80
  12  -6   1   72.49    7.60
 -13   6  -1   23.00    8.50
 -13   6  -1   21.50    9.10
 -13   6  -1   27.50    8.80
  13  -6   1   22.50    5.50
  10   5  -1   21.10    9.90
  10   5  -1   36.30    6.30
 -10  -5   1   30.20    7.60
 -10  -5   1   30.30    7.70
 -10  -5   1   60.79   10.10
   9   5  -1   -0.60    2.70
   9   5  -1  -10.00    7.20
  -9  -5   1    4.00    5.30
  -9  -5   1    2.40    4.20
  -9  -5   1   11.20    5.80
   8   5  -1  114.99   13.20
   8   5  -1  102.69    7.60
  -8  -5   1   84.99    9.20
  -8  -5   1   98.89   10.50
   7   5  -1   10.10    5.40
   7   5  -1    4.10    3.10
  -7  -5   1    2.60    4.70
  -7  -5   1   -1.50    5.00
  -7  -5   1    9.30    4.40
   6   5  -1  213.18    9.00
   6   5  -1  212.68   13.30
  -6  -5   1  221.08   12.40
  -6  -5   1  209.58   11.00
  -6  -5   1  224.58   11.30
   5   5  -1  463.65   19.60
   5   5  -1  494.05   14.50
  -5  -5   1  478.35   18.70
  -5  -5   1  487.05   16.30
  -5  -5   1  483.55   17.30
   4   5  -1  318.27   10.00
   4   5  -1  313.67   14.00
  -4  -5   1  317.27   11.50
  -4  -5   1  326.27   13.20
  -4  -5   1  339.47   12.30
  -4  -5   1  301.07   10.30
  -4  -5   1  319.57    8.70
   3   5  -1  163.18    9.00
   3   5  -1  155.78    5.60
   3   5  -1  151.68    8.30
  -3  -5   1  174.18    8.70
  -3  -5   1  155.58    5.20
  -3  -5   1  162.48    7.40
  -3  -5   1  144.79    5.80
   2   5  -1   19.80    3.90
   2   5  -1   23.50    3.60
  -2  -5   1   21.70    3.40
  -2  -5   1   16.50    2.40
  -2  -5   1   18.50    1.70
   1   5  -1   61.09    4.40
   1   5  -1   55.59    4.50
   1   5  -1   61.09    3.70
  -1  -5   1   64.39    6.00
  -1  -5   1   62.19    4.00
  -1  -5   1   55.39    2.20
  -1  -5   1   61.99    3.10
  -1  -5   1   56.49    2.00
  -1  -5   1   56.29    2.00
  -1  -5   1   57.49    4.50
   0   5  -1  129.79    5.00
   0   5  -1  126.29    6.80
   0   5  -1  128.69    5.70
   0   5  -1  135.39    7.40
   0  -5   1  126.99    4.10
   0  -5   1  134.99    4.90
   0  -5   1  125.79    7.10
   0  -5   1  133.09    5.30
  -1   5  -1 1623.64   40.10
  -1   5  -1 1582.24   37.70
  -1   5  -1 1555.64   42.00
  -1   5  -1 1454.85   35.90
  -1   5  -1 1552.64   37.20
  -1   5  -1 1556.94   39.80
  -1   5  -1 1623.44   35.80
   1  -5   1 1644.64   39.60
   1  -5   1 1597.34   37.10
   1  -5   1 1578.24   36.80
  -2   5  -1   88.19    3.70
  -2   5  -1   85.89    4.70
  -2   5  -1   95.69    5.10
  -2   5  -1  103.29    6.30
  -2   5  -1   91.09    3.90
   2  -5   1  100.59    4.90
   2  -5   1   93.39    4.10
   2  -5   1   92.09    4.10
  -3   5  -1  304.37    8.70
  -3   5  -1  298.77   10.70
  -3   5  -1  302.77    8.70
  -3   5  -1  301.17    9.90
  -3   5  -1  281.57   10.00
  -3   5  -1  298.47   11.40
   3  -5   1  293.37    9.30
   3  -5   1  295.47    8.80
   3  -5   1  312.87    8.10
  -4   5  -1  578.54   16.40
  -4   5  -1  542.45   17.80
  -4   5  -1  568.84   14.80
  -4   5  -1  560.84   16.90
  -4   5  -1  585.34   16.10
   4  -5   1  548.55   15.80
   4  -5   1  549.45   14.40
   4  -5   1  562.34   14.90
   4  -5   1  549.45   15.80
  -5   5  -1  209.28    8.70
  -5   5  -1  187.98    8.00
  -5   5  -1  187.18    9.10
   5  -5   1  189.08    6.60
   5  -5   1  183.08    7.60
   5  -5   1  185.68    7.30
   5  -5   1  183.58    6.50
  -6   5  -1  971.70   28.70
  -6   5  -1  941.71   27.80
  -6   5  -1  999.50   27.10
  -6   5  -1  964.80   27.30
   6  -5   1  972.90   24.70
   6  -5   1  917.61   25.20
   6  -5   1  965.10   24.20
   6  -5   1  974.40   26.10
  -7   5  -1  100.09    7.30
  -7   5  -1   83.29    7.90
  -7   5  -1   98.19    7.60
  -7   5  -1  105.89    7.20
   7  -5   1   87.19    5.10
   7  -5   1  102.09    4.90
   7  -5   1   87.79    6.50
  -8   5  -1  188.08   11.20
  -8   5  -1  163.68   10.70
  -8   5  -1  185.68   10.60
  -8   5  -1  191.28   10.40
   8  -5   1  180.58    7.00
   8  -5   1  172.18    7.10
   8  -5   1  174.38    8.40
  -9   5  -1   16.50    5.50
  -9   5  -1   15.10    5.40
  -9   5  -1   12.70    6.30
  -9   5  -1   18.00    5.10
   9  -5   1   20.50    2.90
   9  -5   1   20.20    4.40
 -10   5  -1   34.80    7.10
 -10   5  -1   28.60    8.00
 -10   5  -1   46.00    7.90
  10  -5   1   32.70    5.60
  10  -5   1   37.40    4.20
 -11   5  -1  245.48   16.40
 -11   5  -1  209.88   14.10
 -11   5  -1  236.28   15.60
  11  -5   1  203.38   12.10
 -12   5  -1   32.90    9.90
 -12   5  -1   19.80    6.40
 -12   5  -1   22.10    8.80
  12  -5   1   24.90    6.50
 -13   5  -1   -2.90    4.40
 -13   5  -1    2.70    6.80
  13  -5   1    4.80    6.00
  10   4  -1   -1.80    8.10
  10   4  -1    2.40    3.30
 -10  -4   1   10.10    7.90
 -10  -4   1   -3.00    5.10
 -10  -4   1    2.80    6.00
   9   4  -1  366.46   21.40
   9   4  -1  396.46   14.80
  -9  -4   1  381.26   17.70
  -9  -4   1  390.06   20.00
  -9  -4   1  404.76   20.60
   8   4  -1  250.17   15.70
   8   4  -1  260.87   11.50
  -8  -4   1  258.17   15.20
  -8  -4   1  267.37   13.50
  -8  -4   1  252.27   14.80
   7   4  -1  302.87   16.40
   7   4  -1  367.56   12.80
  -7  -4   1  329.87   16.00
  -7  -4   1  369.56   15.90
  -7  -4   1  344.87   13.90
   6   4  -1   13.10    5.60
   6   4  -1   29.30    3.80
  -6  -4   1   20.30    4.10
  -6  -4   1   21.80    3.80
  -6  -4   1   28.50    5.90
   5   4  -1   22.30    5.10
   5   4  -1   22.70    3.10
  -5  -4   1   26.30    4.90
  -5  -4   1   17.40    3.90
  -5  -4   1   24.30    4.00
   4   4  -1  170.68    6.50
   4   4  -1  159.38    9.20
  -4  -4   1  171.98    4.20
  -4  -4   1  164.08    4.90
  -4  -4   1  182.58    7.90
  -4  -4   1  170.98    8.60
  -4  -4   1  177.88    7.90
  -4  -4   1  162.88    6.80
   3   4  -1    7.10    3.30
   3   4  -1    9.80    2.50
   3   4  -1   12.20    1.90
  -3  -4   1   12.60    0.80
  -3  -4   1   10.40    3.10
  -3  -4   1    9.30    1.50
  -3  -4   1   14.20    1.30
  -3  -4   1   14.80    2.50
   2   4  -1  186.28    5.80
   2   4  -1  197.78    8.90
   2   4  -1  188.18    7.70
  -2  -4   1  195.98    6.00
  -2  -4   1  195.68    5.70
  -2  -4   1  185.48    7.10
  -2  -4   1  184.18    7.70
   1   4  -1   19.90    2.70
   1   4  -1   20.20    2.40
   1   4  -1   22.80    2.40
  -1  -4   1   19.50    1.40
  -1  -4   1   22.20    2.50
  -1  -4   1   23.40    3.30
  -1  -4   1   20.00    1.20
  -1  -4   1   28.20    2.60
  -1  -4   1   21.20    0.90
  -1  -4   1   22.60    1.80
   0   4  -1 2737.83   62.69
   0   4  -1 2710.13   63.19
   0   4  -1 2810.92   65.49
   0   4  -1 2574.64   62.09
   0   4  -1 2693.33   64.59
   0   4  -1 2735.93   62.89
   0  -4   1 2787.82   63.19
   0  -4   1 2792.02   62.39
   0  -4   1 2736.33   65.09
   0  -4   1 2788.12   62.89
  -1   4  -1 1242.98   32.60
  -1   4  -1 1215.68   31.10
  -1   4  -1 1236.08   30.90
  -1   4  -1 1185.98   29.20
  -1   4  -1 1228.48   28.10
  -1   4  -1 1234.68   29.30
   1  -4   1 1271.07   29.10
   1  -4   1 1247.98   29.20
   1  -4   1 1274.27   30.90
  -2   4  -1   66.49    3.60
  -2   4  -1   67.79    4.50
  -2   4  -1   74.79    4.10
  -2   4  -1   61.89    2.80
   2  -4   1   61.69    3.20
   2  -4   1   69.69    3.30
   2  -4   1   63.99    2.90
   2  -4   1   62.39    2.40
  -3   4  -1    6.40    1.50
  -3   4  -1    8.50    1.20
  -3   4  -1    9.90    1.90
  -3   4  -1    4.60    1.50
  -3   4  -1    3.90    2.20
   3  -4   1    4.70    1.00
   3  -4   1    5.50    1.50
   3  -4   1    6.00    1.00
   3  -4   1    4.90    1.30
  -4   4  -1 2016.00   49.90
  -4   4  -1 2035.70   48.80
  -4   4  -1 1992.40   48.90
   4  -4   1 2041.70   47.10
   4  -4   1 2060.39   48.00
   4  -4   1 2037.80   47.00
   4  -4   1 2009.50   48.30
  -5   4  -1  249.28    9.90
  -5   4  -1  276.87   10.70
  -5   4  -1  247.28    9.30
  -5   4  -1  258.57    9.60
   5  -4   1  251.37    8.00
   5  -4   1  260.77    7.80
   5  -4   1  256.37    9.20
   5  -4   1  242.58    8.50
  -6   4  -1   29.00    4.20
  -6   4  -1   35.50    4.70
  -6   4  -1   27.60    3.80
  -6   4  -1   36.70    4.30
  -6   4  -1   32.60    2.90
   6  -4   1   29.90    3.80
   6  -4   1   31.10    2.70
   6  -4   1   29.50    3.20
   6  -4   1   33.70    3.50
  -7   4  -1   15.50    4.10
  -7   4  -1   16.80    3.90
  -7   4  -1   19.70    2.60
  -7   4  -1   10.00    3.10
  -7   4  -1   15.80    3.40
   7  -4   1   16.10    1.40
   7  -4   1   21.80    3.30
   7  -4   1   17.60    2.20
  -8   4  -1  471.85   17.80
  -8   4  -1  465.55   17.80
  -8   4  -1  479.95   17.90
  -8   4  -1  449.95   14.30
  -8   4  -1  471.25   18.60
   8  -4   1  463.25   13.80
   8  -4   1  498.35   15.40
  -9   4  -1    4.50    4.20
  -9   4  -1   11.60    5.10
  -9   4  -1   14.10    4.90
  -9   4  -1    8.00    4.40
   9  -4   1    4.70    2.70
   9  -4   1    2.00    2.20
 -10   4  -1   47.30    6.90
 -10   4  -1   65.29    9.10
 -10   4  -1   36.90    7.00
 -10   4  -1   44.20    7.00
  10  -4   1   47.20    4.30
  10  -4   1   44.50    5.30
 -11   4  -1   12.90    6.80
 -11   4  -1    0.00    7.20
 -11   4  -1    3.00    6.50
  11  -4   1    9.90    4.00
 -12   4  -1    3.20    6.60
 -12   4  -1    6.80    7.30
 -12   4  -1   14.80    8.50
  12  -4   1    1.10    3.70
  11   3  -1   23.30    5.00
 -11  -3   1   27.20    7.80
 -11  -3   1   21.40    9.20
  10   3  -1   97.89    7.80
 -10  -3   1   75.39   11.00
 -10  -3   1  103.19   11.70
 -10  -3   1   98.99   10.00
   9   3  -1    8.00    4.10
   9   3  -1   22.70    7.90
  -9  -3   1    6.40    4.60
  -9  -3   1    4.30    4.90
  -9  -3   1   11.80    6.90
  -9  -3   1   10.40    5.60
   8   3  -1    1.00    5.50
   8   3  -1    1.30    3.40
  -8  -3   1   -1.20    4.70
  -8  -3   1   -3.30    3.80
  -8  -3   1    2.70    3.70
  -8  -3   1    2.70    3.60
   7   3  -1  215.78    8.90
   7   3  -1  210.28   12.70
  -7  -3   1  202.68   11.70
  -7  -3   1  202.48    9.80
  -7  -3   1  213.38   11.80
   6   3  -1   21.00    2.90
   6   3  -1   21.20    5.70
  -6  -3   1   29.70    5.10
  -6  -3   1   28.70    4.80
  -6  -3   1   29.40    3.90
   5   3  -1  167.18    9.50
   5   3  -1  167.68    6.50
  -5  -3   1  161.78    7.30
  -5  -3   1  165.48    7.90
  -5  -3   1  150.48    9.00
   4   3  -1  532.95   17.70
   4   3  -1  512.95   14.30
  -4  -3   1  531.95   12.40
  -4  -3   1  514.15   16.90
  -4  -3   1  526.55   15.40
  -4  -3   1  522.85   15.10
  -4  -3   1  540.65   16.10
   3   3  -1 2611.74   60.09
   3   3  -1 2618.44   63.59
  -3  -3   1 2643.14   61.49
  -3  -3   1 2411.16   59.59
  -3  -3   1 2663.03   60.69
  -3  -3   1 2644.84   59.89
  -3  -3   1 2619.84   61.09
  -3  -3   1 2671.93   62.69
   2   3  -1 1169.68   29.40
   2   3  -1 1152.78   29.20
   2   3  -1 1161.88   30.20
   2   3  -1 1170.68   27.40
  -2  -3   1 1116.99   26.40
  -2  -3   1 1175.58   27.70
  -2  -3   1 1193.48   26.80
  -2  -3   1 1130.09   28.30
  -2  -3   1 1171.88   29.50
   1   3  -1  109.89    3.10
   1   3  -1  102.79    4.40
   1   3  -1  111.69    5.20
   1   3  -1  104.39    4.70
  -1  -3   1  112.59    4.80
  -1  -3   1  104.59    3.20
  -1  -3   1  103.69    4.20
  -1  -3   1  108.09    3.40
  -1  -3   1  111.39    3.40
   0   3  -1 1579.44   35.90
   0   3  -1 1518.95   36.30
   0   3  -1 1508.25   37.40
   0   3  -1 1559.94   35.30
   0   3  -1 1531.05   36.30
   0   3  -1 1585.34   36.40
   0   3  -1 1605.64   38.20
   0  -3   1 1573.14   35.70
   0  -3   1 1516.55   36.30
   0  -3   1 1552.84   35.30
   0  -3   1 1595.14   37.90
   0  -3   1 1565.94   36.10
  -1   3  -1   21.20    2.30
  -1   3  -1   20.60    1.50
  -1   3  -1   19.30    1.00
  -1   3  -1   16.60    2.60
  -1   3  -1   20.60    2.10
   1  -3   1   20.90    1.40
   1  -3   1   19.40    1.40
   1  -3   1   23.00    1.80
  -2   3  -1 4405.86   99.49
  -2   3  -1 4422.16   99.69
  -2   3  -1 4389.86  100.29
  -2   3  -1 4354.16  103.89
   2  -3   1 4161.88  100.39
   2  -3   1 4526.85   98.59
   2  -3   1 4389.16  103.69
  -3   3  -1   23.00    2.90
  -3   3  -1   32.30    2.70
  -3   3  -1   28.60    2.70
  -3   3  -1   32.10    2.50
   3  -3   1   23.60    2.00
   3  -3   1   25.60    1.70
   3  -3   1   26.80    1.90
   3  -3   1   24.90    1.20
   3  -3   1   23.80    2.30
  -4   3  -1  213.78    8.80
  -4   3  -1  233.58    8.30
  -4   3  -1  233.18    8.20
  -4   3  -1  215.28    8.00
  -4   3  -1  228.58    6.60
   4  -3   1  246.48    6.80
   4  -3   1  233.58    7.90
   4  -3   1  221.98    7.40
   4  -3   1  233.98    7.00
  -5   3  -1  502.35   16.30
  -5   3  -1  509.55   15.30
  -5   3  -1  498.65   15.10
  -5   3  -1  514.15   15.20
  -5   3  -1  508.25   13.20
   5  -3   1  491.45   14.10
   5  -3   1  500.25   13.70
   5  -3   1  491.05   14.40
   5  -3   1  481.45   12.20
   5  -3   1  499.85   12.90
  -6   3  -1   16.90    2.90
  -6   3  -1   16.10    2.30
  -6   3  -1   20.80    3.60
  -6   3  -1   12.70    3.20
   6  -3   1   18.10    1.30
   6  -3   1   21.30    2.60
   6  -3   1   19.70    2.30
   6  -3   1   18.40    2.70
  -7   3  -1 1267.07   35.40
  -7   3  -1 1298.57   36.90
  -7   3  -1 1282.87   32.20
  -7   3  -1 1337.67   35.20
   7  -3   1 1306.17   33.10
   7  -3   1 1310.27   31.70
  -8   3  -1   51.99    6.10
  -8   3  -1   52.79    6.80
  -8   3  -1   45.70    4.20
  -8   3  -1   53.59    6.50
   8  -3   1   52.79    5.30
   8  -3   1   55.29    4.00
  -9   3  -1  124.19   10.30
  -9   3  -1  117.69    9.80
  -9   3  -1  136.99    9.40
  -9   3  -1  137.39   11.90
   9  -3   1  116.29    8.10
   9  -3   1  136.09    6.00
 -10   3  -1    3.20    5.40
 -10   3  -1    0.50    3.60
 -10   3  -1    4.20    4.70
 -10   3  -1    5.50    5.00
  10  -3   1    3.20    4.20
 -11   3  -1   -0.10    7.10
 -11   3  -1   -1.10    6.10
 -11   3  -1   -2.30    3.90
  11  -3   1   -2.50    4.50
 -12   3  -1   -1.30    6.90
 -12   3  -1    6.30    8.40
 -12   3  -1   15.90    8.00
  12  -3   1    7.00    5.50
  11   2  -1    3.90    5.00
 -11  -2   1   -0.30    5.20
 -11  -2   1   -5.40    7.50
  10   2  -1   96.19    8.60
 -10  -2   1   80.39    8.70
 -10  -2   1   86.99   10.80
 -10  -2   1   88.79   10.60
   9   2  -1   -0.30    5.80
   9   2  -1    5.50    2.90
  -9  -2   1    1.50    5.40
  -9  -2   1    2.80    4.10
  -9  -2   1   -3.60    4.10
  -9  -2   1    1.90    3.80
   8   2  -1   18.50    6.20
   8   2  -1   15.00    3.20
  -8  -2   1   12.60    4.00
  -8  -2   1   18.80    4.60
  -8  -2   1   15.10    6.10
  -8  -2   1   16.00    5.50
   7   2  -1  815.42   22.90
   7   2  -1  813.02   27.80
  -7  -2   1  817.02   25.10
  -7  -2   1  807.22   23.80
  -7  -2   1  796.72   26.70
  -7  -2   1  835.22   27.00
   6   2  -1  229.78   12.40
   6   2  -1  245.28    9.30
  -6  -2   1  274.87   10.90
  -6  -2   1  255.87   10.20
  -6  -2   1  255.67   12.10
   5   2  -1  539.05   19.00
   5   2  -1  602.54   16.20
   5   2  -1  573.64   13.50
  -5  -2   1  604.94   19.00
  -5  -2   1  572.04   17.50
  -5  -2   1  576.74   16.80
   4   2  -1  586.44   18.50
   4   2  -1  568.44   15.50
  -4  -2   1  584.64   17.70
  -4  -2   1  579.14   16.10
  -4  -2   1  604.44   16.80
  -4  -2   1  564.24   16.20
   3   2  -1  591.24   15.50
   3   2  -1  611.54   18.10
   3   2  -1  581.44   16.90
  -3  -2   1  622.34   16.10
  -3  -2   1  599.64   16.10
  -3  -2   1  607.84   17.30
  -3  -2   1  610.84   14.00
  -3  -2   1  650.33   16.70
   2   2  -1 2130.19   50.09
   2   2  -1 2141.29   48.70
   2   2  -1 2101.99   48.60
   2   2  -1 2072.39   50.79
   2   2  -1 2153.68   48.60
  -2  -2   1 2038.80   48.30
  -2  -2   1 2178.98   50.29
  -2  -2   1 2137.49   49.10
  -2  -2   1 2202.48   49.20
  -2  -2   1 2143.39   49.30
   1   2  -1 2604.04   59.89
   1   2  -1 2577.34   61.59
   1   2  -1 2649.24   59.99
   1   2  -1 2533.25   60.49
   1   2  -1 2530.45   60.49
   1   2  -1 2656.83   59.99
   1   2  -1 2642.64   59.79
  -1  -2   1 2572.44   60.59
  -1  -2   1 2645.24   59.39
  -1  -2   1 2647.83   60.79
  -1  -2   1 2522.05   58.69
  -1  -2   1 2723.93   60.09
   0   2  -1   78.19    3.60
   0   2  -1   77.19    2.90
   0   2  -1   78.09    2.20
   0   2  -1   75.79    2.30
   0   2  -1   74.29    2.20
   0  -2   1   77.09    2.20
   0  -2   1   76.89    2.20
   0  -2   1   79.19    2.70
   0  -2   1   76.09    2.50
   0  -2   1   81.69    2.90
   0  -2   1   82.59    3.00
  -1   2  -1  174.28    4.70
  -1   2  -1  156.08    4.30
  -1   2  -1  166.28    5.10
  -1   2  -1  172.38    5.10
  -1   2  -1  160.28    4.60
  -1   2  -1  169.18    5.50
   1  -2   1  166.88    4.30
   1  -2   1  168.58    4.70
   1  -2   1  165.98    5.00
   1  -2   1  168.38    4.60
   1  -2   1  169.68    4.60
  -2   2  -1  308.37    8.30
  -2   2  -1  291.37    8.50
  -2   2  -1  297.97    8.90
  -2   2  -1  294.07    8.20
   2  -2   1  308.27    8.00
   2  -2   1  316.07    7.80
   2  -2   1  302.87    8.30
   2  -2   1  314.27    7.80
  -3   2  -1 3284.57   75.89
  -3   2  -1 3274.77   75.09
  -3   2  -1 3293.17   74.79
  -3   2  -1 3260.07   74.89
  -3   2  -1 3236.18   75.89
   3  -2   1 3200.68   74.59
   3  -2   1 3294.37   74.19
   3  -2   1 3254.87   73.79
   3  -2   1 3297.27   74.79
   3  -2   1 3321.57   74.49
  -4   2  -1 5244.48  120.89
  -4   2  -1 5336.97  119.79
  -4   2  -1 5208.38  121.39
  -4   2  -1 5410.76  119.99
   4  -2   1 5143.79  121.09
   4  -2   1 5149.38  120.09
   4  -2   1 5159.68  120.59
   4  -2   1 5280.77  119.29
   4  -2   1 5352.96  118.79
  -5   2  -1  102.89    4.20
  -5   2  -1  101.99    5.70
  -5   2  -1  111.39    5.50
  -5   2  -1  100.09    6.50
   5  -2   1  108.59    3.30
   5  -2   1  113.69    4.20
   5  -2   1  106.09    4.60
   5  -2   1  105.19    5.10
  -6   2  -1   86.69    6.00
  -6   2  -1   82.39    5.40
  -6   2  -1   85.49    6.30
  -6   2  -1   84.99    4.20
   6  -2   1   89.49    3.90
   6  -2   1   88.79    5.00
  -7   2  -1  224.78   10.60
  -7   2  -1  205.58   11.40
  -7   2  -1  197.18    7.80
  -7   2  -1  212.78   10.70
   7  -2   1  197.88    8.20
   7  -2   1  217.48    7.10
  -8   2  -1    7.30    2.50
  -8   2  -1    2.10    3.40
  -8   2  -1    0.40    3.90
  -8   2  -1    6.70    3.90
   8  -2   1    6.60    2.50
   8  -2   1    7.90    1.90
  -9   2  -1   27.00    6.00
  -9   2  -1   11.70    5.20
  -9   2  -1   26.20    5.10
   9  -2   1   26.00    4.10
 -10   2  -1  130.29   11.40
 -10   2  -1  115.19    9.60
 -10   2  -1  120.79   11.90
  10  -2   1  102.19    7.50
 -11   2  -1    7.20    6.60
 -11   2  -1    8.90    5.80
  11  -2   1   13.70    5.00
 -12   2  -1  131.49   12.80
 -12   2  -1  119.09   13.30
 -12   2  -1  103.59   13.10
  12  -2   1  120.29   10.10
  11   1  -1    1.40    5.20
 -11  -1   1   -5.00    7.20
 -11  -1   1    5.40    5.80
  10   1  -1  104.39    8.00
 -10  -1   1  105.59    9.40
 -10  -1   1  102.09   12.00
 -10  -1   1   92.99   11.30
 -10  -1   1   99.39   11.00
   9   1  -1    4.10    3.90
  -9  -1   1   11.00    4.40
  -9  -1   1   11.00    5.80
  -9  -1   1   12.70    5.10
  -9  -1   1   14.70    4.70
   8   1  -1  415.56   18.90
   8   1  -1  422.26   14.70
  -8  -1   1  413.96   17.00
  -8  -1   1  424.76   15.40
  -8  -1   1  445.06   18.10
  -8  -1   1  405.66   17.40
   7   1  -1  360.76   12.10
   7   1  -1  348.27   15.60
  -7  -1   1  353.76   13.90
  -7  -1   1  333.17   14.50
  -7  -1   1  379.36   16.00
  -7  -1   1  352.86   12.90
   6   1  -1  108.89    7.70
   6   1  -1  110.49    5.80
  -6  -1   1  103.39    7.00
  -6  -1   1  112.19    7.80
  -6  -1   1  102.09    6.00
  -6  -1   1   91.29    6.80
   5   1  -1  911.31   21.20
   5   1  -1  928.11   23.40
   5   1  -1  933.91   26.50
  -5  -1   1  968.80   25.00
  -5  -1   1  848.82   20.80
  -5  -1   1  895.51   23.80
  -5  -1   1  934.21   25.80
   4   1  -1  614.94   18.90
   4   1  -1  659.43   19.00
   4   1  -1  615.94   14.50
   4   1  -1  622.64   16.30
  -4  -1   1  618.74   17.20
  -4  -1   1  629.34   17.40
  -4  -1   1  628.84   16.60
  -4  -1   1  640.64   18.40
  -4  -1   1  593.94   14.80
   3   1  -1  282.37    8.10
   3   1  -1  292.57    8.20
   3   1  -1  271.57    7.50
   3   1  -1  267.07    9.00
   3   1  -1  283.37    6.70
   3   1  -1  287.97    9.80
  -3  -1   1  280.47    8.30
  -3  -1   1  286.47    8.80
  -3  -1   1  279.47    9.40
  -3  -1   1  289.07    8.80
   2   1  -1   49.20    2.30
   2   1  -1   49.90    2.70
   2   1  -1   49.60    3.10
   2   1  -1   48.50    1.70
   2   1  -1   45.70    1.20
   2   1  -1   49.99    2.30
  -2  -1   1   46.00    2.50
  -2  -1   1   47.40    1.70
  -2  -1   1   43.10    2.30
  -2  -1   1   42.90    2.70
  -2  -1   1   51.49    2.60
   1   1  -1  476.65   11.90
   1   1  -1  469.45   11.80
   1   1  -1  453.25   10.70
   1   1  -1  450.45   12.00
   1   1  -1  484.75   10.70
   1   1  -1  470.35   11.20
   1   1  -1  468.75   11.40
  -1  -1   1  459.75   11.40
  -1  -1   1  438.56   10.70
  -1  -1   1  475.45   11.50
  -1  -1   1  478.55   10.70
  -1  -1   1  475.85   11.90
  -1  -1   1  484.85   11.40
  -1  -1   1  462.05   11.10
   0   1  -1 4257.77   91.99
   0   1  -1 4116.69   92.19
   0   1  -1 3914.81   91.79
   0   1  -1 3982.00   92.99
   0   1  -1 3905.21   94.39
   0   1  -1 3807.32   93.89
   0   1  -1 4286.37   93.49
   0  -1   1 4256.97   92.29
   0  -1   1 4208.08   91.39
   0  -1   1 3743.33   91.69
   0  -1   1 3812.22   93.29
   0  -1   1 3774.02   92.09
   0  -1   1 4270.57   92.79
   0  -1   1 4119.79   92.79
   0  -1   1 3998.70   94.09
  -1   1  -1 1355.46   31.40
  -1   1  -1 1401.16   31.50
  -1   1  -1 1361.46   32.30
  -1   1  -1 1417.46   31.90
  -1   1  -1 1383.66   32.00
  -1   1  -1 1388.06   32.80
   1  -1   1 1367.56   31.50
   1  -1   1 1416.76   32.10
   1  -1   1 1386.96   32.30
   1  -1   1 1391.46   31.90
   1  -1   1 1407.36   31.80
   1  -1   1 1413.16   31.40
   1  -1   1 1400.56   31.50
  -2   1  -1  163.78    4.80
  -2   1  -1  153.98    5.40
  -2   1  -1  159.98    4.80
  -2   1  -1  167.68    4.20
  -2   1  -1  159.58    4.50
   2  -1   1  158.98    4.70
   2  -1   1  154.88    4.20
   2  -1   1  164.18    4.60
   2  -1   1  165.18    4.40
   2  -1   1  154.48    4.40
   2  -1   1  156.78    4.10
  -3   1  -1  145.09    5.10
  -3   1  -1  134.79    4.90
  -3   1  -1  133.39    4.10
  -3   1  -1  140.59    5.80
   3  -1   1  127.49    4.00
   3  -1   1  140.99    3.90
   3  -1   1  140.19    4.90
   3  -1   1  136.19    4.50
  -4   1  -1  197.98    7.20
  -4   1  -1  195.08    8.10
  -4   1  -1  190.68    6.00
  -4   1  -1  202.18    7.20
   4  -1   1  199.78    5.20
   4  -1   1  198.38    6.50
   4  -1   1  186.18    6.90
   4  -1   1  189.48    5.60
  -5   1  -1   20.30    3.40
  -5   1  -1   15.70    2.60
  -5   1  -1   16.90    2.50
  -5   1  -1   17.90    2.10
   5  -1   1   18.60    1.70
   5  -1   1   16.70    2.30
   5  -1   1   18.20    2.10
  -6   1  -1   71.79    5.20
  -6   1  -1   75.59    6.00
  -6   1  -1   84.79    7.00
  -6   1  -1   82.59    4.20
   6  -1   1   73.79    4.90
   6  -1   1   79.99    3.40
  -7   1  -1   83.89    7.00
  -7   1  -1   96.29    8.50
  -7   1  -1   85.99    5.20
  -7   1  -1   82.59    6.40
   7  -1   1   93.59    5.80
   7  -1   1   90.59    4.00
  -8   1  -1   49.40    6.50
  -8   1  -1   49.60    4.80
  -8   1  -1   50.09    6.40
  -8   1  -1   56.39    7.60
   8  -1   1   41.70    4.80
   8  -1   1   45.80    3.20
  -9   1  -1  639.94   23.80
  -9   1  -1  670.23   23.50
  -9   1  -1  712.03   26.70
  -9   1  -1  677.13   20.70
   9  -1   1  679.93   21.10
 -10   1  -1   12.30    6.30
 -10   1  -1   12.00    5.90
 -10   1  -1   24.60    6.20
  10  -1   1   13.30    3.70
 -11   1  -1    2.30    7.80
 -11   1  -1   -0.90    4.60
  11  -1   1    2.00    4.50
 -12   1  -1    4.30    7.50
 -12   1  -1   -1.90    8.50
  12  -1   1    3.40    5.30
  12   0  -1   25.40    5.30
 -12   0   1   24.40    7.60
 -12   0   1   32.80    9.40
  11   0  -1  251.97   13.40
 -11   0   1  218.68   16.60
 -11   0   1  268.37   18.30
  10   0  -1  162.68    9.10
 -10   0   1  128.79   11.70
 -10   0   1  122.49    9.60
 -10   0   1   90.79   11.00
 -10   0   1  133.79   12.20
   9   0  -1   47.80    5.90
  -9   0   1   46.90    7.00
  -9   0   1   43.30    7.60
  -9   0   1   44.90    7.70
  -9   0   1   46.90    6.10
   8   0  -1   -0.20    2.80
  -8   0   1    2.30    4.00
  -8   0   1   -2.10    2.90
  -8   0   1   -2.00    2.80
  -8   0   1   -0.40    2.70
   7   0  -1  388.06   12.80
   7   0  -1  369.16   10.20
  -7   0   1  438.66   13.60
  -7   0   1  401.06   15.60
  -7   0   1  395.66   14.80
  -7   0   1  374.76   15.50
   6   0  -1  654.73   20.60
   6   0  -1  658.63   18.10
   6   0  -1  617.44   15.70
  -6   0   1  628.24   20.40
  -6   0   1  637.44   18.20
  -6   0   1  638.34   19.40
  -6   0   1  695.03   21.10
   5   0  -1   95.49    4.70
   5   0  -1   83.09    3.00
   5   0  -1   89.09    6.20
  -5   0   1   94.89    4.80
  -5   0   1   90.59    6.10
  -5   0   1   81.89    6.00
  -5   0   1   94.69    5.30
   4   0  -1  313.87   10.30
   4   0  -1  297.77    7.80
   4   0  -1  311.07   10.90
   4   0  -1  321.07    9.30
   4   0  -1  306.97    9.00
  -4   0   1  321.07   10.10
  -4   0   1  318.37    9.40
  -4   0   1  295.87    7.10
  -4   0   1  331.07   10.30
  -4   0   1  330.47   11.00
  -4   0   1  319.37   10.80
   3   0  -1 2974.30   67.19
   3   0  -1 2953.80   68.29
   3   0  -1 2985.50   66.99
   3   0  -1 3038.40   67.39
   3   0  -1 2865.91   68.59
  -3   0   1 3004.60   67.99
  -3   0   1 2998.00   68.59
  -3   0   1 2884.71   67.19
  -3   0   1 2940.71   68.39
  -3   0   1 2733.63   66.49
  -3   0   1 3035.70   67.99
   2   0  -1  201.98    6.50
   2   0  -1  211.38    6.00
   2   0  -1  208.88    6.60
   2   0  -1  208.08    5.80
   2   0  -1  208.18    4.80
   2   0  -1  203.58    5.60
  -2   0   1  198.18    4.80
  -2   0   1  208.48    6.30
  -2   0   1  209.08    5.90
  -2   0   1  213.88    6.30
  -2   0   1  217.78    6.60
   1   0  -1 1100.79   25.60
   1   0  -1 1065.49   24.90
   1   0  -1 1111.79   25.10
   1   0  -1 1110.49   25.40
   1   0  -1 1124.89   25.30
   1   0  -1 1103.19   25.20
   1   0  -1 1084.19   25.10
   1   0  -1 1078.29   25.30
  -1   0   1 1069.49   25.30
  -1   0   1 1105.39   25.20
  -1   0   1 1114.09   25.30
  -1   0   1 1091.69   25.30
  -1   0   1 1111.99   25.60
  -1   0   1 1106.29   25.60
  -1   0   1 1089.39   25.20
  -1   0   1 1084.59   25.00
  -1   0   1 1097.79   25.30
  -1   0   1 1085.19   25.10
  -1   0  -1    1.70    0.50
  -1   0  -1    3.10    0.50
  -1   0  -1    2.60    0.70
  -1   0  -1    1.40    0.30
   1   0   1    3.00    0.60
   1   0   1    4.30    0.50
   1   0   1    2.90    0.40
   1   0   1    4.60    0.90
  -2   0  -1  167.38    4.90
  -2   0  -1  175.18    5.30
  -2   0  -1  173.08    5.50
  -2   0  -1  170.48    4.80
   2   0   1  175.08    4.60
   2   0   1  178.48    5.50
   2   0   1  179.68    5.70
   2   0   1  176.28    6.30
   2   0   1  184.48    5.10
   2   0   1  183.88    4.90
  -3   0  -1   10.70    1.00
  -3   0  -1    5.20    1.20
  -3   0  -1    6.40    1.60
  -3   0  -1    6.30    1.10
   3   0   1    6.20    1.40
   3   0   1    6.50    0.90
   3   0   1    9.50    1.00
   3   0   1   11.90    2.00
   3   0   1    5.00    1.20
  -4   0  -1   18.60    1.40
  -4   0  -1   20.80    2.00
  -4   0  -1   21.30    2.70
  -4   0  -1   21.00    2.50
   4   0   1   24.80    1.60
   4   0   1   18.00    2.30
  -5   0  -1  229.48    6.10
  -5   0  -1  227.68    9.80
  -5   0  -1  242.88    9.30
  -5   0  -1  252.27    9.90
  -5   0  -1  230.18    7.90
   5   0   1  237.38    8.20
   5   0   1  239.48   10.60
   5   0   1  237.48    6.80
  -6   0  -1  800.62   21.50
  -6   0  -1  850.31   25.40
  -6   0  -1  824.22   23.10
  -6   0  -1  801.32   23.80
   6   0   1  791.92   24.70
   6   0   1  785.32   21.50
   6   0   1  789.92   19.70
  -7   0  -1   23.20    3.50
  -7   0  -1   17.10    4.10
  -7   0  -1   18.30    4.30
  -7   0  -1   24.10    4.70
   7   0   1   22.70    3.60
   7   0   1   22.90    2.10
  -8   0  -1  248.18   14.00
  -8   0  -1  213.98    9.30
  -8   0  -1  206.78   11.50
  -8   0  -1  204.28   11.70
   8   0   1  232.28   10.10
  -9   0  -1   91.59    9.10
  -9   0  -1  109.59    9.50
  -9   0  -1  101.59    7.80
  -9   0  -1  100.09   10.20
   9   0   1  106.39    7.80
 -10   0  -1    1.20    6.00
 -10   0  -1   15.10    7.50
 -10   0  -1    9.30    6.00
  10   0   1   -0.70    3.00
 -11   0  -1   53.89    9.70
 -11   0  -1   48.60    9.10
  11   0   1   69.79    7.80
  12  -1  -1   29.30    5.40
 -12   1   1   34.10    9.80
 -12   1   1   43.60   10.40
  11  -1  -1   59.19    7.40
 -11   1   1   78.99   10.20
 -11   1   1   62.09   10.00
  10  -1  -1    8.70    3.50
 -10   1   1    2.90    5.60
 -10   1   1    1.00    5.60
 -10   1   1   11.70    4.60
   9  -1  -1  602.74   19.20
  -9   1   1  584.64   19.20
  -9   1   1  653.33   24.10
  -9   1   1  559.74   22.80
  -9   1   1  557.84   21.00
   8  -1  -1    1.00    1.40
   8  -1  -1    4.70    3.00
  -8   1   1   -2.00    2.50
  -8   1   1    4.20    2.80
  -8   1   1   -2.10    3.60
  -8   1   1   -0.90    3.80
   7  -1  -1   49.99    4.70
   7  -1  -1   48.40    2.80
  -7   1   1   49.99    5.50
  -7   1   1   50.39    4.50
  -7   1   1   41.40    5.40
  -7   1   1   46.10    6.00
   6  -1  -1  128.99    5.80
   6  -1  -1  129.99    4.60
   6  -1  -1  146.69    6.40
  -6   1   1  138.29    8.10
  -6   1   1  134.89    7.60
  -6   1   1  128.99    3.60
  -6   1   1  143.59    6.20
  -6   1   1  133.59    7.50
   5  -1  -1   79.79    4.00
   5  -1  -1   77.09    4.00
  -5   1   1   93.69    6.00
  -5   1   1   81.09    5.70
  -5   1   1   86.19    5.00
  -5   1   1   81.99    4.30
   4  -1  -1 5741.43  131.29
   4  -1  -1 5892.81  132.69
   4  -1  -1 5767.82  133.49
   4  -1  -1 5883.01  137.59
  -4   1   1 5843.42  132.49
  -4   1   1 6059.79  132.69
  -4   1   1 5848.21  133.29
  -4   1   1 5812.42  133.29
  -4   1   1 5520.45  134.29
   3  -1  -1 1008.80   24.30
   3  -1  -1 1039.70   25.50
   3  -1  -1 1038.70   23.50
   3  -1  -1 1044.60   24.70
   3  -1  -1 1012.40   24.60
  -3   1   1 1030.20   25.70
  -3   1   1 1056.99   25.90
  -3   1   1  959.40   23.40
  -3   1   1 1047.50   25.20
  -3   1   1 1045.50   25.30
  -3   1   1  991.40   24.50
   2  -1  -1   43.10    2.10
   2  -1  -1   44.60    2.10
   2  -1  -1   45.30    1.90
   2  -1  -1   43.80    2.50
   2  -1  -1   42.20    1.60
   2  -1  -1   45.60    1.60
  -2   1   1   45.40    2.90
  -2   1   1   47.10    2.30
  -2   1   1   43.80    1.60
  -2   1   1   47.00    2.60
  -2   1   1   44.00    2.40
  -2   1   1   38.80    2.00
   1  -1  -1  407.36   10.40
   1  -1  -1  400.66   10.10
   1  -1  -1  425.86   10.10
   1  -1  -1  418.96    9.90
   1  -1  -1  427.96   10.40
   1  -1  -1  409.86    9.80
   1  -1  -1  416.96   11.00
   1  -1  -1  406.66   10.50
   1  -1  -1  409.66   10.00
   1  -1  -1  416.96    9.70
  -1   1   1  406.16   10.40
  -1   1   1  417.66    9.90
  -1   1   1  408.26   10.60
  -1   1   1  428.46   10.10
  -1   1   1  397.66    9.80
  -1   1   1  401.86   10.10
  -1   1   1  411.96    9.70
   0  -1  -1   80.79    2.80
   0  -1  -1   76.39    2.40
   0  -1  -1   75.59    2.70
   0  -1  -1   88.79    2.90
   0  -1  -1   82.59    2.20
   0  -1  -1   82.69    3.30
   0  -1  -1   89.79    2.00
   0  -1  -1   75.99    2.50
   0  -1  -1   79.69    2.30
   0   1   1   80.19    2.00
   0   1   1   68.69    2.50
   0   1   1   81.09    2.30
   0   1   1   81.89    3.30
   0   1   1   78.29    2.70
  -1  -1  -1  492.35   13.60
  -1  -1  -1  497.95   11.80
   1   1   1  484.85   11.80
   1   1   1  488.75   12.90
   1   1   1  491.95   11.60
  -2  -1  -1   34.40    2.20
  -2  -1  -1   34.90    2.70
   2   1   1   36.80    1.80
   2   1   1   35.50    2.80
   2   1   1   40.90    1.80
   2   1   1   35.40    2.50
  -3  -1  -1  155.48    6.20
  -3  -1  -1  149.59    5.80
  -3  -1  -1  145.59    5.20
   3   1   1  143.29    4.40
   3   1   1  145.09    6.20
   3   1   1  137.79    5.70
   3   1   1  151.08    5.00
   3   1   1  149.88    7.00
  -4  -1  -1  478.85   14.70
  -4  -1  -1  472.85   14.00
  -4  -1  -1  445.16   12.90
   4   1   1  485.75   12.90
   4   1   1  460.45   15.50
   4   1   1  512.55   15.70
   4   1   1  461.45   11.90
  -5  -1  -1 1572.84   38.80
  -5  -1  -1 1602.44   40.20
  -5  -1  -1 1614.94   41.10
   5   1   1 1580.04   42.30
   5   1   1 1585.04   37.10
   5   1   1 1606.24   38.50
  -6  -1  -1  433.06   10.70
  -6  -1  -1  460.15   15.50
  -6  -1  -1  456.85   13.80
  -6  -1  -1  448.76   16.00
   6   1   1  447.36   17.10
   6   1   1  426.36   11.70
   6   1   1  442.36   13.60
  -7  -1  -1   -0.30    2.50
  -7  -1  -1    2.00    3.80
  -7  -1  -1   -1.00    2.70
  -7  -1  -1    3.30    4.40
   7   1   1   -1.70    2.80
   7   1   1   -0.70    2.80
  -8  -1  -1    7.20    2.70
  -8  -1  -1    6.50    5.80
  -8  -1  -1    2.50    4.40
  -8  -1  -1    1.20    4.50
   8   1   1   -1.70    5.20
   8   1   1    7.50    3.50
  -9  -1  -1  222.78   13.90
  -9  -1  -1  231.08   14.70
  -9  -1  -1  219.88   14.30
  -9  -1  -1  245.38   11.70
   9   1   1  227.88   10.40
 -10  -1  -1   16.70    7.10
 -10  -1  -1   14.50    8.10
 -10  -1  -1   24.00    7.20
  10   1   1   19.20    5.20
 -11  -1  -1    2.40    5.50
 -11  -1  -1    5.70    8.10
  11   1   1   -3.90    4.70
  12  -2  -1   27.00    5.50
 -12   2   1   35.00    8.40
 -12   2   1   48.50    9.50
 -12   2   1   37.00    7.70
  11  -2  -1   34.00    6.40
 -11   2   1   18.50    8.00
 -11   2   1   25.70    6.80
 -11   2   1   37.00    8.50
  10  -2  -1    5.20    3.20
 -10   2   1    7.80    4.20
 -10   2   1   -2.40    3.70
 -10   2   1    7.20    6.10
   9  -2  -1   15.70    4.30
  -9   2   1   16.20    4.80
  -9   2   1   17.80    4.00
  -9   2   1   19.90    5.00
  -9   2   1   18.20    4.60
   8  -2  -1  889.61   24.90
   8  -2  -1  878.21   22.60
  -8   2   1  869.91   28.50
  -8   2   1  929.01   27.90
  -8   2   1  927.11   25.30
  -8   2   1  967.40   29.50
   7  -2  -1 2274.37   53.79
   7  -2  -1 2311.37   55.79
   7  -2  -1 2433.66   56.49
  -7   2   1 2313.37   55.79
  -7   2   1 2338.57   59.19
  -7   2   1 2263.67   57.89
  -7   2   1 2319.17   59.29
   6  -2  -1    7.00    2.20
   6  -2  -1   12.70    2.60
  -6   2   1   10.00    2.60
  -6   2   1   11.40    2.00
  -6   2   1    9.50    2.70
   5  -2  -1   58.09    4.00
   5  -2  -1   60.89    2.60
   5  -2  -1   66.89    4.10
   5  -2  -1   58.99    3.40
  -5   2   1   68.99    5.20
  -5   2   1   59.09    5.10
  -5   2   1   66.69    4.40
  -5   2   1   62.59    3.40
   4  -2  -1  757.12   18.30
   4  -2  -1  770.82   18.00
   4  -2  -1  770.52   19.20
   4  -2  -1  761.82   19.80
   4  -2  -1  760.82   20.40
  -4   2   1  785.22   20.80
  -4   2   1  772.92   19.60
  -4   2   1  772.02   20.40
  -4   2   1  785.02   21.40
  -4   2   1  790.62   21.20
   3  -2  -1  139.09    5.50
   3  -2  -1  136.19    4.20
   3  -2  -1  140.59    4.80
   3  -2  -1  139.59    4.50
   3  -2  -1  131.29    5.00
  -3   2   1  138.69    5.80
  -3   2   1  146.39    5.20
  -3   2   1  143.59    5.80
  -3   2   1  148.89    5.60
  -3   2   1  134.29    4.90
   2  -2  -1 3382.06   80.09
   2  -2  -1 3480.85   79.19
   2  -2  -1 3421.06   79.59
   2  -2  -1 3421.06   78.09
   2  -2  -1 3415.66   79.39
  -2   2   1 3426.96   79.59
  -2   2   1 3446.16   80.19
  -2   2   1 3538.85   78.99
  -2   2   1 3440.86   78.89
   1  -2  -1  893.71   21.70
   1  -2  -1  863.71   20.70
   1  -2  -1  851.51   20.50
   1  -2  -1  874.91   20.10
   1  -2  -1  832.22   20.40
   1  -2  -1  882.61   20.30
   1  -2  -1  871.11   19.70
  -1   2   1  887.11   21.80
  -1   2   1  892.71   20.30
  -1   2   1  870.11   20.10
  -1   2   1  870.51   22.00
  -1   2   1  865.01   20.70
  -1   2   1  894.91   22.10
   0  -2  -1  189.68    5.00
   0  -2  -1  179.58    5.20
   0  -2  -1  193.88    6.80
   0  -2  -1  184.78    5.20
   0  -2  -1  192.08    4.80
   0  -2  -1  186.88    4.40
   0  -2  -1  191.58    4.70
   0   2   1  195.88    6.20
   0   2   1  188.98    4.40
   0   2   1  180.08    6.80
   0   2   1  191.98    5.50
   0   2   1  187.48    5.80
   0   2   1  199.88    6.30
  -1  -2  -1 8067.79  185.88
  -1  -2  -1 8536.65  193.98
   1   2   1 7833.52  186.28
   1   2   1 7718.13  186.38
   1   2   1 8276.47  184.68
  -2  -2  -1 4431.16   98.59
  -2  -2  -1 4480.15   99.69
  -2  -2  -1 4442.36  101.79
  -2  -2  -1 4238.98  100.29
   2   2   1 4151.48   99.29
   2   2   1 4383.16   99.39
   2   2   1 4238.38  100.19
  -3  -2  -1  615.14   16.40
  -3  -2  -1  622.04   17.70
  -3  -2  -1  618.14   14.90
   3   2   1  624.84   15.30
   3   2   1  607.14   17.60
   3   2   1  631.94   18.50
   3   2   1  595.64   15.50
  -4  -2  -1   46.00    2.10
  -4  -2  -1   49.40    3.80
  -4  -2  -1   55.49    5.00
  -4  -2  -1   49.40    4.20
   4   2   1   46.60    3.30
   4   2   1   38.70    4.50
   4   2   1   49.00    2.50
  -5  -2  -1  224.08    8.70
  -5  -2  -1  211.28   10.20
  -5  -2  -1  229.28    6.10
  -5  -2  -1  237.48    9.50
   5   2   1  217.18    8.00
   5   2   1  233.58   11.50
  -6  -2  -1   61.99    6.20
  -6  -2  -1   61.39    6.20
  -6  -2  -1   61.39    5.40
   6   2   1   51.09    6.40
   6   2   1   59.69    4.70
   6   2   1   57.99    3.00
  -7  -2  -1  421.66   14.30
  -7  -2  -1  411.36   17.30
  -7  -2  -1  388.36   15.40
   7   2   1  415.96   13.80
   7   2   1  393.86   17.80
  -8  -2  -1   56.59    7.90
  -8  -2  -1   57.09    7.80
  -8  -2  -1   67.89    7.30
  -8  -2  -1   57.19    6.40
   8   2   1   53.89    5.10
   8   2   1   44.60    6.90
  -9  -2  -1   98.19   12.00
  -9  -2  -1   79.39    7.40
  -9  -2  -1  118.49   10.30
  -9  -2  -1  106.09   10.60
   9   2   1   92.69    7.70
 -10  -2  -1   26.70    9.30
 -10  -2  -1   26.30    6.50
  10   2   1   16.20    5.00
 -11  -2  -1    9.40    6.00
 -11  -2  -1   11.50    9.20
  11   2   1    1.30    4.70
  12  -3  -1   52.89    6.70
 -12   3   1   58.89    9.90
 -12   3   1   46.60    8.70
 -12   3   1   67.49   12.10
  11  -3  -1  482.55   18.70
 -11   3   1  505.75   22.10
 -11   3   1  445.36   21.00
 -11   3   1  521.85   24.30
 -11   3   1  480.65   23.20
  10  -3  -1  154.48    9.50
 -10   3   1  137.89   11.40
 -10   3   1  124.39   10.70
 -10   3   1  106.89   10.80
 -10   3   1  148.79   11.60
   9  -3  -1    8.40    1.70
   9  -3  -1    5.80    2.90
  -9   3   1    3.70    4.90
  -9   3   1   16.10    5.80
  -9   3   1    6.60    3.00
  -9   3   1    8.40    4.00
   8  -3  -1   85.99    4.60
   8  -3  -1   71.69    5.80
  -8   3   1   95.39    8.50
  -8   3   1   87.19    8.20
  -8   3   1   79.79    5.80
  -8   3   1   88.59    8.60
   7  -3  -1   61.29    5.20
   7  -3  -1   53.09    4.60
   7  -3  -1   60.29    2.90
  -7   3   1   70.89    7.30
  -7   3   1   57.69    6.10
  -7   3   1   61.89    4.70
  -7   3   1   46.20    5.70
   6  -3  -1  425.86   13.60
   6  -3  -1  427.56   13.00
   6  -3  -1  447.36   11.60
   6  -3  -1  442.16   10.60
  -6   3   1  427.76   13.20
  -6   3   1  437.46   15.70
  -6   3   1  469.45   15.30
  -6   3   1  433.36   15.50
   5  -3  -1  174.98    6.90
   5  -3  -1  169.38    6.30
   5  -3  -1  172.38    7.40
   5  -3  -1  180.68    5.60
  -5   3   1  176.08    8.40
  -5   3   1  186.38    8.40
  -5   3   1  179.08    7.80
  -5   3   1  170.48    6.70
  -5   3   1  173.38    7.10
   4  -3  -1 1306.27   30.30
   4  -3  -1 1299.17   32.50
   4  -3  -1 1282.17   30.60
   4  -3  -1 1275.37   31.60
  -4   3   1 1267.97   31.80
  -4   3   1 1300.67   31.60
  -4   3   1 1269.17   33.50
  -4   3   1 1306.17   32.80
  -4   3   1 1300.67   33.10
  -4   3   1 1285.77   31.60
   3  -3  -1 1148.19   28.10
   3  -3  -1 1150.38   27.20
   3  -3  -1 1150.58   27.00
   3  -3  -1 1149.78   29.20
   3  -3  -1 1162.58   27.50
  -3   3   1 1148.19   27.90
  -3   3   1 1149.69   29.20
  -3   3   1 1146.29   29.30
  -3   3   1 1170.78   28.10
   2  -3  -1 7672.03  169.88
   2  -3  -1 7329.97  173.48
   2  -3  -1 7460.35  170.88
   2  -3  -1 7515.85  172.98
  -2   3   1 7546.95  173.58
  -2   3   1 7215.58  168.58
  -2   3   1 7222.88  176.68
  -2   3   1 7565.64  168.28
  -2   3   1 7220.08  173.88
  -2   3   1 7383.06  174.98
   1  -3  -1 1393.26   32.50
   1  -3  -1 1423.46   33.30
   1  -3  -1 1425.56   33.50
   1  -3  -1 1486.25   35.20
   1  -3  -1 1482.35   32.50
  -1   3   1 1481.15   35.60
  -1   3   1 1396.86   32.50
  -1   3   1 1427.46   33.80
  -1   3   1 1423.96   33.10
  -1   3   1 1417.66   32.70
  -1   3   1 1426.66   36.10
  -1   3   1 1439.06   34.30
   0  -3  -1 1658.13   39.30
   0  -3  -1 1735.63   38.50
   0  -3  -1 1649.13   38.20
   0  -3  -1 1717.03   41.10
   0  -3  -1 1624.64   38.30
   0  -3  -1 1651.03   38.00
   0   3   1 1668.03   40.20
   0   3   1 1623.64   38.00
   0   3   1 1694.63   40.00
   0   3   1 1651.53   39.30
   0   3   1 1659.23   41.30
  -1  -3  -1   12.60    1.30
  -1  -3  -1   12.20    1.30
  -1  -3  -1   14.00    2.50
   1   3   1   10.60    2.00
   1   3   1   13.70    1.00
   1   3   1    9.70    2.10
  -2  -3  -1  126.79    6.20
  -2  -3  -1  124.79    5.30
  -2  -3  -1  122.09    4.20
  -2  -3  -1  128.09    7.60
   2   3   1  114.69    6.20
   2   3   1  118.39    4.10
   2   3   1  130.19    5.80
  -3  -3  -1 3033.20   69.19
  -3  -3  -1 3074.39   71.09
  -3  -3  -1 3093.09   72.89
   3   3   1 2994.40   72.49
   3   3   1 3049.59   73.89
   3   3   1 3057.49   69.69
  -4  -3  -1  270.37    9.60
  -4  -3  -1  254.37    7.20
  -4  -3  -1  261.97   10.60
   4   3   1  275.47   11.10
   4   3   1  247.68    8.30
   4   3   1  260.57   11.40
  -5  -3  -1  315.57   12.70
  -5  -3  -1  292.37   10.90
  -5  -3  -1  290.97   11.80
  -5  -3  -1  287.07    7.90
   5   3   1  290.37   13.40
   5   3   1  305.97    9.90
  -6  -3  -1   95.39    6.90
  -6  -3  -1   77.59    7.40
  -6  -3  -1   81.29    5.80
   6   3   1   79.29    8.90
   6   3   1   74.39    4.90
  -7  -3  -1   15.50    5.20
  -7  -3  -1   22.30    5.60
  -7  -3  -1   20.00    4.60
   7   3   1   25.60    3.90
   7   3   1   15.80    6.00
  -8  -3  -1  231.58   11.90
  -8  -3  -1  201.78   12.10
  -8  -3  -1  214.38   14.00
  -8  -3  -1  203.98   14.80
   8   3   1  221.48   10.30
   8   3   1  223.28   16.00
  -9  -3  -1  170.48   15.70
  -9  -3  -1  150.58    9.70
  -9  -3  -1  149.19   11.60
   9   3   1  148.99   14.50
   9   3   1  146.49    8.60
 -10  -3  -1    8.30    5.70
 -10  -3  -1   17.00    8.70
  10   3   1    2.90    4.60
 -13   4   1    6.40    4.80
  12  -4  -1  113.49   10.10
 -12   4   1  107.39   12.00
 -12   4   1   95.39   10.80
 -12   4   1  150.88   15.20
  11  -4  -1  154.68    9.70
 -11   4   1  136.89   13.90
 -11   4   1  142.69   12.70
 -11   4   1  155.38   13.20
  10  -4  -1   24.10    3.20
  10  -4  -1   31.90    4.60
 -10   4   1   19.70    6.20
 -10   4   1   34.10    7.50
 -10   4   1   35.00    6.80
 -10   4   1   34.60    5.90
   9  -4  -1   76.59    6.60
   9  -4  -1   74.49    4.90
  -9   4   1   79.09    8.10
  -9   4   1   70.39    8.50
  -9   4   1   84.99    9.00
  -9   4   1   81.29    8.70
   8  -4  -1   -2.60    2.60
   8  -4  -1    0.50    2.20
   8  -4  -1    1.00    1.30
  -8   4   1    2.20    2.80
  -8   4   1    0.00    4.10
  -8   4   1    1.50    2.30
  -8   4   1    1.00    3.80
  -8   4   1    4.60    3.70
   7  -4  -1  197.98    9.00
   7  -4  -1  183.28    6.30
   7  -4  -1  199.18    8.00
  -7   4   1  188.88   10.30
  -7   4   1  185.78    8.90
  -7   4   1  196.58    8.40
  -7   4   1  196.78   10.10
  -7   4   1  193.58   10.90
   6  -4  -1  163.68    7.30
   6  -4  -1  163.68    5.80
   6  -4  -1  151.58    6.60
  -6   4   1  152.18    7.00
  -6   4   1  164.58    9.50
  -6   4   1  169.58    8.80
  -6   4   1  160.18    8.40
  -6   4   1  165.18    7.50
   5  -4  -1 1614.24   40.90
   5  -4  -1 1605.64   38.70
   5  -4  -1 1620.34   38.40
   5  -4  -1 1660.53   40.20
  -5   4   1 1608.24   42.60
  -5   4   1 1704.53   42.30
  -5   4   1 1656.93   40.20
  -5   4   1 1572.64   41.40
   4  -4  -1  322.67    8.90
   4  -4  -1  305.07   10.00
   4  -4  -1  308.27    9.00
   4  -4  -1  314.97   10.90
  -4   4   1  325.47   10.10
  -4   4   1  330.47   11.50
  -4   4   1  322.57   10.10
  -4   4   1  318.37   11.50
   3  -4  -1 1813.12   43.00
   3  -4  -1 1870.81   43.90
   3  -4  -1 1874.41   42.20
   3  -4  -1 1864.51   45.80
  -3   4   1 1885.51   43.40
  -3   4   1 1793.82   43.60
  -3   4   1 1886.81   45.30
  -3   4   1 1826.22   45.90
  -3   4   1 1805.42   43.40
  -3   4   1 1831.92   45.70
   2  -4  -1   12.90    0.90
   2  -4  -1   14.30    2.00
   2  -4  -1   15.40    2.60
   2  -4  -1   11.90    1.50
   2  -4  -1   11.50    1.20
  -2   4   1   14.30    2.70
  -2   4   1    9.40    2.40
  -2   4   1   14.50    1.90
  -2   4   1   14.00    1.40
  -2   4   1   14.90    2.10
  -2   4   1   12.30    1.00
   1  -4  -1  167.68    4.70
   1  -4  -1  176.78    5.80
   1  -4  -1  186.48    7.50
   1  -4  -1  176.58    5.80
   1  -4  -1  177.08    4.50
  -1   4   1  183.78    4.80
  -1   4   1  179.18    8.90
  -1   4   1  174.68    4.60
  -1   4   1  167.38    6.20
  -1   4   1  186.28    7.10
  -1   4   1  170.48    4.80
  -1   4   1  179.68    7.70
   0  -4  -1 2200.58   50.79
   0  -4  -1 2189.98   54.39
   0  -4  -1 2231.38   51.19
   0   4   1 2189.98   54.99
   0   4   1 2255.17   53.59
   0   4   1 2229.08   52.39
   0   4   1 2212.68   50.79
   0   4   1 2221.58   53.19
  -1  -4  -1  560.44   14.30
  -1  -4  -1  548.55   13.80
  -1  -4  -1  548.05   13.00
  -1  -4  -1  591.74   18.50
   1   4   1  545.35   15.80
   1   4   1  557.54   16.80
   1   4   1  544.15   13.30
  -2  -4  -1   72.79    4.50
  -2  -4  -1   82.49    5.10
  -2  -4  -1   71.39    3.30
  -2  -4  -1   70.69    2.90
   2   4   1   70.59    3.00
   2   4   1   78.19    6.10
   2   4   1   77.49    5.20
  -3  -4  -1   52.09    3.90
  -3  -4  -1   46.10    2.50
  -3  -4  -1   55.39    5.10
  -3  -4  -1   53.39    2.90
  -3  -4  -1   50.99    3.20
   3   4   1   45.30    5.40
   3   4   1   50.49    5.20
   3   4   1   53.29    3.10
  -4  -4  -1  126.09    4.50
  -4  -4  -1  131.39    8.20
  -4  -4  -1  129.49    5.80
  -4  -4  -1  132.19    6.60
   4   4   1  114.59    8.60
   4   4   1  127.79    5.40
   4   4   1  102.89    7.00
  -5  -4  -1 1474.25   35.00
  -5  -4  -1 1526.65   41.60
  -5  -4  -1 1525.55   40.00
  -5  -4  -1 1484.65   38.60
   5   4   1 1460.75   42.70
   5   4   1 1530.35   36.90
  -6  -4  -1   48.10    6.20
  -6  -4  -1   53.99    6.10
  -6  -4  -1   52.09    5.90
   6   4   1   44.20    6.80
   6   4   1   52.79    4.60
  -7  -4  -1    1.20    4.70
  -7  -4  -1   -1.20    4.60
  -7  -4  -1   -2.40    2.50
   7   4   1    3.00    5.20
   7   4   1    0.30    2.00
  -8  -4  -1   55.09    7.60
  -8  -4  -1   53.39    7.60
  -8  -4  -1   47.00    7.60
   8   4   1   50.89    5.60
   8   4   1   50.49    9.80
  -9  -4  -1    8.20    7.90
  -9  -4  -1   12.70    5.70
  -9  -4  -1    7.40    5.20
   9   4   1    8.20    5.70
   9   4   1   10.50    4.30
 -10  -4  -1    4.20    6.10
 -10  -4  -1   12.00    8.00
 -10  -4  -1    5.10    8.80
  10   4   1    9.70    4.70
  13  -5  -1    3.20    5.80
 -13   5   1   -0.30    8.00
 -13   5   1    0.10    4.00
 -13   5   1    4.10    6.10
  12  -5  -1    8.10    4.20
 -12   5   1    3.70    5.80
 -12   5   1    1.90    5.40
 -12   5   1   -2.20    3.80
  11  -5  -1   12.10    5.00
 -11   5   1   14.50    6.30
 -11   5   1   17.00    6.40
 -11   5   1   23.70    8.00
  10  -5  -1   77.99    5.50
  10  -5  -1   66.39    6.70
 -10   5   1   62.19    9.20
 -10   5   1   72.29    8.40
 -10   5   1   70.69   10.00
 -10   5   1   81.19   10.20
   9  -5  -1    7.10    3.50
   9  -5  -1   13.30    4.30
  -9   5   1   16.70    5.20
  -9   5   1   10.80    4.60
  -9   5   1    5.30    5.30
  -9   5   1   10.90    4.30
   8  -5  -1  279.17   11.40
   8  -5  -1  269.17   10.50
   8  -5  -1  264.97    8.90
  -8   5   1  278.47   11.90
  -8   5   1  264.97   14.20
  -8   5   1  256.87   14.20
  -8   5   1  267.77   13.00
   7  -5  -1  477.75   14.50
   7  -5  -1  497.55   16.20
   7  -5  -1  484.85   13.70
  -7   5   1  488.65   16.30
  -7   5   1  512.65   18.80
  -7   5   1  479.15   18.10
  -7   5   1  489.35   19.20
   6  -5  -1 1341.57   33.10
   6  -5  -1 1323.97   34.90
   6  -5  -1 1358.06   32.80
  -6   5   1 1362.26   37.00
  -6   5   1 1348.47   37.30
  -6   5   1 1365.86   35.10
   5  -5  -1  231.18    7.80
   5  -5  -1  238.58    9.70
   5  -5  -1  224.38    7.50
   5  -5  -1  244.38    9.00
  -5   5   1  237.08   10.60
  -5   5   1  237.48    8.80
  -5   5   1  246.58   10.20
  -5   5   1  233.38   10.50
   4  -5  -1   25.30    3.10
   4  -5  -1   32.40    2.20
   4  -5  -1   29.90    3.60
   4  -5  -1   31.60    2.60
  -4   5   1   31.40    4.40
  -4   5   1   30.40    2.80
  -4   5   1   34.90    4.30
  -4   5   1   39.90    3.40
  -4   5   1   30.50    3.90
   3  -5  -1   59.59    3.40
   3  -5  -1   69.59    2.50
   3  -5  -1   70.09    3.90
  -3   5   1   66.59    3.20
  -3   5   1   69.09    4.80
  -3   5   1   64.19    3.90
  -3   5   1   65.09    2.80
  -3   5   1   58.19    5.70
  -3   5   1   74.99    4.00
   2  -5  -1  334.37   10.00
   2  -5  -1  329.37    7.80
   2  -5  -1  319.27    9.70
   2  -5  -1  347.77   11.90
  -2   5   1  321.67   10.80
  -2   5   1  328.97    8.80
  -2   5   1  341.67   12.30
  -2   5   1  327.37    8.50
  -2   5   1  325.07   13.20
  -2   5   1  326.67   10.10
   1  -5  -1 1620.24   40.90
   1  -5  -1 1574.84   37.80
   1  -5  -1 1584.84   37.70
  -1   5   1 1588.04   38.80
  -1   5   1 1613.54   36.10
  -1   5   1 1556.74   41.60
  -1   5   1 1608.54   40.20
  -1   5   1 1583.14   36.60
  -1   5   1 1608.04   35.90
   0  -5  -1   13.40    2.80
   0  -5  -1    7.00    1.70
   0  -5  -1    9.60    1.50
   0   5   1    8.60    2.40
   0   5   1   12.50    0.70
   0   5   1    5.40    3.20
   0   5   1   11.30    2.50
  -1  -5  -1 1251.27   29.70
  -1  -5  -1 1218.98   28.90
  -1  -5  -1 1254.87   28.00
  -1  -5  -1 1164.88   27.80
  -1  -5  -1 1260.67   28.00
   1   5   1 1229.18   28.30
   1   5   1 1273.07   33.20
   1   5   1 1186.98   31.80
  -2  -5  -1 1250.77   30.40
  -2  -5  -1 1393.66   30.00
  -2  -5  -1 1261.77   33.90
  -2  -5  -1 1214.48   29.40
  -2  -5  -1 1216.08   32.00
   2   5   1 1238.88   34.60
   2   5   1 1249.57   29.60
   2   5   1 1247.68   33.30
  -3  -5  -1   27.80    2.50
  -3  -5  -1   29.40    2.50
  -3  -5  -1   25.00    3.40
  -3  -5  -1   27.50    4.50
  -3  -5  -1   23.60    1.70
   3   5   1   27.30    4.60
   3   5   1   31.20    2.60
   3   5   1   26.30    4.90
  -4  -5  -1  754.62   22.00
  -4  -5  -1  729.13   23.80
  -4  -5  -1  739.73   18.90
   4   5   1  765.02   19.70
   4   5   1  753.22   25.10
   4   5   1  768.02   24.30
  -5  -5  -1  147.79    9.90
  -5  -5  -1  154.08    9.20
  -5  -5  -1  152.98   10.80
   5   5   1  158.68    7.10
   5   5   1  148.49   11.40
  -6  -5  -1   31.50    5.40
  -6  -5  -1   29.50    6.50
  -6  -5  -1   28.70    5.40
   6   5   1   20.60    5.50
   6   5   1   24.80    3.70
  -7  -5  -1    4.80    4.20
  -7  -5  -1    0.40    3.80
  -7  -5  -1    4.70    4.90
   7   5   1    0.80    6.10
   7   5   1    8.20    2.80
  -8  -5  -1   24.40    6.60
  -8  -5  -1   28.60    6.50
   8   5   1   28.40    4.80
   8   5   1   20.50    6.80
  -9  -5  -1    5.10    7.40
  -9  -5  -1   11.30    6.40
  -9  -5  -1   15.00    6.40
   9   5   1   10.80    4.40
   9   5   1   18.10    7.30
  13  -6  -1   54.69    8.30
 -13   6   1   49.90    9.80
 -13   6   1   27.10   10.10
 -13   6   1   54.89   11.50
  12  -6  -1   62.09    7.70
 -12   6   1   72.69   11.00
 -12   6   1   69.69   10.10
 -12   6   1   61.39    9.80
  11  -6  -1  144.49    9.90
  11  -6  -1  122.39    7.40
 -11   6   1  123.89   12.20
 -11   6   1  131.49   11.40
 -11   6   1  125.39   12.70
  10  -6  -1  529.35   18.10
  10  -6  -1  518.25   16.50
 -10   6   1  536.15   23.10
 -10   6   1  551.04   20.60
 -10   6   1  509.05   23.80
 -10   6   1  509.85   22.00
   9  -6  -1  451.45   15.60
   9  -6  -1  474.45   17.40
  -9   6   1  472.75   18.40
  -9   6   1  461.05   20.30
  -9   6   1  453.25   20.70
   8  -6  -1  274.27    9.30
   8  -6  -1  251.67   11.20
   8  -6  -1  258.77    9.80
  -8   6   1  259.37   12.10
  -8   6   1  273.97   14.80
  -8   6   1  256.17   14.10
   7  -6  -1   10.30    2.40
   7  -6  -1   11.60    2.90
   7  -6  -1    9.10    2.20
  -7   6   1   15.00    4.80
  -7   6   1   16.20    3.30
  -7   6   1    8.50    3.50
   6  -6  -1   43.10    3.70
   6  -6  -1   52.09    4.40
   6  -6  -1   39.80    3.20
  -6   6   1   34.00    4.40
  -6   6   1   35.40    5.50
  -6   6   1   39.70    4.90
  -6   6   1   37.70    4.10
  -6   6   1   46.20    5.70
   5  -6  -1  924.11   23.80
   5  -6  -1  891.11   25.00
   5  -6  -1  917.71   22.80
  -5   6   1  922.41   24.50
  -5   6   1  919.61   27.50
  -5   6   1  959.30   26.90
  -5   6   1  932.51   28.00
  -5   6   1  943.01   25.20
   4  -6  -1 2068.29   47.00
   4  -6  -1 1977.40   48.40
   4  -6  -1 2046.00   52.29
   4  -6  -1 2049.09   49.60
  -4   6   1 2022.10   52.99
  -4   6   1 1999.10   48.60
  -4   6   1 2086.79   52.99
  -4   6   1 2079.39   49.90
  -4   6   1 2032.50   51.49
  -4   6   1 2085.09   49.10
   3  -6  -1  213.18    5.80
   3  -6  -1  224.28    8.20
   3  -6  -1  229.28    7.80
   3  -6  -1  195.38    8.90
  -3   6   1  231.78    8.10
  -3   6   1  208.28    6.20
  -3   6   1  220.08    8.80
  -3   6   1  224.98   10.80
  -3   6   1  212.38    9.80
  -3   6   1  209.68    6.90
   2  -6  -1 1195.58   29.40
   2  -6  -1 1185.58   32.20
   2  -6  -1 1162.98   29.20
  -2   6   1 1155.28   27.70
  -2   6   1 1172.98   27.60
  -2   6   1 1196.98   33.00
  -2   6   1 1204.38   30.10
  -2   6   1 1203.88   31.50
  -2   6   1 1185.58   34.80
   1  -6  -1 1467.05   35.20
   1  -6  -1 1373.26   40.60
   1  -6  -1 1493.35   35.50
  -1   6   1 1491.45   38.00
  -1   6   1 1457.25   38.20
  -1   6   1 1463.75   34.00
  -1   6   1 1483.95   36.60
  -1   6   1 1459.05   39.80
   0  -6  -1  896.31   22.80
   0  -6  -1  900.81   22.10
   0   6   1  895.91   20.20
   0   6   1  915.71   27.80
   0   6   1  883.31   24.30
   0   6   1  848.52   25.30
  -1  -6  -1 4149.28   95.29
  -1  -6  -1 4212.08   98.59
  -1  -6  -1 4166.48   94.19
   1   6   1 4151.08   98.09
   1   6   1 4156.68   93.39
   1   6   1 4133.49   99.39
  -2  -6  -1   60.89    3.90
  -2  -6  -1   60.39    5.20
  -2  -6  -1   55.29    2.60
  -2  -6  -1   57.29    5.90
   2   6   1   70.19    6.00
   2   6   1   64.49    6.30
   2   6   1   58.19    2.80
  -3  -6  -1   14.10    4.30
  -3  -6  -1   20.30    2.40
  -3  -6  -1   20.00    4.00
   3   6   1   18.20    4.60
   3   6   1   21.10    2.30
   3   6   1   20.40    4.30
  -4  -6  -1  110.49    5.00
  -4  -6  -1  117.69    7.30
  -4  -6  -1  120.19    8.70
   4   6   1  116.49    9.40
   4   6   1  124.29   10.80
   4   6   1  124.29    5.50
  -5  -6  -1   11.60    5.40
  -5  -6  -1    8.40    3.90
  -5  -6  -1   10.80    4.50
   5   6   1   12.00    2.70
   5   6   1    8.10    5.30
  -6  -6  -1   61.49    7.30
  -6  -6  -1   55.19    7.80
  -6  -6  -1   52.19    7.80
   6   6   1   64.69    4.80
   6   6   1   61.69    9.60
  -7  -6  -1   41.40    7.20
  -7  -6  -1   31.10    7.50
   7   6   1   32.50    4.60
   7   6   1   38.00    8.20
  -8  -6  -1    0.00    4.10
  -8  -6  -1    3.00    7.10
   8   6   1    9.20    3.90
   8   6   1   23.40    8.60
  -9  -6  -1   14.20    6.50
  -9  -6  -1   10.70    6.70
   9   6   1   19.70    9.10
  13  -7  -1  131.09   11.00
 -13   7   1  115.79   15.80
 -13   7   1   97.89   14.00
 -13   7   1  132.69   13.10
  12  -7  -1  103.99    9.50
 -12   7   1   87.69   13.40
 -12   7   1  105.09   11.40
 -12   7   1   99.89   13.30
  11  -7  -1  100.89    7.30
  11  -7  -1   93.39    8.20
 -11   7   1  101.49   12.40
 -11   7   1  112.99   10.80
 -11   7   1  120.39   14.00
  10  -7  -1    7.30    4.10
  10  -7  -1    6.70    4.90
 -10   7   1   -7.10    5.90
 -10   7   1    2.20    3.30
 -10   7   1    1.00    4.10
   9  -7  -1   43.20    6.30
   9  -7  -1   36.50    4.70
   9  -7  -1   34.50    3.60
  -9   7   1   31.10    6.20
  -9   7   1   40.60    8.10
  -9   7   1   39.60    6.10
   8  -7  -1  933.61   25.10
   8  -7  -1  951.90   25.30
   8  -7  -1  933.21   28.00
  -8   7   1  982.00   28.60
  -8   7   1  899.81   30.50
  -8   7   1  927.41   26.70
  -8   7   1  960.30   32.00
   7  -7  -1   21.40    2.70
   7  -7  -1   18.40    4.20
   7  -7  -1   19.10    2.60
  -7   7   1   23.50    4.50
  -7   7   1   20.00    5.20
  -7   7   1   20.10    3.70
  -7   7   1   15.90    3.40
  -7   7   1   16.70    4.40
   6  -7  -1  440.86   12.60
   6  -7  -1  433.86   15.20
   6  -7  -1  445.06   13.50
  -6   7   1  445.36   17.90
  -6   7   1  452.95   16.90
  -6   7   1  425.46   17.30
  -6   7   1  457.55   14.50
  -6   7   1  446.36   15.00
   5  -7  -1  328.57   10.70
   5  -7  -1  330.27    9.50
   5  -7  -1  324.97   11.90
  -5   7   1  338.97   12.20
  -5   7   1  337.67   11.30
  -5   7   1  314.87   14.30
  -5   7   1  309.77   14.40
  -5   7   1  336.77   13.60
   4  -7  -1 1105.79   29.50
   4  -7  -1 1135.99   28.70
  -4   7   1 1148.89   32.10
  -4   7   1 1145.59   29.30
  -4   7   1 1112.39   27.30
  -4   7   1 1118.49   34.10
  -4   7   1 1154.88   30.60
  -4   7   1 1116.39   28.20
   3  -7  -1 4139.99   96.49
   3  -7  -1 4199.38   96.09
  -3   7   1 4212.28   98.39
  -3   7   1 4186.28  100.49
  -3   7   1 4136.29   94.69
  -3   7   1 4113.29   94.29
  -3   7   1 4228.68  102.79
  -3   7   1 4118.69   96.89
   2  -7  -1 2252.57   52.79
   2  -7  -1 2214.48   52.89
  -2   7   1 2205.88   57.79
  -2   7   1 2237.28   50.79
  -2   7   1 2180.18   59.89
  -2   7   1 2220.78   53.89
  -2   7   1 2201.18   55.39
   1  -7  -1  131.19    5.40
   1  -7  -1  128.89    6.00
  -1   7   1  137.19    8.10
  -1   7   1  127.89    4.70
  -1   7   1  131.69    8.00
  -1   7   1  136.89    9.00
  -1   7   1  137.09    7.20
   0  -7  -1   87.49    4.50
   0  -7  -1   83.69    4.00
   0   7   1   80.29    6.00
   0   7   1   75.99    2.00
   0   7   1   81.09    6.20
  -1  -7  -1  277.17    8.00
  -1  -7  -1  273.57    9.00
  -1  -7  -1  245.68   10.00
  -1  -7  -1  262.97   11.80
   1   7   1  271.57   12.20
   1   7   1  283.97   11.80
   1   7   1  261.57    7.00
  -2  -7  -1  205.08    5.40
  -2  -7  -1  216.58    7.90
  -2  -7  -1  185.68    6.70
  -2  -7  -1  213.38    9.70
  -2  -7  -1  214.28   10.70
   2   7   1  222.08   10.60
   2   7   1  199.88   10.90
   2   7   1  221.48    6.40
  -3  -7  -1  282.87   13.40
  -3  -7  -1  295.57   12.00
  -3  -7  -1  292.97    9.70
   3   7   1  293.67   14.10
   3   7   1  282.27   13.20
   3   7   1  291.27    8.80
  -4  -7  -1  128.49    9.50
  -4  -7  -1  118.59    8.80
  -4  -7  -1  120.69    5.60
   4   7   1  106.59    9.70
   4   7   1  105.89    5.30
   4   7   1  107.59   10.00
  -5  -7  -1   62.09    8.20
  -5  -7  -1   53.49    8.30
  -5  -7  -1   47.60    5.90
   5   7   1   52.19    4.20
   5   7   1   44.10    7.20
  -6  -7  -1  204.48   14.20
  -6  -7  -1  215.08   13.10
  -6  -7  -1  233.88   14.60
   6   7   1  233.68   15.40
  -7  -7  -1   23.60    6.40
  -7  -7  -1   34.30    7.50
   7   7   1   32.40    9.50
  -8  -7  -1    8.10    4.90
  -8  -7  -1   16.30    8.10
   8   7   1   10.60    6.40
  13  -8  -1   -2.90    5.40
 -13   8   1    2.90    5.50
 -13   8   1    7.90    8.70
 -13   8   1   -3.00    5.80
  12  -8  -1    6.10    5.30
  12  -8  -1    2.70    2.80
 -12   8   1    4.00    4.70
 -12   8   1    9.40    6.30
 -12   8   1   10.90    8.40
  11  -8  -1   85.29    6.70
  11  -8  -1   88.89    7.50
 -11   8   1   93.29   10.50
 -11   8   1   88.49   12.50
 -11   8   1   89.69   12.50
  10  -8  -1   91.09    7.40
  10  -8  -1   81.89    8.00
  10  -8  -1   85.89    5.50
 -10   8   1   76.69    9.80
 -10   8   1   80.29    8.60
 -10   8   1   79.69   11.30
 -10   8   1   79.99    8.80
   9  -8  -1   23.40    3.60
   9  -8  -1   23.80    4.50
   9  -8  -1   26.60    3.90
  -9   8   1   26.70    7.70
  -9   8   1   29.40    4.80
  -9   8   1   16.90    4.70
  -9   8   1   17.50    5.30
  -9   8   1   16.70    4.40
   8  -8  -1  170.08    9.60
   8  -8  -1  158.38    7.50
   8  -8  -1  175.68    8.00
  -8   8   1  172.88   13.10
  -8   8   1  165.48   10.30
  -8   8   1  174.38    9.00
  -8   8   1  178.48   10.40
  -8   8   1  179.78   13.30
   7  -8  -1  816.22   21.50
   7  -8  -1  777.72   24.40
   7  -8  -1  791.52   22.20
  -7   8   1  788.92   27.70
  -7   8   1  795.62   23.10
  -7   8   1  796.92   28.80
  -7   8   1  797.92   26.50
  -7   8   1  847.92   24.80
   6  -8  -1 2369.26   55.59
   6  -8  -1 2353.66   59.09
   6  -8  -1 2415.16   57.49
  -6   8   1 2419.86   58.09
  -6   8   1 2411.96   63.69
  -6   8   1 2325.57   63.79
  -6   8   1 2325.97   61.19
  -6   8   1 2333.57   56.39
  -6   8   1 2450.15   59.59
   5  -8  -1    5.70    2.40
   5  -8  -1    6.90    2.20
   5  -8  -1    6.80    1.70
  -5   8   1   14.90    5.10
  -5   8   1    5.40    3.20
  -5   8   1   11.90    2.90
  -5   8   1   11.80    1.90
  -5   8   1   14.60    3.60
   4  -8  -1  223.78    9.40
   4  -8  -1  217.78    8.50
  -4   8   1  223.78   10.50
  -4   8   1  214.88   13.00
  -4   8   1  206.98    7.50
  -4   8   1  214.58   11.10
  -4   8   1  229.98    9.30
   3  -8  -1    2.30    1.70
   3  -8  -1   -0.10    2.30
  -3   8   1    2.70    2.40
  -3   8   1    2.00    3.60
  -3   8   1    2.00    1.10
  -3   8   1    1.00    0.90
  -3   8   1    3.10    1.90
  -3   8   1    1.20    3.20
   2  -8  -1  483.85   14.20
   2  -8  -1  459.95   14.40
  -2   8   1  461.35   15.30
  -2   8   1  451.25   18.20
  -2   8   1  476.85   17.30
  -2   8   1  477.55   12.20
   1  -8  -1  564.04   16.10
   1  -8  -1  540.55   15.30
  -1   8   1  517.95   18.60
  -1   8   1  548.25   17.90
  -1   8   1  537.25   19.10
  -1   8   1  534.95   20.90
   0  -8  -1   65.79    3.90
   0  -8  -1   69.39    5.10
   0   8   1   68.39    6.20
   0   8   1   61.49    6.40
  -1  -8  -1  587.74   20.20
  -1  -8  -1  591.14   16.80
  -1  -8  -1  554.04   17.90
   1   8   1  559.64   19.60
   1   8   1  574.34   21.10
  -2  -8  -1  181.88   11.20
  -2  -8  -1  183.38    9.70
  -2  -8  -1  185.48    7.80
   2   8   1  153.18   10.60
   2   8   1  183.88   12.00
  -3  -8  -1  623.64   21.00
  -3  -8  -1  644.24   23.40
  -3  -8  -1  627.44   17.90
   3   8   1  626.94   23.20
   3   8   1  638.94   24.40
  -4  -8  -1   49.20    7.00
  -4  -8  -1   68.39    6.90
   4   8   1   43.80    7.30
   4   8   1   58.49    7.90
  -5  -8  -1   81.29   10.00
  -5  -8  -1   87.29    9.00
  -5  -8  -1   91.09    9.80
   5   8   1   86.99   10.20
  -6  -8  -1   11.70    6.20
  -6  -8  -1    7.60    6.60
   6   8   1   11.40    7.70
  -7  -8  -1   13.20    5.90
  -7  -8  -1   21.60    5.60
   7   8   1   20.00    8.90
  12  -9  -1   37.00    5.60
  12  -9  -1   36.00    5.60
 -12   9   1   48.70    8.60
 -12   9   1   26.10   10.60
 -12   9   1   36.80   11.00
  11  -9  -1   59.89    6.90
 -11   9   1   60.19   10.20
 -11   9   1   57.09   10.00
 -11   9   1   48.60    7.30
  10  -9  -1  296.17   11.90
  10  -9  -1  298.47   15.50
  10  -9  -1  308.37   12.70
 -10   9   1  312.87   15.00
 -10   9   1  285.67   17.80
 -10   9   1  283.87   17.60
   9  -9  -1  262.07   12.90
   9  -9  -1  251.27   10.30
   9  -9  -1  239.98   10.40
  -9   9   1  247.38   15.60
  -9   9   1  261.77   13.60
  -9   9   1  263.67   16.50
  -9   9   1  264.87   12.00
   8  -9  -1    7.90    3.60
   8  -9  -1    7.90    2.80
   8  -9  -1    5.80    2.50
  -8   9   1    9.20    4.60
  -8   9   1    6.40    3.30
  -8   9   1   11.30    4.50
  -8   9   1   10.90    6.30
  -8   9   1   12.90    4.40
   7  -9  -1  328.97   12.30
   7  -9  -1  321.57   14.00
   7  -9  -1  322.37   10.50
  -7   9   1  346.97   17.90
  -7   9   1  342.57   12.90
  -7   9   1  328.07   11.30
  -7   9   1  310.87   16.70
  -7   9   1  333.87   13.70
  -7   9   1  306.87   14.70
   6  -9  -1   11.50    3.60
   6  -9  -1    9.80    3.30
   6  -9  -1   10.20    2.30
  -6   9   1   18.90    5.10
  -6   9   1    8.30    5.80
  -6   9   1   10.00    2.30
  -6   9   1    8.70    3.80
  -6   9   1   26.20    4.20
   5  -9  -1  221.98    9.30
   5  -9  -1  205.08    6.30
   5  -9  -1  198.68    9.80
  -5   9   1  208.08   11.00
  -5   9   1  215.98   13.90
  -5   9   1  208.68   12.10
  -5   9   1  203.68    9.50
  -5   9   1  207.58    7.20
   4  -9  -1  437.16   14.50
   4  -9  -1  402.36   13.50
  -4   9   1  413.06   15.60
  -4   9   1  425.76   14.20
  -4   9   1  428.56   20.00
  -4   9   1  411.36   17.60
  -4   9   1  384.36   12.50
  -4   9   1  406.26   11.30
   3  -9  -1  139.59    7.30
   3  -9  -1  128.49    7.30
  -3   9   1  133.09    4.60
  -3   9   1  128.39   12.50
  -3   9   1  137.29    4.70
  -3   9   1  148.09    7.60
  -3   9   1  147.19   10.70
  -3   9   1  144.49    8.80
   2  -9  -1   93.59    5.70
   2  -9  -1   97.59    6.40
  -2   9   1   95.19    7.20
  -2   9   1   83.29    8.70
  -2   9   1  103.69    8.30
  -2   9   1   87.29    3.60
  -2   9   1   95.09    8.20
   1  -9  -1  172.28    7.70
   1  -9  -1  162.48    7.00
  -1   9   1  147.79    8.40
  -1   9   1  156.58   10.70
  -1   9   1  171.08   12.50
  -1   9   1  160.58    9.60
   0  -9  -1  530.15   14.80
   0  -9  -1  529.75   16.20
   0  -9  -1  545.25   17.70
   0  -9  -1  546.15   19.40
   0   9   1  499.65   19.20
   0   9   1  532.05   19.10
  -1  -9  -1  193.98    9.30
  -1  -9  -1  192.98   11.40
  -1  -9  -1  176.98    8.40
   1   9   1  185.08   11.20
   1   9   1  190.38   11.60
  -2  -9  -1  297.07   13.30
  -2  -9  -1  300.07   11.00
  -2  -9  -1  275.67   14.60
   2   9   1  301.87   16.00
   2   9   1  267.37   13.80
  -3  -9  -1   18.00    5.00
  -3  -9  -1   15.00    3.20
  -3  -9  -1   12.80    5.20
   3   9   1    7.70    4.50
   3   9   1   16.80    5.20
  -4  -9  -1    2.10    5.10
  -4  -9  -1    4.40    5.20
   4   9   1   -3.60    5.80
   4   9   1   -4.60    3.70
  -5  -9  -1   15.20    4.90
  -5  -9  -1   24.10    5.90
   5   9   1   18.40    6.40
  -6  -9  -1   68.69    8.60
  -6  -9  -1  109.59   12.00
   6   9   1  118.79   13.90
  -7  -9  -1    2.50    6.50
  -7  -9  -1    3.30    5.80
   7   9   1  -11.80    4.10
  12 -10  -1   29.00    6.10
  12 -10  -1   44.30    6.20
 -12  10   1   47.00   10.80
 -12  10   1   48.30   10.30
 -12  10   1   46.90    8.80
  11 -10  -1  120.69    9.00
 -11  10   1  130.79   16.10
 -11  10   1  120.99   11.10
 -11  10   1  118.79   15.10
  10 -10  -1  561.14   22.10
  10 -10  -1  496.05   17.40
  10 -10  -1  552.04   18.00
 -10  10   1  561.24   28.00
 -10  10   1  543.95   25.60
 -10  10   1  547.15   21.60
   9 -10  -1   16.90    4.10
   9 -10  -1   15.20    3.50
   9 -10  -1   24.60    5.10
  -9  10   1   16.70    7.50
  -9  10   1   22.30    5.50
  -9  10   1   15.00    7.40
   8 -10  -1  143.39    6.60
   8 -10  -1  162.88   10.90
   8 -10  -1  149.99    8.80
  -8  10   1  132.29    8.50
  -8  10   1  177.48   15.70
  -8  10   1  140.69    9.30
  -8  10   1  132.49   12.70
  -8  10   1  134.59   11.00
   7 -10  -1   56.49    6.30
   7 -10  -1   56.09    5.90
  -7  10   1   43.40    6.40
  -7  10   1   58.29    9.70
  -7  10   1   59.89    7.40
  -7  10   1   64.99    6.10
   6 -10  -1    4.60    3.70
   6 -10  -1    0.50    3.40
  -6  10   1   12.30    6.30
  -6  10   1    4.60    2.90
  -6  10   1    3.30    3.20
  -6  10   1    7.70    3.20
   5 -10  -1  138.69    7.60
   5 -10  -1  135.59    8.80
  -5  10   1  149.69    9.30
  -5  10   1  146.69    8.40
  -5  10   1  156.48   14.30
  -5  10   1  125.19   10.60
   4 -10  -1  190.28    9.40
   4 -10  -1  199.98    9.40
  -4  10   1  198.28   11.50
  -4  10   1  157.68    8.70
  -4  10   1  183.68   12.80
  -4  10   1  172.08   13.60
   3 -10  -1  703.13   20.90
   3 -10  -1  711.63   20.70
  -3  10   1  706.03   24.30
  -3  10   1  702.23   22.10
  -3  10   1  637.34   25.10
   2 -10  -1  818.92   22.80
   2 -10  -1  837.32   23.50
  -2  10   1  725.93   28.60
  -2  10   1  864.91   25.80
  -2  10   1  857.21   27.60
  -2  10   1  814.62   26.90
   1 -10  -1  412.96   13.10
   1 -10  -1  418.66   14.60
  -1  10   1  421.46   16.60
  -1  10   1  426.36   18.10
   0 -10  -1   64.89    5.80
   0 -10  -1   58.99    7.30
   0 -10  -1   64.29    6.20
   0  10   1   49.40    6.90
   0  10   1   60.99    7.40
  -1 -10  -1    0.70    2.10
  -1 -10  -1    5.70    3.40
  -1 -10  -1    5.90    4.70
   1  10   1    3.20    5.10
   1  10   1    5.80    4.90
  -2 -10  -1    8.70    3.90
  -2 -10  -1    7.30    2.50
  -2 -10  -1    0.90    3.30
   2  10   1    4.20    4.60
   2  10   1   10.10    4.90
  -3 -10  -1    1.00    5.00
  -3 -10  -1    5.80    5.40
   3  10   1    4.80    6.20
   3  10   1    4.60    6.00
  -4 -10  -1  112.79   10.60
   4  10   1  124.29   12.30
   4  10   1   92.49   11.70
  -5 -10  -1    6.30    6.80
  -5 -10  -1    6.40    6.50
   5  10   1   13.00    6.10
  -6 -10  -1   23.60    8.10
  -6 -10  -1   28.90    7.10
   6  10   1   24.50    9.50
  12 -11  -1   47.10    6.20
 -12  11   1   57.59   12.50
 -12  11   1   53.99   11.00
 -12  11   1   58.09    8.80
 -11  11   1   12.30    8.70
 -11  11   1   15.20    5.10
 -11  11   1   22.30    8.30
  10 -11  -1   18.70    7.00
  10 -11  -1   18.10    4.90
 -10  11   1   18.40    9.40
 -10  11   1   39.10    7.60
 -10  11   1   30.50    8.30
   9 -11  -1   83.69    8.60
   9 -11  -1   93.89    7.90
  -9  11   1  107.39   13.50
  -9  11   1   80.79    8.30
   8 -11  -1   62.59    8.00
   8 -11  -1   70.99    7.10
  -8  11   1   65.19    8.00
  -8  11   1   57.09   10.10
   7 -11  -1  612.04   20.00
   7 -11  -1  593.24   21.50
  -7  11   1  596.34   19.80
  -7  11   1  596.64   21.90
  -7  11   1  609.34   27.80
   6 -11  -1  661.23   22.10
   6 -11  -1  724.93   21.60
  -6  11   1  674.63   24.30
  -6  11   1  655.63   28.80
  -6  11   1  662.43   25.90
  -6  11   1  694.33   21.90
   5 -11  -1  924.51   27.60
   5 -11  -1  940.21   27.10
  -5  11   1  910.41   29.80
  -5  11   1  949.90   36.00
  -5  11   1  875.61   32.00
  -5  11   1  931.91   27.60
   4 -11  -1  368.76   14.20
   4 -11  -1  367.56   14.30
  -4  11   1  369.86   16.30
  -4  11   1  371.76   14.90
  -4  11   1  378.36   18.90
  -4  11   1  356.36   20.60
   3 -11  -1  102.39    7.70
   3 -11  -1  101.69    7.10
  -3  11   1  104.49    9.70
  -3  11   1   93.39    9.20
  -3  11   1   82.29    9.80
  -3  11   1  100.89    8.60
   2 -11  -1   48.80    5.20
   2 -11  -1   47.20    4.90
  -2  11   1   39.50    6.30
  -2  11   1   60.79    7.10
  -2  11   1   42.80    6.40
   1 -11  -1   74.89    6.30
   1 -11  -1   87.59    7.70
  -1  11   1   74.99    8.20
  -1  11   1   56.69    8.30
   0 -11  -1  339.37   14.60
   0 -11  -1  312.87   15.10
   0 -11  -1  318.07   12.40
   0  11   1  321.37   15.10
   0  11   1  337.97   16.40
  -1 -11  -1  121.59   11.10
  -1 -11  -1  110.19    7.80
  -1 -11  -1  111.49    9.60
   1  11   1  126.19   11.60
   1  11   1  144.89   13.00
  -2 -11  -1   75.59   10.20
  -2 -11  -1   76.39    7.90
  -2 -11  -1   81.79    6.60
   2  11   1   99.19   10.40
   2  11   1   91.09   11.20
  -3 -11  -1   69.99    8.10
   3  11   1   77.69   11.20
   3  11   1   64.09   10.50
  -4 -11  -1   11.60    6.60
   4  11   1    5.40    7.70
  -5 -11  -1   17.50    7.60
  -5 -11  -1   11.40    7.30
   5  11   1   22.90    9.10
 -12  12   1   37.20   11.00
 -12  12   1   46.10   12.50
  11 -12  -1   24.40    5.40
 -11  12   1   29.90    7.60
 -11  12   1   20.90    8.40
  10 -12  -1  376.36   15.10
  10 -12  -1  345.87   18.70
 -10  12   1  366.06   18.80
 -10  12   1  457.45   27.10
   9 -12  -1  228.48   14.50
   9 -12  -1  247.98   12.90
  -9  12   1  245.98   18.70
  -9  12   1  239.28   13.80
   8 -12  -1  381.96   15.80
   8 -12  -1  354.06   16.40
  -8  12   1  390.46   24.00
  -8  12   1  387.56   18.30
   7 -12  -1  148.89   10.00
   7 -12  -1  152.48   10.20
  -7  12   1  128.49   11.30
  -7  12   1  138.59   14.90
  -7  12   1  141.59    9.70
   6 -12  -1   14.70    4.10
   6 -12  -1   12.60    4.60
  -6  12   1    7.00    5.90
  -6  12   1   14.10    7.60
  -6  12   1   11.50    4.50
  -6  12   1    8.30    5.20
   5 -12  -1  207.98   11.20
   5 -12  -1  198.68   10.10
  -5  12   1  191.88   10.90
  -5  12   1  165.98   12.70
  -5  12   1  193.48   11.90
  -5  12   1  172.78   18.00
   4 -12  -1  259.27   11.30
   4 -12  -1  250.57   11.60
  -4  12   1  246.68   12.20
  -4  12   1  230.48   14.30
  -4  12   1  255.87   16.80
   3 -12  -1  431.16   15.30
   3 -12  -1  425.96   16.30
  -3  12   1  442.76   19.70
  -3  12   1  439.46   17.70
  -3  12   1  411.06   18.60
  -3  12   1  405.36   21.50
   2 -12  -1    2.30    2.90
   2 -12  -1   -0.10    3.00
  -2  12   1    4.80    4.90
  -2  12   1    3.10    5.10
   1 -12  -1  134.99    8.10
   1 -12  -1  112.89   10.50
   1 -12  -1  131.19    8.80
  -1  12   1  121.99   10.60
  -1  12   1  114.49   10.50
   0 -12  -1  100.89    9.30
   0 -12  -1  115.99    8.70
   0 -12  -1  106.69   10.90
   0  12   1  105.89   10.90
   0  12   1  104.89   11.50
  -1 -12  -1  151.68   11.70
  -1 -12  -1  135.69    9.20
   1  12   1  155.08   14.10
   1  12   1  124.59   13.00
  -2 -12  -1  313.97   16.60
   2  12   1  291.37   18.90
   2  12   1  276.27   17.10
  -3 -12  -1   89.19    9.50
   3  12   1   93.49   12.20
   3  12   1   75.49   12.00
  -4 -12  -1    2.50    5.00
   4  12   1    1.30    5.40
  11 -13  -1  144.99    9.80
 -11  13   1  140.69   19.20
  10 -13  -1   44.60    6.60
  10 -13  -1   47.60    7.70
 -10  13   1   47.90   12.90
 -10  13   1   37.10    8.30
   9 -13  -1   10.10    6.30
   9 -13  -1    2.80    5.00
  -9  13   1    8.20    5.40
  -9  13   1   11.40    7.30
   8 -13  -1   70.19    9.00
   8 -13  -1   50.49    7.10
  -8  13   1   74.39    9.70
  -8  13   1   54.19   11.10
   7 -13  -1   43.20    7.30
   7 -13  -1   48.50    6.30
  -7  13   1   47.50    7.90
  -7  13   1   48.70   11.80
   6 -13  -1   41.10    6.00
   6 -13  -1   49.50    6.20
  -6  13   1   38.50    7.50
  -6  13   1   46.90    6.70
  -6  13   1   47.00   11.60
   5 -13  -1   73.89    7.40
   5 -13  -1   59.29    7.00
  -5  13   1   49.50    9.50
  -5  13   1   57.19    6.80
  -5  13   1   69.69    9.40
   4 -13  -1   29.40    5.30
   4 -13  -1   27.70    5.10
  -4  13   1   12.20    4.60
  -4  13   1   25.20    6.00
  -4  13   1   26.80    5.90
  -4  13   1   17.00    6.20
   3 -13  -1  121.79    9.50
   3 -13  -1  128.79    9.70
  -3  13   1  111.49   10.70
  -3  13   1  131.69   11.10
   2 -13  -1  357.96   15.70
   2 -13  -1  328.37   16.40
   2 -13  -1  374.36   15.60
  -2  13   1  320.27   16.20
  -2  13   1  356.76   19.00
   1 -13  -1  300.67   17.30
   1 -13  -1  357.96   16.40
   1 -13  -1  349.27   15.20
  -1  13   1  353.86   19.30
   0 -13  -1    2.60    3.20
   0 -13  -1    8.10    4.50
   0  13   1   -1.20    6.50
   0  13   1    2.40    6.30
  -1 -13  -1    3.10    3.20
  -1 -13  -1   -6.30    5.60
   1  13   1   -1.90    6.60
   1  13   1   -0.20    5.30
  -2 -13  -1   24.60    7.90
   2  13   1    6.30    7.70
   2  13   1    4.40    5.80
  -3 -13  -1   -8.90    3.90
   3  13   1    1.70    8.30
   3  13   1   -1.10    4.90
  10 -14  -1    0.30    4.80
 -10  14   1   -1.00    6.30
   9 -14  -1   22.60    7.40
   9 -14  -1   22.90    6.30
  -9  14   1   11.40   11.30
   8 -14  -1    6.20    4.10
   8 -14  -1    5.20    6.00
  -8  14   1  -10.60    7.60
  -8  14   1   -6.80    4.90
   7 -14  -1    6.40    5.80
   7 -14  -1   16.30    6.10
  -7  14   1   -5.20    8.20
  -7  14   1   12.50    4.90
   6 -14  -1  169.88   11.90
   6 -14  -1  170.48   12.20
  -6  14   1  147.29   13.50
  -6  14   1  181.18   12.90
   5 -14  -1  245.08   14.50
   5 -14  -1  255.87   12.60
   5 -14  -1  257.07   12.60
  -5  14   1  271.37   14.90
  -5  14   1  274.97   15.80
  -5  14   1  280.77   16.00
   4 -14  -1  149.29   10.60
   4 -14  -1  145.89   10.30
  -4  14   1  155.68   12.20
  -4  14   1  161.08   12.60
  -4  14   1  153.08   12.10
   3 -14  -1    5.80    5.60
   3 -14  -1    5.90    3.90
   3 -14  -1    8.40    5.30
  -3  14   1    2.10    4.70
  -3  14   1   13.30    6.80
   2 -14  -1  105.09    9.60
   2 -14  -1  109.49   10.20
  -2  14   1  117.09   12.10
  -2  14   1  108.69   11.70
   1 -14  -1    1.70    5.50
   1 -14  -1    5.60    3.80
  -1  14   1   10.20    7.10
  -1  14   1    5.00    5.30
   0 -14  -1   48.50    7.30
   0 -14  -1   44.80    6.90
   0  14   1   38.90    8.40
   0  14   1   44.30    9.40
  -1 -14  -1    5.20    4.70
   1  14   1    4.70    7.60
   1  14   1    0.50    5.90
   9 -15  -1   98.29    9.30
   9 -15  -1   86.79   10.70
  -9  15   1   96.19   16.70
   8 -15  -1  140.79   11.90
  -8  15   1  136.29   18.90
   7 -15  -1  125.59   10.40
   7 -15  -1  130.59   11.70
  -7  15   1  121.19   18.50
  -6  15   1  151.98   14.40
  -6  15   1  158.08   22.20
   5 -15  -1  182.08   11.20
   5 -15  -1  159.98   12.20
  -5  15   1  128.59   13.10
  -5  15   1  179.88   13.60
  -5  15   1  181.58   13.90
   4 -15  -1   52.09    7.30
   4 -15  -1   63.29    7.90
  -4  15   1   56.79    9.90
   3 -15  -1   50.99    6.80
   3 -15  -1   41.10    7.30
  -3  15   1   41.60    9.40
  -3  15   1   48.10    9.10
   2 -15  -1   11.90    4.70
   2 -15  -1   20.20    6.70
  -2  15   1   10.20    7.00
  -2  15   1   25.30    8.40
   1 -15  -1    1.10    4.30
   1 -15  -1    3.50    5.40
  -1  15   1    0.70    4.80
  -1  15   1   -4.40    7.20
   0 -15  -1   12.90    7.10
   0 -15  -1    8.20    4.30
   0  15   1   13.50    9.10
   0  15   1    5.20    7.60
   7 -16  -1   95.19    9.50
   7 -16  -1  111.99   11.00
  -7  16   1   84.29   11.70
   6 -16  -1   31.70    8.10
  -6  16   1   10.10    7.70
   5 -16  -1   15.70    6.90
  -5  16   1   18.50    6.60
   4 -16  -1    8.60    6.70
   4 -16  -1   26.90    5.40
  -4  16   1   21.40    8.30
  -4  16   1   28.60    8.00
   3 -16  -1   -3.20    5.90
   3 -16  -1   -0.40    3.70
  -3  16   1    1.60    5.00
  -3  16   1   -3.00    6.90
  -5  17  -2   12.90    8.00
  -5  17  -2   -4.80    7.40
   5 -17   2    7.60    4.80
  -1  16  -2   17.20    6.60
  -1  16  -2   20.30    7.20
   1 -16   2   11.20    6.60
   1 -16   2   13.20    5.90
  -2  16  -2    2.00    6.60
  -2  16  -2    3.60    7.50
   2 -16   2    2.80    5.00
   2 -16   2    0.10    3.80
  -3  16  -2    8.40    7.60
   3 -16   2    0.70    5.50
   3 -16   2    7.60    5.20
  -4  16  -2   79.99   11.70
  -4  16  -2   66.49   10.00
   4 -16   2   79.79    9.20
  -5  16  -2    2.60    6.70
  -5  16  -2   24.00    8.70
   5 -16   2    5.60    4.60
  -6  16  -2    3.40    5.10
   6 -16   2   11.90    6.70
  -7  16  -2   57.29   10.70
   7 -16   2   75.29    9.30
  -8  16  -2    3.70    7.50
  -8  16  -2    9.20    9.90
   8 -16   2    7.00    5.90
   1  15  -2   -5.10    7.20
  -1 -15   2   -6.60    3.90
   0  15  -2   15.80    8.40
   0  15  -2   13.10    7.90
   0 -15   2    9.90    4.00
   0 -15   2    9.10    6.20
  -1  15  -2   34.50    9.60
  -1  15  -2   34.80    8.40
   1 -15   2   33.20    5.40
   1 -15   2   49.10    7.80
  -2  15  -2   25.60    7.30
  -2  15  -2   23.10    6.90
   2 -15   2   20.10    6.10
   2 -15   2   28.30    6.20
  -3  15  -2  281.47   17.40
  -3  15  -2  281.57   14.80
   3 -15   2  305.27   15.30
   3 -15   2  314.47   14.40
  -4  15  -2   92.79   11.40
  -4  15  -2  105.09   12.40
   4 -15   2   89.29    8.20
   4 -15   2   93.29    8.30
  -5  15  -2    0.50    6.20
  -5  15  -2   -0.10    6.60
   5 -15   2   -2.30    4.90
  -6  15  -2   11.90    7.20
   6 -15   2   18.50    4.90
  -7  15  -2   66.59   13.40
  -7  15  -2   68.29   10.00
   7 -15   2   67.39    7.70
  -8  15  -2   -1.50    4.60
  -8  15  -2    6.70    8.10
   8 -15   2    4.70    5.50
  -9  15  -2   -4.30    7.20
  -9  15  -2   -0.50    4.50
   9 -15   2    1.90    5.60
 -10  15  -2   29.40    7.50
 -10  15  -2   28.20   13.90
  10 -15   2   44.00    7.60
   2  14  -2   15.30    6.80
  -2 -14   2   16.00    7.00
   1  14  -2  123.79   14.00
   1  14  -2  167.28   14.30
  -1 -14   2  155.08   11.10
   0  14  -2  327.17   20.30
   0  14  -2  310.37   17.00
   0 -14   2  313.47   16.00
  -1  14  -2    5.40    6.70
  -1  14  -2    9.50    6.30
   1 -14   2   -0.90    4.60
   1 -14   2    0.00    4.50
   1 -14   2    3.70    3.20
  -2  14  -2    1.70    5.30
  -2  14  -2    4.50    6.30
   2 -14   2    9.80    5.00
   2 -14   2    1.10    4.50
   2 -14   2    5.60    3.60
  -3  14  -2    6.50    6.50
  -3  14  -2    4.70    4.80
  -3  14  -2   -1.70    4.50
   3 -14   2   -1.70    3.20
   3 -14   2    1.20    3.70
   3 -14   2   -0.40    3.90
  -4  14  -2    9.80    6.50
  -4  14  -2    5.30    4.70
   4 -14   2    5.30    4.10
   4 -14   2    6.30    3.60
   4 -14   2    7.20    3.80
  -5  14  -2   67.59    9.40
   5 -14   2   39.90    6.70
  -6  14  -2  111.39   16.70
  -6  14  -2   96.79   11.20
   6 -14   2  107.19    9.30
  -7  14  -2  210.18   16.90
  -7  14  -2  218.78   20.90
   7 -14   2  215.38   12.80
  -8  14  -2  135.29   13.30
  -8  14  -2  168.28   19.70
   8 -14   2  139.69    9.70
  -9  14  -2    2.00    4.30
  -9  14  -2    7.10    7.30
   9 -14   2    6.20    5.00
 -10  14  -2    9.20   10.70
 -10  14  -2   -1.20    6.20
  10 -14   2    5.30    5.10
 -11  14  -2    7.60    8.50
 -11  14  -2    6.60    5.90
  11 -14   2    7.20    5.50
  11 -14   2   11.50    4.50
  -4 -13   2  119.09   11.60
   3  13  -2   82.59   11.20
  -3 -13   2   70.49    8.80
   2  13  -2    5.90    7.30
  -2 -13   2   -5.80    5.10
   1  13  -2   50.59    8.40
   1  13  -2   56.09    9.10
  -1 -13   2   51.19    6.90
  -1 -13   2   53.69    6.10
   0  13  -2   26.10    6.80
   0  13  -2   28.20    6.40
   0 -13   2   34.90    5.40
   0 -13   2   35.20    6.60
   0 -13   2   23.20    6.30
  -1  13  -2   23.50    5.70
  -1  13  -2   13.10    5.40
   1 -13   2   17.10    4.20
   1 -13   2   21.70    4.20
   1 -13   2   20.80    5.40
  -2  13  -2   29.80    7.50
  -2  13  -2   24.30    5.00
  -2  13  -2   14.30    6.80
   2 -13   2   25.50    4.40
   2 -13   2   30.70    4.70
   2 -13   2   25.80    5.80
  -3  13  -2  328.97   14.70
  -3  13  -2  353.26   18.60
  -3  13  -2  322.47   17.70
   3 -13   2  311.27   13.20
   3 -13   2  339.77   13.20
   3 -13   2  339.27   15.00
  -4  13  -2   80.29    7.70
  -4  13  -2   85.19   10.00
   4 -13   2   85.19    7.90
   4 -13   2   77.79    6.60
  -5  13  -2   30.90    9.10
  -5  13  -2   30.50    7.70
   5 -13   2   34.30    4.30
   5 -13   2   40.00    5.30
  -6  13  -2    5.00    6.30
  -6  13  -2    7.90    5.90
   6 -13   2    1.90    4.10
  -7  13  -2    8.30    8.60
  -7  13  -2   12.10    4.90
   7 -13   2   12.40    4.80
  -8  13  -2   92.09   11.00
  -8  13  -2   67.99   13.50
   8 -13   2   84.39    7.60
  -9  13  -2    8.30    9.30
  -9  13  -2    6.20    5.90
   9 -13   2    5.70    3.30
 -10  13  -2   17.50    7.10
 -10  13  -2   23.50    8.90
  10 -13   2    5.10    5.10
  10 -13   2    9.60    4.00
 -11  13  -2   72.29   11.00
 -11  13  -2   62.49   13.10
  11 -13   2   49.70    6.90
  11 -13   2   48.30    6.30
   5  12  -2   88.29   12.20
  -5 -12   2   82.09    9.80
  -5 -12   2   84.39   10.80
   4  12  -2   72.09   12.40
  -4 -12   2   70.69    8.90
  -4 -12   2  102.69   11.50
   3  12  -2  -10.70    5.80
  -3 -12   2   -4.80    5.30
   2  12  -2   54.69    9.70
   2  12  -2   59.09    9.60
  -2 -12   2   60.49    7.90
   1  12  -2    1.10    4.70
   1  12  -2    9.60    5.00
  -1 -12   2    4.40    3.40
  -1 -12   2    1.30    3.40
  -1 -12   2    0.40    3.20
   0  12  -2   25.80    6.00
   0  12  -2   28.30    5.50
   0 -12   2   33.10    4.90
   0 -12   2   36.10    6.40
   0 -12   2   35.40    6.00
  -1  12  -2   73.09    7.90
  -1  12  -2   70.89    9.10
   1 -12   2   68.79    5.90
   1 -12   2   73.49    8.00
   1 -12   2   70.29    6.50
  -2  12  -2    6.30    5.80
  -2  12  -2    9.60    4.20
  -2  12  -2   15.40    4.70
   2 -12   2   15.50    3.90
   2 -12   2    9.80    3.20
   2 -12   2    8.70    3.10
  -3  12  -2   75.19    6.70
  -3  12  -2   67.69    8.70
  -3  12  -2   68.99    8.70
   3 -12   2   68.19    6.10
   3 -12   2   63.89    6.70
   3 -12   2   59.59    6.20
  -4  12  -2   54.49    8.50
  -4  12  -2   37.60    5.10
   4 -12   2   53.99    5.60
   4 -12   2   46.30    5.00
   4 -12   2   53.89    5.60
  -5  12  -2   10.80    5.70
  -5  12  -2    6.10    3.40
  -5  12  -2    4.30    3.80
  -5  12  -2    7.90    8.30
   5 -12   2    4.50    2.30
   5 -12   2    6.10    2.90
   5 -12   2    2.90    2.70
  -6  12  -2   56.19    7.70
  -6  12  -2   39.10   10.40
   6 -12   2   58.19    6.00
   6 -12   2   60.89    6.70
  -7  12  -2   33.50    6.20
  -7  12  -2   20.10    6.80
   7 -12   2   23.50    5.10
  -8  12  -2  267.07   16.10
  -8  12  -2  277.07   19.30
   8 -12   2  268.07   12.70
  -9  12  -2  164.18   17.20
  -9  12  -2  183.48   14.00
   9 -12   2  184.38   11.00
 -10  12  -2   96.89   15.10
 -10  12  -2   88.49   10.20
  10 -12   2   97.09    8.50
  10 -12   2   92.89    8.20
 -11  12  -2   22.60    7.40
 -11  12  -2   15.50   10.20
  11 -12   2   20.10    5.50
  11 -12   2   19.30    4.30
 -12  12  -2   83.39   14.30
 -12  12  -2   90.69   11.90
  12 -12   2   80.29    8.40
   6  11  -2   -8.60    8.40
  -6 -11   2   -0.90    4.80
  -6 -11   2   12.90    5.80
   5  11  -2   22.60    9.50
  -5 -11   2   32.60    8.20
  -5 -11   2   10.70    5.60
   4  11  -2    5.60    5.50
  -4 -11   2    3.90    5.60
  -4 -11   2    6.80    4.50
   3  11  -2  161.98   13.00
  -3 -11   2  151.58   11.60
   2  11  -2   50.19    8.40
   2  11  -2   43.40    8.40
  -2 -11   2   47.40    4.90
  -2 -11   2   43.50    7.20
  -2 -11   2   54.59    6.50
   1  11  -2  186.28   12.10
   1  11  -2  148.99   12.60
  -1 -11   2  150.08   10.20
  -1 -11   2  176.08   10.50
  -1 -11   2  153.68    8.20
   0  11  -2  249.97   12.70
   0  11  -2  258.07   15.00
   0 -11   2  291.37   12.60
   0 -11   2  268.27   13.40
   0 -11   2  265.87   10.90
  -1  11  -2  187.78   13.40
  -1  11  -2  169.38   11.20
  -1  11  -2  176.18    8.00
  -1  11  -2  159.48   10.00
   1 -11   2  187.98    9.00
   1 -11   2  180.38   10.60
   1 -11   2  180.78    9.00
  -2  11  -2  127.59    9.60
  -2  11  -2  115.69   11.10
  -2  11  -2  145.99    8.00
  -2  11  -2  118.79    6.20
   2 -11   2  113.79    7.50
   2 -11   2  118.79    8.30
   2 -11   2  121.19    7.50
  -3  11  -2  469.65   16.10
  -3  11  -2  466.85   14.50
  -3  11  -2  442.66   19.90
   3 -11   2  454.05   15.10
   3 -11   2  481.85   15.60
   3 -11   2  485.75   15.30
  -4  11  -2   20.30    4.60
  -4  11  -2   14.90    7.70
  -4  11  -2   23.50    3.20
  -4  11  -2   27.70    5.70
  -4  11  -2   26.40    4.00
   4 -11   2   25.90    4.20
   4 -11   2   17.90    3.30
   4 -11   2   25.20    4.40
  -5  11  -2  180.98   11.00
  -5  11  -2  176.28    8.20
  -5  11  -2  195.98   14.70
  -5  11  -2  194.28   11.80
  -5  11  -2  168.28    8.40
   5 -11   2  192.88    7.70
   5 -11   2  179.78    9.70
   5 -11   2  187.78    9.60
  -6  11  -2    8.90    3.80
  -6  11  -2    0.60    4.40
  -6  11  -2    0.70    2.20
   6 -11   2    0.10    2.50
   6 -11   2    0.70    2.50
  -7  11  -2   31.80    8.90
  -7  11  -2   30.50    4.20
  -7  11  -2   33.80    5.90
   7 -11   2   29.20    3.40
   7 -11   2   23.80    5.30
   7 -11   2   25.50    4.80
  -8  11  -2   54.89    5.80
  -8  11  -2   45.50   10.40
  -8  11  -2   57.99    8.20
   8 -11   2   58.19    6.10
   8 -11   2   67.99    5.40
  -9  11  -2   57.79    6.50
  -9  11  -2   64.19   11.70
  -9  11  -2   67.99    8.90
   9 -11   2   55.39    5.10
   9 -11   2   72.99    6.40
 -10  11  -2  110.09   11.10
 -10  11  -2  105.19   13.50
 -10  11  -2  102.09    8.10
 -10  11  -2  111.69   13.30
  10 -11   2  107.89    8.50
  10 -11   2   97.19    7.80
  10 -11   2   96.79    7.80
 -11  11  -2    5.20    4.40
 -11  11  -2   -0.80    9.20
 -11  11  -2    0.40    2.90
  11 -11   2   -5.60    3.80
  11 -11   2    3.70    3.40
  11 -11   2    4.40    3.90
 -12  11  -2   18.10   11.20
 -12  11  -2   25.50    8.80
  12 -11   2   15.20    4.20
  12 -11   2   19.80    5.60
   6  10  -2  149.29   15.90
  -6 -10   2  137.39   13.10
  -6 -10   2  151.48   13.10
   5  10  -2   29.80    9.60
  -5 -10   2   27.50    7.30
  -5 -10   2   27.10    7.10
   4  10  -2  208.18   16.20
  -4 -10   2  183.18   12.90
  -4 -10   2  185.18   11.40
   3  10  -2  275.47   17.30
  -3 -10   2  276.77   12.90
  -3 -10   2  286.07   14.70
   2  10  -2  146.79   10.40
   2  10  -2  156.88   11.40
  -2 -10   2  150.28    7.40
  -2 -10   2  152.68   11.00
  -2 -10   2  164.38   10.20
   1  10  -2  654.83   25.10
   1  10  -2  681.93   23.50
  -1 -10   2  690.23   21.80
  -1 -10   2  671.33   23.30
  -1 -10   2  703.03   19.70
   0  10  -2   41.80    5.50
   0  10  -2   54.99    4.90
   0  10  -2   42.80    6.80
   0 -10   2   41.70    5.40
   0 -10   2   47.30    5.10
   0 -10   2   46.80    4.70
  -1  10  -2   16.10    4.10
  -1  10  -2   17.60    5.30
  -1  10  -2   25.20    5.30
  -1  10  -2   21.90    3.10
   1 -10   2   33.20    4.20
   1 -10   2   25.40    4.00
   1 -10   2   20.10    4.00
  -2  10  -2   59.99    8.00
  -2  10  -2   65.99    6.00
  -2  10  -2   56.69    7.00
  -2  10  -2   53.89    4.30
   2 -10   2   60.19    4.50
   2 -10   2   58.79    5.30
   2 -10   2   50.49    4.60
  -3  10  -2   57.49    8.80
  -3  10  -2   65.69    4.50
  -3  10  -2   67.79    5.40
  -3  10  -2   56.79    3.00
  -3  10  -2   61.99    7.30
   3 -10   2   60.29    5.10
   3 -10   2   66.69    5.10
   3 -10   2   64.19    5.50
  -4  10  -2  126.69    8.90
  -4  10  -2  132.09    9.10
  -4  10  -2  110.49   11.40
  -4  10  -2  121.79    6.30
  -4  10  -2  127.99    6.30
   4 -10   2  125.99    7.30
   4 -10   2  119.99    7.20
   4 -10   2  125.99    6.00
  -5  10  -2  177.28   10.40
  -5  10  -2  155.68   13.70
  -5  10  -2  157.98    7.20
  -5  10  -2  155.38    9.30
  -5  10  -2  154.38    7.30
   5 -10   2  159.18    8.20
   5 -10   2  164.58    8.20
  -6  10  -2  120.29    6.90
  -6  10  -2  118.89    8.20
  -6  10  -2  118.79    8.90
  -6  10  -2  125.79   12.70
   6 -10   2  112.69    5.40
   6 -10   2  125.09    7.80
   6 -10   2  124.29    8.40
  -7  10  -2   11.00    3.30
  -7  10  -2    9.70    3.70
  -7  10  -2   13.00    6.70
   7 -10   2    4.40    3.50
   7 -10   2   14.60    2.80
   7 -10   2    9.10    4.20
  -8  10  -2  276.07   12.00
  -8  10  -2  272.87   16.30
  -8  10  -2  292.07   15.00
  -8  10  -2  277.57   18.20
   8 -10   2  265.97   11.50
   8 -10   2  291.47   10.80
  -9  10  -2    0.70    4.90
  -9  10  -2    7.90    4.00
  -9  10  -2    9.30    6.00
  -9  10  -2    3.00    3.80
   9 -10   2    8.40    3.50
   9 -10   2    5.60    2.80
 -10  10  -2   78.49   10.00
 -10  10  -2   83.09   12.70
 -10  10  -2   75.89    9.90
  10 -10   2   72.19    6.80
  10 -10   2   58.89    6.30
  10 -10   2   64.09    6.20
 -11  10  -2    0.30    6.30
 -11  10  -2    5.70    5.40
 -11  10  -2    6.90    6.40
  11 -10   2   -0.10    3.00
  11 -10   2   -1.60    4.30
 -12  10  -2  199.48   14.60
 -12  10  -2  171.68   19.80
  12 -10   2  196.18   12.10
  12 -10   2  177.48   10.10
   7   9  -2   12.10    6.90
  -7  -9   2    5.90    6.70
  -7  -9   2    2.80    5.00
   6   9  -2   96.69   11.70
  -6  -9   2  124.29   11.90
  -6  -9   2   95.49   10.50
   5   9  -2  207.58   17.10
  -5  -9   2  201.88   12.30
  -5  -9   2  198.98   13.10
   4   9  -2  420.16   21.00
  -4  -9   2  436.16   19.00
  -4  -9   2  427.46   17.60
  -4  -9   2  454.15   18.00
   3   9  -2    3.00    4.10
   3   9  -2    8.20    5.00
  -3  -9   2    6.90    2.30
  -3  -9   2    9.30    4.60
  -3  -9   2    2.70    4.20
   2   9  -2   -0.40    1.20
   2   9  -2    5.30    4.20
   2   9  -2    5.00    5.30
  -2  -9   2   -6.20    2.90
  -2  -9   2    3.80    2.70
  -2  -9   2    5.20    2.40
   1   9  -2   27.40    4.50
   1   9  -2   30.70    6.20
   1   9  -2   24.20    2.00
   1   9  -2   25.30    3.80
  -1  -9   2   31.00    3.70
  -1  -9   2   26.90    4.10
  -1  -9   2   17.50    4.50
   0   9  -2    1.10    3.00
   0   9  -2    0.70    2.00
   0   9  -2    2.00    4.20
   0   9  -2    1.60    3.90
   0   9  -2    0.10    0.80
   0  -9   2    6.20    2.60
   0  -9   2    1.00    2.10
   0  -9   2    2.60    1.80
  -1   9  -2   47.90    4.90
  -1   9  -2   47.70    6.40
  -1   9  -2   40.50    5.60
  -1   9  -2   43.00    3.50
   1  -9   2   49.60    4.70
   1  -9   2   46.50    4.10
   1  -9   2   42.00    4.60
   1  -9   2   39.70    3.20
  -2   9  -2  173.88    7.10
  -2   9  -2  165.18    4.70
  -2   9  -2  165.78   10.60
  -2   9  -2  175.58    7.60
  -2   9  -2  159.98    4.60
  -2   9  -2  153.38    4.50
   2  -9   2  169.78    7.60
   2  -9   2  160.68    6.90
   2  -9   2  170.68    7.00
  -3   9  -2   58.19    6.10
  -3   9  -2   70.09    7.30
  -3   9  -2   72.29    4.60
  -3   9  -2   70.49    4.90
  -3   9  -2   51.79    8.20
   3  -9   2   65.19    4.50
   3  -9   2   67.59    5.00
   3  -9   2   64.39    4.60
  -4   9  -2  208.38   10.30
  -4   9  -2  227.08   13.40
  -4   9  -2  231.28   11.40
  -4   9  -2  221.28    8.50
  -4   9  -2  238.38    8.50
   4  -9   2  229.98    9.20
   4  -9   2  216.78    9.00
  -5   9  -2  168.78    9.40
  -5   9  -2  146.09    8.40
  -5   9  -2  154.58   12.00
  -5   9  -2  149.29    6.90
  -5   9  -2  153.58    6.60
   5  -9   2  147.09    7.00
   5  -9   2  140.99    8.00
   5  -9   2  155.28    5.80
  -6   9  -2  498.35   15.20
  -6   9  -2  445.66   13.90
  -6   9  -2  466.65   20.20
  -6   9  -2  503.25   18.30
  -6   9  -2  457.95   16.30
   6  -9   2  479.85   13.70
   6  -9   2  467.05   14.90
   6  -9   2  467.25   16.30
  -7   9  -2   47.90    5.50
  -7   9  -2   52.39    7.50
  -7   9  -2   54.09    5.40
  -7   9  -2   45.70    8.20
  -7   9  -2   34.30    6.20
   7  -9   2   49.70    4.20
   7  -9   2   37.00    5.40
   7  -9   2   42.20    4.30
  -8   9  -2   91.59    9.50
  -8   9  -2  114.69    9.90
  -8   9  -2   79.29   10.70
   8  -9   2   92.89    6.80
   8  -9   2   88.19    5.60
  -9   9  -2  201.68   12.10
  -9   9  -2  214.18   15.00
  -9   9  -2  184.58   12.80
   9  -9   2  204.28    9.60
   9  -9   2  203.08   10.00
   9  -9   2  229.98   10.00
 -10   9  -2    9.30    5.60
 -10   9  -2   -1.10    5.60
 -10   9  -2   12.10    5.80
  10  -9   2   13.70    3.50
  10  -9   2    8.20    4.20
  10  -9   2    7.70    3.70
 -11   9  -2  360.96   19.40
 -11   9  -2  379.96   23.50
 -11   9  -2  330.57   17.90
  11  -9   2  347.17   15.00
  11  -9   2  372.46   13.90
 -12   9  -2  167.18   15.10
 -12   9  -2  168.08   18.60
  12  -9   2  142.69    9.70
  12  -9   2  157.28   10.00
   8   8  -2  159.98   17.30
  -8  -8   2  127.99   11.80
  -8  -8   2  164.98   14.50
   7   8  -2  133.59   13.90
  -7  -8   2  115.09   11.10
  -7  -8   2  121.09   10.90
   6   8  -2   21.30    8.50
   6   8  -2   14.60    3.40
  -6  -8   2    7.70    4.50
  -6  -8   2    8.20    6.00
   5   8  -2  103.09   11.80
   5   8  -2   85.09    5.70
  -5  -8   2   91.69    9.30
  -5  -8   2  104.79    8.80
  -5  -8   2   83.29    8.00
   4   8  -2   28.90    6.00
   4   8  -2   30.70    3.30
  -4  -8   2   35.10    6.00
  -4  -8   2   30.50    5.80
  -4  -8   2   44.60    6.40
   3   8  -2    4.40    1.80
   3   8  -2    0.90    4.20
   3   8  -2    6.10    5.00
  -3  -8   2    4.50    3.60
  -3  -8   2    3.60    4.00
  -3  -8   2    5.40    2.00
   2   8  -2   63.89    6.40
   2   8  -2   58.09    6.80
   2   8  -2   57.99    3.40
  -2  -8   2   60.89    4.20
  -2  -8   2   63.69    6.30
  -2  -8   2   66.79    6.10
   1   8  -2   76.99    5.40
   1   8  -2   81.79    7.10
   1   8  -2   67.29    3.20
   1   8  -2   61.79    6.90
  -1  -8   2   57.19    5.50
  -1  -8   2   70.79    6.40
  -1  -8   2   69.09    4.50
   0   8  -2   14.40    2.70
   0   8  -2   12.20    3.20
   0   8  -2   13.60    3.70
   0   8  -2   10.80    3.10
   0  -8   2   12.90    3.40
   0  -8   2   18.30    3.30
   0  -8   2   14.20    2.60
  -1   8  -2  379.16   15.50
  -1   8  -2  364.06   12.60
  -1   8  -2  366.66   14.40
  -1   8  -2  382.86   11.90
   1  -8   2  364.86   10.80
   1  -8   2  382.66   13.00
   1  -8   2  388.76   12.20
   1  -8   2  368.26   11.70
  -2   8  -2   87.39    9.00
  -2   8  -2   92.89    5.10
  -2   8  -2   80.89    3.20
  -2   8  -2   75.89    6.90
  -2   8  -2   89.99    4.50
   2  -8   2   74.59    5.90
   2  -8   2   84.49    4.60
   2  -8   2   79.19    4.60
   2  -8   2   84.89    4.40
  -3   8  -2  121.99    5.50
  -3   8  -2  120.69    5.70
  -3   8  -2  115.49    7.30
  -3   8  -2  109.99    8.90
  -3   8  -2  126.49    8.30
   3  -8   2  126.99    6.10
   3  -8   2  119.89    6.50
   3  -8   2  124.69    6.00
  -4   8  -2  262.87   13.50
  -4   8  -2  269.87    9.30
  -4   8  -2  268.67   12.10
  -4   8  -2  276.27    9.10
  -4   8  -2  272.07   11.00
   4  -8   2  279.27    9.60
   4  -8   2  281.97   10.30
  -5   8  -2  452.25   13.30
  -5   8  -2  466.55   18.60
  -5   8  -2  464.25   15.40
  -5   8  -2  471.45   16.60
  -5   8  -2  465.85   14.10
   5  -8   2  452.25   14.20
   5  -8   2  442.26   14.90
   5  -8   2  458.75   15.30
   5  -8   2  475.05   12.90
  -6   8  -2   29.40    4.00
  -6   8  -2   30.80    4.90
  -6   8  -2   39.20    4.10
  -6   8  -2   35.80    3.30
  -6   8  -2   26.50    5.40
  -6   8  -2   36.80    4.90
   6  -8   2   37.20    3.10
   6  -8   2   35.70    3.80
   6  -8   2   35.00    3.60
   6  -8   2   32.10    4.70
  -7   8  -2  403.76   12.80
  -7   8  -2  404.06   17.10
  -7   8  -2  405.76   15.70
  -7   8  -2  410.86   18.80
  -7   8  -2  381.16   14.40
   7  -8   2  402.86   15.10
   7  -8   2  407.46   12.60
   7  -8   2  404.76   13.30
  -8   8  -2 1515.75   44.40
  -8   8  -2 1550.84   44.30
  -8   8  -2 1517.15   43.10
  -8   8  -2 1591.74   47.10
   8  -8   2 1597.24   39.40
   8  -8   2 1527.05   39.10
  -9   8  -2   71.49   10.70
  -9   8  -2   82.29    9.50
  -9   8  -2   74.39    8.20
   9  -8   2   75.69    6.40
   9  -8   2   75.29    6.10
   9  -8   2   76.09    5.30
 -10   8  -2   11.20    7.40
 -10   8  -2   14.10    5.00
 -10   8  -2   14.20    6.20
  10  -8   2    2.30    3.80
  10  -8   2    8.40    2.80
  10  -8   2    6.70    3.00
 -11   8  -2   23.20    7.50
 -11   8  -2    6.60    5.10
 -11   8  -2   23.60    7.40
  11  -8   2   15.60    5.20
  11  -8   2   16.60    4.30
 -12   8  -2   -0.90    5.40
 -12   8  -2   -1.30    6.70
 -12   8  -2    1.40    7.30
  12  -8   2   -1.50    3.60
  12  -8   2    0.50    2.60
 -13   8  -2   44.90   10.30
   9   7  -2   35.00   10.80
  -9  -7   2   14.60    8.50
  -9  -7   2   23.90    8.00
   8   7  -2   65.49   10.30
   8   7  -2   47.40    5.80
  -8  -7   2   62.19   10.10
  -8  -7   2   55.29    8.90
   7   7  -2   94.99   12.50
   7   7  -2   84.19    6.60
  -7  -7   2   83.99   10.00
  -7  -7   2   85.59    8.80
   6   7  -2   38.80    8.60
   6   7  -2   50.99    4.90
  -6  -7   2   43.40    6.10
  -6  -7   2   54.39    7.00
  -6  -7   2   44.90    7.90
   5   7  -2  175.38    7.60
   5   7  -2  147.99   13.10
  -5  -7   2  175.48   10.90
  -5  -7   2  162.28    9.40
  -5  -7   2  153.08   10.70
   4   7  -2   16.90    2.70
   4   7  -2   16.40    5.70
  -4  -7   2   15.30    4.00
  -4  -7   2   16.60    3.80
  -4  -7   2   13.00    3.50
   3   7  -2   15.10    4.40
   3   7  -2   12.40    2.20
   3   7  -2    8.70    4.10
  -3  -7   2   10.70    1.90
  -3  -7   2    9.70    3.80
  -3  -7   2    6.90    3.30
   2   7  -2  589.24   15.20
   2   7  -2  604.14   19.10
   2   7  -2  556.74   20.50
  -2  -7   2  581.34   17.80
  -2  -7   2  608.24   15.80
  -2  -7   2  573.04   19.10
  -2  -7   2  554.44   14.70
   1   7  -2    6.20    2.40
   1   7  -2    5.00    2.70
   1   7  -2    6.00    2.90
  -1  -7   2    2.20    1.80
  -1  -7   2    7.70    2.30
  -1  -7   2    3.80    2.60
   0   7  -2 1355.26   38.70
   0   7  -2 1345.97   37.40
   0   7  -2 1409.36   35.60
   0   7  -2 1413.86   34.80
   0  -7   2 1458.05   35.00
   0  -7   2 1427.36   36.20
   0  -7   2 1364.06   33.90
  -1   7  -2 1081.99   27.50
  -1   7  -2 1087.79   25.10
  -1   7  -2 1069.49   27.90
  -1   7  -2 1147.69   31.40
  -1   7  -2 1029.20   24.80
   1  -7   2 1086.79   30.20
   1  -7   2 1071.99   26.40
   1  -7   2 1098.49   27.30
   1  -7   2 1113.29   27.20
  -2   7  -2  356.16   13.50
  -2   7  -2  369.56   11.20
  -2   7  -2  364.36   16.00
  -2   7  -2  354.96   13.10
  -2   7  -2  374.96   11.20
   2  -7   2  358.06   11.10
   2  -7   2  355.46   12.70
   2  -7   2  364.06   10.90
   2  -7   2  363.96   10.60
  -3   7  -2    1.20    1.30
  -3   7  -2    1.10    0.90
  -3   7  -2    0.00    1.80
  -3   7  -2    1.30    1.90
  -3   7  -2    2.00    3.30
   3  -7   2    2.60    1.30
   3  -7   2    1.90    1.80
   3  -7   2    1.60    1.70
  -4   7  -2 1384.76   39.30
  -4   7  -2 1397.56   34.50
  -4   7  -2 1397.66   33.80
  -4   7  -2 1422.96   37.10
  -4   7  -2 1395.46   35.80
   4  -7   2 1381.36   34.50
   4  -7   2 1448.26   35.40
   4  -7   2 1385.16   33.30
  -5   7  -2  334.27   11.10
  -5   7  -2  361.76   13.30
  -5   7  -2  343.17   10.20
  -5   7  -2  342.57   15.00
  -5   7  -2  343.67   11.90
  -5   7  -2  333.17   13.50
   5  -7   2  336.07   11.40
   5  -7   2  353.26   10.30
   5  -7   2  336.47   11.10
   5  -7   2  342.27   11.80
  -6   7  -2  247.58   13.00
  -6   7  -2  259.17    8.80
  -6   7  -2  262.77   11.90
  -6   7  -2  258.67   10.20
  -6   7  -2  257.97   11.10
   6  -7   2  256.97    9.00
   6  -7   2  252.67   10.20
   6  -7   2  271.47    8.80
   6  -7   2  251.57    9.20
  -7   7  -2    9.70    4.00
  -7   7  -2    7.90    2.20
  -7   7  -2    7.10    2.30
  -7   7  -2   12.50    4.40
  -7   7  -2    7.60    3.90
   7  -7   2   11.00    2.20
   7  -7   2   10.50    2.80
  -8   7  -2    0.80    4.30
  -8   7  -2    4.20    5.30
  -8   7  -2   14.30    3.90
   8  -7   2    9.70    2.30
   8  -7   2    5.10    2.40
   8  -7   2    8.30    2.40
  -9   7  -2   42.40    8.80
  -9   7  -2   40.70    6.50
  -9   7  -2   45.40    6.40
   9  -7   2   38.70    4.20
   9  -7   2   42.00    4.40
   9  -7   2   55.39    5.70
 -10   7  -2  123.39   11.40
 -10   7  -2  128.29   12.00
 -10   7  -2  131.49   13.30
  10  -7   2  133.69    8.10
  10  -7   2  143.99    8.00
 -11   7  -2   49.80    8.00
 -11   7  -2   46.30    9.20
 -11   7  -2   41.60    7.60
  11  -7   2   51.29    5.00
  11  -7   2   49.99    6.70
 -12   7  -2   14.10    7.20
 -12   7  -2   17.00    6.80
 -12   7  -2   22.00    8.10
  12  -7   2   21.00    4.90
 -13   7  -2  127.99   14.20
 -13   7  -2  185.18   19.80
  13  -7   2  132.59   10.50
   9   6  -2   20.70    9.40
   9   6  -2   21.10    5.00
  -9  -6   2   14.70    6.20
  -9  -6   2   29.00    7.90
  -9  -6   2   17.10    8.10
   8   6  -2   28.30    4.90
   8   6  -2   46.40   10.10
  -8  -6   2   34.60    6.90
  -8  -6   2   31.00    7.30
   7   6  -2    9.90    3.60
   7   6  -2    7.10    5.00
  -7  -6   2    5.20    5.20
  -7  -6   2    4.00    4.50
  -7  -6   2   12.10    4.70
   6   6  -2   46.60    7.70
   6   6  -2   42.50    4.50
  -6  -6   2   43.20    7.40
  -6  -6   2   53.39    6.90
  -6  -6   2   28.00    5.80
   5   6  -2  688.73   25.00
   5   6  -2  656.13   18.60
  -5  -6   2  643.34   21.50
  -5  -6   2  644.84   23.50
  -5  -6   2  689.53   21.60
   4   6  -2  455.75   18.20
   4   6  -2  475.95   13.60
  -4  -6   2  485.05   16.10
  -4  -6   2  445.16   17.50
  -4  -6   2  435.06   12.00
  -4  -6   2  473.95   16.40
   3   6  -2 2255.97   58.69
   3   6  -2 2255.97   52.99
  -3  -6   2 2247.98   52.39
  -3  -6   2 2173.08   53.29
  -3  -6   2 2351.86   55.59
  -3  -6   2 2317.27   57.39
   2   6  -2   66.39    6.50
   2   6  -2   64.49    5.70
   2   6  -2   58.09    3.00
   2   6  -2   63.49    4.50
  -2  -6   2   64.79    3.30
  -2  -6   2   64.19    5.00
  -2  -6   2   65.69    3.40
  -2  -6   2   55.19    5.20
   1   6  -2    8.80    2.60
   1   6  -2    3.50    2.80
   1   6  -2    9.20    2.00
   1   6  -2    6.00    0.80
  -1  -6   2    6.00    0.80
  -1  -6   2    6.20    0.80
  -1  -6   2    3.80    1.80
  -1  -6   2   10.00    2.50
  -1  -6   2    6.30    1.30
   0   6  -2   19.50    2.50
   0   6  -2   13.20    3.30
   0   6  -2   16.80    3.30
   0   6  -2   16.60    2.40
   0   6  -2   17.20    0.90
   0   6  -2   18.00    1.00
   0  -6   2   16.60    1.90
   0  -6   2   16.90    3.50
   0  -6   2   18.90    2.80
   0  -6   2   16.30    2.20
  -1   6  -2  423.26   10.50
  -1   6  -2  413.36   12.40
  -1   6  -2  433.06   10.80
  -1   6  -2  437.36   12.50
  -1   6  -2  425.56   15.10
   1  -6   2  439.96   14.10
   1  -6   2  438.06   12.10
   1  -6   2  436.46   12.00
   1  -6   2  427.66   11.50
  -2   6  -2 1083.09   26.20
  -2   6  -2 1042.10   29.00
  -2   6  -2 1060.99   30.80
  -2   6  -2 1032.30   28.10
  -2   6  -2 1052.29   26.50
   2  -6   2 1046.00   25.70
   2  -6   2 1096.99   27.90
   2  -6   2 1091.69   26.40
   2  -6   2 1088.59   26.40
  -3   6  -2   17.60    2.80
  -3   6  -2   17.80    3.40
  -3   6  -2   17.50    2.00
  -3   6  -2   19.60    1.90
  -3   6  -2   19.30    2.60
   3  -6   2   17.90    1.70
   3  -6   2   17.80    2.40
   3  -6   2   15.80    2.40
   3  -6   2   18.90    2.30
  -4   6  -2  295.07   11.00
  -4   6  -2  291.67    9.80
  -4   6  -2  290.27   11.10
  -4   6  -2  276.07    9.10
  -4   6  -2  278.67   12.30
  -4   6  -2  281.07    8.40
   4  -6   2  290.97   10.00
   4  -6   2  287.67    9.80
   4  -6   2  290.77    8.50
   4  -6   2  295.67    9.20
  -5   6  -2  168.28    7.80
  -5   6  -2  162.48    9.20
  -5   6  -2  148.49    5.60
  -5   6  -2  158.58    6.80
  -5   6  -2  154.98    7.70
   5  -6   2  152.68    5.90
   5  -6   2  155.08    6.40
   5  -6   2  149.88    7.20
   5  -6   2  157.18    6.30
  -6   6  -2  227.48    9.90
  -6   6  -2  221.08   10.40
  -6   6  -2  239.98   12.00
   6  -6   2  233.28    8.20
   6  -6   2  217.98    8.10
   6  -6   2  216.48    9.50
   6  -6   2  230.68    8.10
  -7   6  -2   47.90    5.30
  -7   6  -2   46.90    5.80
  -7   6  -2   45.30    6.70
   7  -6   2   43.10    3.80
   7  -6   2   46.90    3.90
   7  -6   2   54.69    4.60
  -8   6  -2  163.78   10.20
  -8   6  -2  168.08    9.90
  -8   6  -2  169.08   12.10
  -8   6  -2  173.98    9.90
   8  -6   2  160.88    6.80
   8  -6   2  154.38    8.10
   8  -6   2  161.08    7.40
  -9   6  -2   51.49    6.90
  -9   6  -2   28.80    6.70
  -9   6  -2   49.50    8.00
   9  -6   2   51.99    5.70
   9  -6   2   43.60    4.10
 -10   6  -2  207.58   16.10
 -10   6  -2  208.48   13.00
 -10   6  -2  209.68   12.80
  10  -6   2  205.18    9.20
  10  -6   2  194.38    9.90
 -11   6  -2  103.39   10.80
 -11   6  -2   86.29   12.90
 -11   6  -2   88.09   11.00
  11  -6   2   95.59    6.80
  11  -6   2  111.49    9.00
 -12   6  -2   97.89   12.90
 -12   6  -2  125.19   13.10
 -12   6  -2  133.29   14.00
  12  -6   2  118.99   10.10
 -13   6  -2   35.70   12.10
 -13   6  -2   31.10    7.90
  13  -6   2   32.40    7.20
  10   5  -2    0.10    4.60
  10   5  -2   -7.20    7.50
 -10  -5   2   10.60    8.60
 -10  -5   2    5.10    6.60
 -10  -5   2    5.10    7.90
   9   5  -2   84.59    7.70
   9   5  -2   76.29   12.10
  -9  -5   2  100.59    9.60
  -9  -5   2   97.29   11.20
  -9  -5   2   84.69   11.20
   8   5  -2  253.27   16.40
   8   5  -2  272.97   12.00
  -8  -5   2  284.27   16.20
  -8  -5   2  266.27   13.30
   7   5  -2  376.96   19.70
   7   5  -2  387.36   13.50
  -7  -5   2  350.26   16.80
  -7  -5   2  344.97   17.90
  -7  -5   2  361.06   15.10
   6   5  -2  566.24   17.00
   6   5  -2  560.64   22.40
  -6  -5   2  562.24   21.90
  -6  -5   2  569.54   20.20
  -6  -5   2  544.15   18.60
   5   5  -2   58.69    6.90
   5   5  -2   65.89    4.30
  -5  -5   2   53.09    6.60
  -5  -5   2   68.59    5.90
  -5  -5   2   59.39    5.80
   4   5  -2   17.30    2.60
   4   5  -2   16.30    4.80
  -4  -5   2   18.80    3.80
  -4  -5   2   23.50    4.00
  -4  -5   2   17.00    2.30
  -4  -5   2   17.70    3.20
  -4  -5   2   15.80    1.40
   3   5  -2   50.69    6.20
   3   5  -2   48.70    3.30
  -3  -5   2   47.00    1.30
  -3  -5   2   49.99    1.30
  -3  -5   2   52.89    5.20
  -3  -5   2   50.39    4.20
  -3  -5   2   45.10    3.30
  -3  -5   2   48.90    2.60
   2   5  -2   29.20    3.50
   2   5  -2   33.60    3.60
   2   5  -2   26.10    3.80
   2   5  -2   28.20    1.80
  -2  -5   2   29.20    2.40
  -2  -5   2   30.10    3.00
  -2  -5   2   27.60    1.90
  -2  -5   2   31.50    3.60
   1   5  -2 1523.35   40.10
   1   5  -2 1539.65   38.80
   1   5  -2 1540.35   38.40
   1   5  -2 1567.54   35.90
  -1  -5   2 1613.44   39.20
  -1  -5   2 1528.05   36.50
  -1  -5   2 1612.34   36.90
  -1  -5   2 1659.73   42.00
  -1  -5   2 1595.74   38.20
   0   5  -2 2048.50   47.30
   0   5  -2 1916.81   44.90
   0   5  -2 1999.50   47.20
   0   5  -2 2001.60   45.20
   0   5  -2 1956.60   50.09
   0   5  -2 1945.41   49.00
   0  -5   2 2049.49   47.80
   0  -5   2 2006.40   49.50
   0  -5   2 1980.30   46.80
   0  -5   2 2024.00   46.30
  -1   5  -2 1132.89   25.70
  -1   5  -2 1112.09   27.10
  -1   5  -2 1115.09   29.40
  -1   5  -2 1089.19   26.70
  -1   5  -2 1087.09   30.70
   1  -5   2 1083.49   26.20
   1  -5   2 1048.10   26.30
   1  -5   2 1094.59   26.50
   1  -5   2 1131.39   28.30
  -2   5  -2   14.60    1.90
  -2   5  -2   12.20    1.40
  -2   5  -2   16.70    3.60
  -2   5  -2    9.50    2.40
  -2   5  -2   11.30    1.90
   2  -5   2   13.50    1.70
   2  -5   2   12.00    1.60
   2  -5   2   14.70    1.90
  -3   5  -2   20.10    2.20
  -3   5  -2   20.50    2.80
  -3   5  -2   19.90    2.10
  -3   5  -2   18.10    3.00
  -3   5  -2   14.30    2.30
   3  -5   2   22.00    2.60
   3  -5   2   19.90    2.00
   3  -5   2   20.70    1.70
  -4   5  -2  567.54   15.40
  -4   5  -2  553.44   14.30
  -4   5  -2  536.25   17.70
  -4   5  -2  567.64   16.60
  -4   5  -2  573.54   16.80
   4  -5   2  573.64   15.20
   4  -5   2  549.54   14.90
   4  -5   2  572.14   13.70
   4  -5   2  568.64   16.00
   4  -5   2  580.24   14.70
  -5   5  -2   24.80    3.20
  -5   5  -2   23.10    3.70
  -5   5  -2   20.90    3.00
   5  -5   2   17.60    3.10
   5  -5   2   18.30    2.10
   5  -5   2   20.30    2.20
   5  -5   2   19.40    2.20
  -6   5  -2    0.40    2.00
  -6   5  -2    1.50    2.40
  -6   5  -2    3.00    3.50
  -6   5  -2    1.10    2.00
   6  -5   2    1.50    1.30
   6  -5   2    2.80    1.50
   6  -5   2   -0.10    1.90
  -7   5  -2  321.27   13.20
  -7   5  -2  338.87   13.50
  -7   5  -2  343.17   14.60
  -7   5  -2  331.77   13.00
   7  -5   2  336.17   10.70
   7  -5   2  312.87    9.20
   7  -5   2  327.77   10.90
   7  -5   2  327.17   10.40
   7  -5   2  315.97   11.80
  -8   5  -2  503.85   18.10
  -8   5  -2  503.05   20.20
  -8   5  -2  457.15   18.00
  -8   5  -2  513.15   18.60
   8  -5   2  511.35   14.90
   8  -5   2  488.25   15.50
  -9   5  -2  366.16   16.70
  -9   5  -2  387.86   18.20
  -9   5  -2  400.46   16.60
  -9   5  -2  397.36   17.40
   9  -5   2  413.46   14.60
   9  -5   2  417.06   13.10
 -10   5  -2  158.78   12.70
 -10   5  -2  154.28   12.40
 -10   5  -2  170.18   11.40
  10  -5   2  176.38    7.60
  10  -5   2  160.98    9.00
 -11   5  -2    1.50    6.20
 -11   5  -2   -6.60    6.80
 -11   5  -2    4.00    4.50
  11  -5   2   10.60    5.20
 -12   5  -2   24.80    8.30
 -12   5  -2   20.10    8.00
 -12   5  -2   32.20    8.70
  12  -5   2   29.40    6.60
  10   4  -2  164.18   10.90
  10   4  -2  160.98   16.50
 -10  -4   2  151.98   14.00
 -10  -4   2  186.98   15.00
 -10  -4   2  170.38   11.90
   9   4  -2   52.69    6.60
   9   4  -2   43.60    9.80
  -9  -4   2   63.49    9.20
  -9  -4   2   52.09    9.10
  -9  -4   2   53.99    7.90
   8   4  -2    8.30    5.10
   8   4  -2   10.40    4.00
  -8  -4   2   10.30    4.80
  -8  -4   2   12.10    5.90
  -8  -4   2   13.20    5.10
   7   4  -2   11.00    3.60
   7   4  -2   22.50    7.10
  -7  -4   2   19.00    5.40
  -7  -4   2   17.50    5.00
  -7  -4   2   15.20    5.70
   6   4  -2   23.90    5.20
   6   4  -2   41.60    4.30
  -6  -4   2   32.40    5.50
  -6  -4   2   36.80    5.20
  -6  -4   2   35.60    6.40
   5   4  -2  292.67    9.80
   5   4  -2  279.07   13.10
  -5  -4   2  304.27   11.20
  -5  -4   2  296.67   13.20
  -5  -4   2  290.47   11.50
   4   4  -2   12.10    2.20
   4   4  -2   11.80    3.30
  -4  -4   2   12.60    2.50
  -4  -4   2   11.40    2.30
  -4  -4   2    9.90    2.80
  -4  -4   2   11.40    1.00
  -4  -4   2   13.80    3.20
   3   4  -2 1521.95   40.20
   3   4  -2 1532.35   36.40
  -3  -4   2 1550.74   37.80
  -3  -4   2 1514.35   36.90
  -3  -4   2 1519.65   35.10
  -3  -4   2 1539.75   38.00
  -3  -4   2 1536.85   39.20
   2   4  -2   55.99    2.50
   2   4  -2   55.89    4.10
   2   4  -2   55.89    4.40
   2   4  -2   55.09    4.40
   2   4  -2   52.49    3.90
  -2  -4   2   50.29    3.80
  -2  -4   2   57.29    3.50
  -2  -4   2   53.29    2.40
  -2  -4   2   52.69    2.90
   1   4  -2  106.39    4.80
   1   4  -2  112.59    3.70
   1   4  -2  115.69    5.80
   1   4  -2  110.79    3.40
   1   4  -2  108.59    5.00
  -1  -4   2  105.49    4.40
  -1  -4   2  110.19    3.90
  -1  -4   2  106.89    5.00
  -1  -4   2  108.49    3.80
   0   4  -2  137.19    4.00
   0   4  -2  145.19    4.30
   0   4  -2  147.29    5.20
   0   4  -2  155.48    6.60
   0   4  -2  139.79    7.00
   0   4  -2  144.19    5.40
   0  -4   2  151.88    4.10
   0  -4   2  146.19    5.50
   0  -4   2  131.89    4.90
   0  -4   2  145.79    6.40
   0  -4   2  146.89    4.70
  -1   4  -2 1468.75   37.00
  -1   4  -2 1405.36   34.30
  -1   4  -2 1413.96   35.80
   1  -4   2 1465.05   33.80
   1  -4   2 1488.55   35.00
   1  -4   2 1451.35   33.70
   1  -4   2 1436.86   33.60
  -2   4  -2 1059.89   28.20
  -2   4  -2 1091.69   26.20
  -2   4  -2 1074.29   27.30
  -2   4  -2 1067.79   26.20
   2  -4   2 1070.59   25.10
   2  -4   2 1109.39   26.00
   2  -4   2 1087.99   25.40
   2  -4   2 1140.99   26.10
   2  -4   2 1083.59   26.30
  -3   4  -2  410.06   12.30
  -3   4  -2  448.86   13.70
  -3   4  -2  432.56   11.60
  -3   4  -2  460.15   13.10
   3  -4   2  435.16   11.60
   3  -4   2  446.86   12.30
   3  -4   2  420.56   11.50
   3  -4   2  434.16   11.30
  -4   4  -2  833.32   22.20
  -4   4  -2  836.62   23.50
  -4   4  -2  849.61   22.70
   4  -4   2  862.21   21.00
   4  -4   2  844.92   21.00
   4  -4   2  852.71   22.20
   4  -4   2  851.71   21.00
  -5   4  -2 1801.52   44.00
  -5   4  -2 1784.52   45.50
  -5   4  -2 1806.02   44.40
  -5   4  -2 1768.22   43.90
   5  -4   2 1753.62   42.40
   5  -4   2 1827.92   42.10
   5  -4   2 1769.22   42.40
  -6   4  -2  893.41   24.80
  -6   4  -2  890.21   25.10
  -6   4  -2  897.81   26.50
  -6   4  -2  874.61   24.70
  -6   4  -2  884.81   21.80
   6  -4   2  864.31   21.30
   6  -4   2  862.91   22.20
   6  -4   2  911.81   22.50
   6  -4   2  889.31   22.90
   6  -4   2  862.31   23.00
  -7   4  -2  480.65   17.00
  -7   4  -2  502.75   18.80
  -7   4  -2  485.55   14.00
  -7   4  -2  494.45   17.50
  -7   4  -2  515.65   17.30
   7  -4   2  521.65   14.30
   7  -4   2  528.55   15.20
  -8   4  -2    7.20    3.60
  -8   4  -2   12.50    4.50
  -8   4  -2    2.70    4.90
  -8   4  -2    9.90    3.50
   8  -4   2    8.20    2.50
   8  -4   2    3.60    2.20
  -9   4  -2    2.60    3.10
  -9   4  -2    1.50    5.30
  -9   4  -2   -0.10    3.70
  -9   4  -2   -0.90    4.30
   9  -4   2   -1.20    2.10
   9  -4   2    3.10    3.30
 -10   4  -2   32.20    7.10
 -10   4  -2   29.60    7.00
 -10   4  -2   40.80    7.70
  10  -4   2   38.10    3.70
  10  -4   2   38.60    5.70
 -11   4  -2  198.98   13.40
 -11   4  -2  208.48   17.20
 -11   4  -2  215.98   13.90
  11  -4   2  225.38   12.50
 -12   4  -2   -2.50    4.80
 -12   4  -2   -0.20    5.20
 -12   4  -2   -0.40    6.50
  12  -4   2    2.40    5.30
  11   3  -2   60.69    7.70
 -11  -3   2   57.79   10.00
 -11  -3   2   55.39    9.40
  10   3  -2   -7.00    4.10
 -10  -3   2    5.20    5.70
 -10  -3   2    0.90    4.90
 -10  -3   2    3.90    5.00
   9   3  -2   55.19    9.50
   9   3  -2   53.39    6.10
  -9  -3   2   36.00    8.30
  -9  -3   2   61.29    8.90
  -9  -3   2   45.70    7.80
  -9  -3   2   50.39    7.30
   8   3  -2  117.39   11.20
   8   3  -2  136.29    8.30
  -8  -3   2  144.39   11.30
  -8  -3   2  159.88   12.10
  -8  -3   2  131.69   10.40
  -8  -3   2  130.09    9.50
   7   3  -2   48.90    5.00
   7   3  -2   48.30    7.00
  -7  -3   2   57.79    7.70
  -7  -3   2   47.60    5.40
  -7  -3   2   44.90    6.50
   6   3  -2    6.80    2.70
   6   3  -2    8.50    4.50
  -6  -3   2    8.30    2.60
  -6  -3   2    7.30    4.10
  -6  -3   2    6.20    2.80
   5   3  -2  230.18    8.10
   5   3  -2  219.38   10.90
  -5  -3   2  222.28    8.90
  -5  -3   2  216.68   10.80
  -5  -3   2  226.38    9.50
   4   3  -2  759.72   19.50
   4   3  -2  727.73   22.70
  -4  -3   2  769.72   21.00
  -4  -3   2  746.13   20.40
  -4  -3   2  723.83   20.10
  -4  -3   2  756.92   22.00
   3   3  -2 1145.69   26.70
   3   3  -2 1123.49   29.90
   3   3  -2 1110.09   26.80
  -3  -3   2 1024.30   25.00
  -3  -3   2 1106.89   27.50
  -3  -3   2 1147.19   28.10
  -3  -3   2 1110.69   29.10
  -3  -3   2 1094.19   25.20
  -3  -3   2 1101.89   27.80
   2   3  -2  246.98    8.40
   2   3  -2  257.07    7.40
   2   3  -2  245.78    9.30
   2   3  -2  242.98    8.40
   2   3  -2  244.48    6.90
  -2  -3   2  241.08    7.70
  -2  -3   2  242.78    5.60
  -2  -3   2  248.18    6.30
  -2  -3   2  255.27    8.70
  -2  -3   2  241.68    7.40
  -2  -3   2  233.38    5.70
   1   3  -2   80.39    4.10
   1   3  -2   64.59    2.40
   1   3  -2   69.19    3.50
   1   3  -2   65.69    3.60
   1   3  -2   65.29    2.70
   1   3  -2   63.39    3.60
  -1  -3   2   64.29    3.60
  -1  -3   2   63.79    3.00
  -1  -3   2   64.39    2.80
  -1  -3   2   74.19    2.50
   0   3  -2 6164.38  141.49
   0   3  -2 5681.73  140.59
   0   3  -2 6077.09  143.79
   0   3  -2 5932.31  141.19
   0   3  -2 6099.49  140.29
   0  -3   2 6132.39  141.29
   0  -3   2 6521.45  143.79
   0  -3   2 6427.06  144.79
   0  -3   2 6477.75  147.29
  -1   3  -2 1359.46   33.50
  -1   3  -2 1355.86   32.10
  -1   3  -2 1362.56   33.10
   1  -3   2 1361.96   31.20
   1  -3   2 1372.06   31.70
   1  -3   2 1393.66   32.00
  -2   3  -2 1677.73   40.40
  -2   3  -2 1711.93   38.40
  -2   3  -2 1691.03   39.30
  -2   3  -2 1651.63   39.80
   2  -3   2 1682.63   38.60
   2  -3   2 1724.53   38.90
   2  -3   2 1717.13   38.60
   2  -3   2 1612.44   38.80
  -3   3  -2  230.58    8.30
  -3   3  -2  238.58    7.20
  -3   3  -2  253.07    8.00
  -3   3  -2  239.38    7.40
   3  -3   2  241.58    6.90
   3  -3   2  233.68    6.60
   3  -3   2  231.28    6.90
  -4   3  -2  293.27    9.50
  -4   3  -2  308.07    9.40
  -4   3  -2  308.27   10.00
  -4   3  -2  302.47    7.70
  -4   3  -2  301.87   10.60
   4  -3   2  305.77    8.50
   4  -3   2  299.17    8.70
   4  -3   2  300.57    8.60
   4  -3   2  304.47    8.80
   4  -3   2  302.57    7.40
  -5   3  -2  197.58    8.40
  -5   3  -2  212.68    8.00
  -5   3  -2  203.38    7.90
  -5   3  -2  197.38    8.90
  -5   3  -2  196.08    5.90
   5  -3   2  194.78    6.90
   5  -3   2  196.58    5.80
   5  -3   2  197.88    6.80
   5  -3   2  194.08    6.50
  -6   3  -2   13.90    3.70
  -6   3  -2   11.10    3.30
  -6   3  -2   12.50    1.80
  -6   3  -2   15.20    3.10
  -6   3  -2    8.60    2.70
   6  -3   2   14.30    2.60
   6  -3   2   11.80    1.30
   6  -3   2   12.20    1.70
   6  -3   2    9.90    1.90
  -7   3  -2  576.54   18.70
  -7   3  -2  595.64   18.80
  -7   3  -2  585.84   15.90
  -7   3  -2  595.64   20.50
   7  -3   2  559.74   14.00
   7  -3   2  558.54   16.70
   7  -3   2  591.54   15.80
  -8   3  -2  189.28    7.70
  -8   3  -2  185.48   10.20
  -8   3  -2  204.78   10.20
  -8   3  -2  204.38   10.80
  -8   3  -2  197.38   12.30
   8  -3   2  199.48    9.00
   8  -3   2  196.78    7.20
  -9   3  -2  164.28   11.50
  -9   3  -2  158.78   11.50
  -9   3  -2  138.39   10.20
  -9   3  -2  139.09    9.40
   9  -3   2  134.89    6.30
   9  -3   2  129.49    7.70
 -10   3  -2  175.68   11.50
 -10   3  -2  158.98   14.50
 -10   3  -2  154.88   12.70
  10  -3   2  161.78    9.10
 -11   3  -2   30.70    6.60
 -11   3  -2   35.60    7.20
 -11   3  -2   54.89   10.70
  11  -3   2   43.20    5.80
 -12   3  -2  224.58   19.60
 -12   3  -2  178.18   15.20
 -12   3  -2  148.89   13.40
  12  -3   2  163.08   10.70
  11   2  -2   40.40    7.00
 -11  -2   2   25.50    7.80
 -11  -2   2   39.40    8.20
  10   2  -2    0.70    3.30
 -10  -2   2    1.70    6.50
 -10  -2   2    6.00    4.00
 -10  -2   2   -0.50    6.60
   9   2  -2  111.99    7.40
   9   2  -2  106.69   11.70
  -9  -2   2  101.79    7.90
  -9  -2   2  126.59   11.30
  -9  -2   2  114.49   11.30
  -9  -2   2  127.49   12.00
   8   2  -2  125.59    8.00
   8   2  -2  115.19   10.80
  -8  -2   2  124.59    9.10
  -8  -2   2  123.19    7.90
  -8  -2   2  148.49   11.40
  -8  -2   2  129.99   10.00
   7   2  -2 1122.19   34.90
   7   2  -2 1133.09   30.30
  -7  -2   2 1173.58   31.50
  -7  -2   2 1152.08   33.80
  -7  -2   2 1153.88   32.80
  -7  -2   2 1108.09   33.90
   6   2  -2 1015.60   30.60
   6   2  -2 1007.40   26.40
  -6  -2   2  989.50   29.90
  -6  -2   2 1040.00   28.80
  -6  -2   2 1021.60   27.50
   5   2  -2  104.79    5.40
   5   2  -2  101.99    6.90
  -5  -2   2   96.99    5.40
  -5  -2   2   97.39    7.00
  -5  -2   2  107.59    6.00
   4   2  -2 1309.87   30.80
   4   2  -2 1207.88   33.30
   4   2  -2 1197.28   30.50
  -4  -2   2 1257.07   31.90
  -4  -2   2 1280.27   31.50
  -4  -2   2 1284.07   33.20
  -4  -2   2 1271.17   31.60
   3   2  -2 1425.96   33.70
   3   2  -2 1442.66   33.70
   3   2  -2 1370.56   35.90
   3   2  -2 1417.06   32.40
   3   2  -2 1385.16   35.20
  -3  -2   2 1376.26   34.10
  -3  -2   2 1427.66   35.50
  -3  -2   2 1474.45   34.40
  -3  -2   2 1432.26   34.50
   2   2  -2  288.17    9.70
   2   2  -2  300.37    8.40
   2   2  -2  297.47    7.10
   2   2  -2  297.17    9.20
   2   2  -2  289.17    9.20
   2   2  -2  292.17    7.00
   2   2  -2  289.47    8.00
  -2  -2   2  297.77    8.50
  -2  -2   2  280.87    7.10
  -2  -2   2  294.17    7.00
  -2  -2   2  306.07    8.60
  -2  -2   2  292.37    8.60
  -2  -2   2  291.57    9.20
   1   2  -2   21.50    1.10
   1   2  -2   25.20    2.30
   1   2  -2   23.40    1.30
   1   2  -2   22.10    1.00
   1   2  -2   24.40    1.70
   1   2  -2   22.60    2.00
   1   2  -2   22.60    1.80
  -1  -2   2   20.80    1.60
  -1  -2   2   26.80    2.00
  -1  -2   2   21.60    1.60
  -1  -2   2   23.20    1.10
  -1  -2   2   22.60    0.80
   0   2  -2   18.10    2.00
   0   2  -2   20.50    1.40
   0   2  -2   15.20    1.30
   0   2  -2   21.90    1.30
   0   2  -2   19.60    1.80
   0  -2   2   14.90    1.10
   0  -2   2   16.30    0.90
   0  -2   2   20.20    2.30
   0  -2   2   14.40    1.10
   0  -2   2   16.20    1.20
   0  -2   2   17.20    1.30
   0  -2   2   14.10    1.10
  -1   2  -2  524.15   12.70
  -1   2  -2  558.24   14.10
  -1   2  -2  560.64   13.70
  -1   2  -2  561.24   14.10
   1  -2   2  566.94   13.20
   1  -2   2  566.04   13.40
   1  -2   2  554.84   13.00
   1  -2   2  562.14   13.20
   1  -2   2  552.64   12.60
   1  -2   2  546.75   12.80
  -2   2  -2  762.32   17.70
  -2   2  -2  758.22   18.10
  -2   2  -2  749.73   18.90
  -2   2  -2  734.93   18.90
   2  -2   2  761.52   18.10
   2  -2   2  752.32   18.00
   2  -2   2  825.82   18.20
   2  -2   2  736.73   18.10
   2  -2   2  754.42   17.50
  -3   2  -2   23.90    1.80
  -3   2  -2   31.30    2.90
  -3   2  -2   23.30    1.10
  -3   2  -2   27.00    2.20
  -3   2  -2   16.80    2.00
   3  -2   2   21.00    1.60
   3  -2   2   19.90    1.40
   3  -2   2   23.10    1.90
   3  -2   2   21.00    1.50
   3  -2   2   24.20    1.70
  -4   2  -2  683.13   19.20
  -4   2  -2  674.43   17.70
  -4   2  -2  670.93   17.80
  -4   2  -2  653.43   16.20
   4  -2   2  702.73   17.30
   4  -2   2  669.23   16.30
   4  -2   2  671.33   17.30
   4  -2   2  680.43   16.70
  -5   2  -2  297.17    8.50
  -5   2  -2  328.37   12.00
  -5   2  -2  299.67   10.30
  -5   2  -2  299.87   10.00
   5  -2   2  287.27    9.40
   5  -2   2  288.97    8.50
   5  -2   2  295.57    9.20
   5  -2   2  303.77    8.10
  -6   2  -2  156.48    7.50
  -6   2  -2  157.18    9.10
  -6   2  -2  136.09    5.40
  -6   2  -2  138.59    7.30
   6  -2   2  139.19    5.20
   6  -2   2  143.49    4.50
   6  -2   2  137.69    6.00
  -7   2  -2  125.09    5.70
  -7   2  -2  123.89    7.90
  -7   2  -2  139.69    7.70
  -7   2  -2  133.89    8.80
   7  -2   2  125.59    6.20
   7  -2   2  129.19    5.40
  -8   2  -2  131.19   10.50
  -8   2  -2  127.69    6.30
  -8   2  -2  119.49    8.10
  -8   2  -2  119.69    8.10
   8  -2   2  125.79    5.50
   8  -2   2  132.39    6.90
  -9   2  -2  923.61   30.50
  -9   2  -2  934.11   30.00
  -9   2  -2  985.70   33.10
   9  -2   2  995.70   27.60
 -10   2  -2  140.59   10.70
 -10   2  -2  156.68   14.40
 -10   2  -2  158.98   12.40
  10  -2   2  161.38    9.90
 -11   2  -2    7.10    6.30
 -11   2  -2    7.10    7.90
 -11   2  -2   15.80    5.60
  11  -2   2    9.00    5.10
 -12   2  -2    1.10    6.30
 -12   2  -2   -3.10    6.80
 -12   2  -2    9.10    7.80
  12  -2   2    6.20    4.10
  11   1  -2  311.37   15.40
 -11  -1   2  359.46   21.10
 -11  -1   2  325.77   18.20
  10   1  -2  256.27   12.80
 -10  -1   2  273.87   13.80
 -10  -1   2  237.98   16.20
 -10  -1   2  237.48   15.30
 -10  -1   2  221.28   19.20
   9   1  -2  215.58   10.80
  -9  -1   2  241.18   13.80
  -9  -1   2  210.68   12.30
  -9  -1   2  187.78   13.80
  -9  -1   2  206.58   11.40
   8   1  -2  269.37   10.70
   8   1  -2  259.57   14.70
  -8  -1   2  269.17   11.20
  -8  -1   2  269.37   14.40
  -8  -1   2  250.87   13.20
  -8  -1   2  266.37   14.20
   7   1  -2  852.01   23.90
   7   1  -2  861.11   27.30
  -7  -1   2  870.61   27.40
  -7  -1   2  909.31   25.10
  -7  -1   2  886.11   27.40
  -7  -1   2  869.61   26.30
   6   1  -2  107.49    3.30
   6   1  -2  115.19    7.70
   6   1  -2  113.69    5.60
  -6  -1   2  111.29    5.90
  -6  -1   2  110.29    7.70
  -6  -1   2  105.59    6.50
  -6  -1   2  114.99    8.10
   5   1  -2  698.93   16.50
   5   1  -2  715.53   21.40
   5   1  -2  716.23   19.00
   5   1  -2  688.53   18.00
  -5  -1   2  713.73   21.40
  -5  -1   2  711.43   19.40
  -5  -1   2  717.43   20.20
   4   1  -2   96.99    4.50
   4   1  -2  111.39    3.90
   4   1  -2   92.59    2.70
   4   1  -2   96.49    5.60
   4   1  -2   93.49    4.30
  -4  -1   2   97.49    4.80
  -4  -1   2   97.49    5.20
  -4  -1   2   93.89    4.70
  -4  -1   2   97.39    5.80
   3   1  -2    9.20    1.40
   3   1  -2   11.20    1.50
   3   1  -2   12.20    2.10
   3   1  -2    9.90    1.70
   3   1  -2   12.30    1.20
  -3  -1   2   11.70    1.80
  -3  -1   2   11.80    2.30
  -3  -1   2   16.10    1.90
  -3  -1   2   12.50    2.10
   2   1  -2   40.70    1.30
   2   1  -2   33.10    2.50
   2   1  -2   35.30    1.60
   2   1  -2   36.60    2.50
   2   1  -2   33.40    2.40
   2   1  -2   34.00    1.90
   2   1  -2   34.30    2.40
  -2  -1   2   40.60    1.70
  -2  -1   2   37.90    2.40
  -2  -1   2   34.40    2.40
  -2  -1   2   34.10    2.30
  -2  -1   2   31.50    2.80
   1   1  -2  424.76   10.00
   1   1  -2  412.16   10.20
   1   1  -2  417.66   10.50
   1   1  -2  423.46   11.10
   1   1  -2  429.96    9.90
   1   1  -2  434.56   10.90
   1   1  -2  434.96   11.00
   1   1  -2  415.56   11.10
  -1  -1   2  435.26   11.20
  -1  -1   2  398.06   10.20
  -1  -1   2  433.26   10.80
  -1  -1   2  435.56   10.60
  -1  -1   2  417.86   10.00
  -1  -1   2  431.86   10.90
  -1  -1   2  455.85   11.40
   0   1  -2 1103.89   25.60
   0   1  -2 1124.09   25.50
   0   1  -2 1087.29   24.90
   0   1  -2 1087.09   25.20
   0   1  -2 1087.79   25.10
   0   1  -2 1091.89   25.50
   0   1  -2 1042.10   25.20
   0   1  -2 1117.99   25.20
   0  -1   2 1083.69   25.10
   0  -1   2 1094.39   25.50
   0  -1   2 1063.09   25.20
   0  -1   2 1142.09   25.30
   0  -1   2 1098.69   25.10
   0  -1   2 1084.79   25.40
   0  -1   2 1089.59   25.40
   0  -1   2 1090.09   24.70
   0  -1   2 1093.19   24.90
   0  -1   2 1153.08   25.40
  -1   1  -2   91.09    2.80
  -1   1  -2  100.09    3.10
  -1   1  -2   96.89    3.00
  -1   1  -2   90.09    2.40
  -1   1  -2   87.09    3.00
   1  -1   2   88.89    2.80
   1  -1   2   88.49    2.70
   1  -1   2   83.59    2.80
   1  -1   2   88.09    2.80
   1  -1   2   86.49    2.80
  -2   1  -2 2248.18   50.69
  -2   1  -2 2257.67   50.79
  -2   1  -2 2197.58   51.59
   2  -1   2 2219.18   50.49
   2  -1   2 2254.37   50.59
   2  -1   2 2237.28   50.59
   2  -1   2 2199.78   50.69
  -3   1  -2  256.07    6.90
  -3   1  -2  268.97    7.90
  -3   1  -2  255.77    7.80
  -3   1  -2  259.67    8.90
   3  -1   2  263.17    7.20
   3  -1   2  264.37    7.70
   3  -1   2  259.27    7.10
   3  -1   2  267.57    7.50
  -4   1  -2  107.09    6.10
  -4   1  -2  114.89    5.20
  -4   1  -2  106.69    5.00
  -4   1  -2  115.99    4.10
   4  -1   2  120.19    4.60
   4  -1   2  113.69    4.90
   4  -1   2  122.89    4.00
   4  -1   2  113.59    4.00
  -5   1  -2  570.54   16.70
  -5   1  -2  569.64   14.80
  -5   1  -2  590.04   18.00
  -5   1  -2  557.74   16.20
   5  -1   2  540.35   15.90
   5  -1   2  563.44   14.00
   5  -1   2  560.44   15.30
   5  -1   2  558.74   14.40
  -6   1  -2 1555.94   37.90
  -6   1  -2 1600.94   40.50
  -6   1  -2 1576.54   41.80
  -6   1  -2 1565.44   39.90
   6  -1   2 1562.14   36.90
   6  -1   2 1529.35   38.30
  -7   1  -2   33.00    4.80
  -7   1  -2   36.00    4.60
  -7   1  -2   28.20    5.00
  -7   1  -2   32.60    3.50
   7  -1   2   33.00    2.70
   7  -1   2   25.10    3.70
  -8   1  -2  146.89   10.40
  -8   1  -2  149.49    7.40
  -8   1  -2  135.99    8.90
  -8   1  -2  161.98   10.00
   8  -1   2  152.88    6.00
   8  -1   2  144.09    8.00
  -9   1  -2  118.09    9.30
  -9   1  -2  134.39   12.70
  -9   1  -2  124.89    9.30
   9  -1   2  121.19    8.60
 -10   1  -2    6.70    6.70
 -10   1  -2    7.00    6.10
 -10   1  -2    8.00    5.50
  10  -1   2    1.60    3.90
 -11   1  -2   90.59   11.60
 -11   1  -2   99.79   11.60
  11  -1   2   99.59    8.70
 -12   1  -2    1.10    7.10
 -12   1  -2    3.50    5.30
 -12   1  -2   11.20    9.60
  12  -1   2   -1.30    3.30
  12   0  -2   95.49    8.60
 -12   0   2   95.79   11.30
 -12   0   2   71.59   12.10
  11   0  -2  156.28    9.90
 -11   0   2  143.89   13.90
 -11   0   2  161.48   14.30
  10   0  -2   92.99    7.90
 -10   0   2   80.49    9.70
 -10   0   2   81.99    9.30
 -10   0   2  110.29   11.80
 -10   0   2   85.69    8.40
   9   0  -2  490.45   17.00
  -9   0   2  466.65   19.10
  -9   0   2  482.25   17.10
  -9   0   2  453.85   20.80
  -9   0   2  511.25   20.60
   8   0  -2    0.90    2.20
  -8   0   2   -0.50    2.70
  -8   0   2    3.00    4.30
  -8   0   2    2.40    4.00
  -8   0   2    0.10    3.00
   7   0  -2    2.30    1.90
   7   0  -2    4.90    1.20
  -7   0   2    6.00    2.70
  -7   0   2    5.00    3.70
  -7   0   2   10.10    4.20
  -7   0   2    6.60    3.70
   6   0  -2    5.00    2.40
   6   0  -2    5.50    1.80
   6   0  -2    3.50    0.90
   6   0  -2    5.40    1.80
  -6   0   2    6.20    3.20
  -6   0   2    5.00    2.20
  -6   0   2    5.40    2.40
  -6   0   2    2.50    3.00
   5   0  -2   26.40    3.90
   5   0  -2   26.80    2.60
   5   0  -2   27.80    2.90
  -5   0   2   26.00    3.20
  -5   0   2   32.50    3.90
  -5   0   2   23.80    3.70
  -5   0   2   28.10    3.10
   4   0  -2 1266.07   32.80
   4   0  -2 1297.37   32.60
   4   0  -2 1290.27   31.40
   4   0  -2 1296.77   30.80
   4   0  -2 1323.37   31.20
  -4   0   2 1311.07   32.10
  -4   0   2 1281.97   33.10
  -4   0   2 1306.27   32.80
  -4   0   2 1268.27   31.50
  -4   0   2 1264.47   32.00
   3   0  -2  937.71   22.50
   3   0  -2  939.21   22.80
   3   0  -2  913.91   23.60
   3   0  -2  913.71   22.30
   3   0  -2  910.51   21.00
   3   0  -2  932.11   23.80
  -3   0   2  932.51   23.20
  -3   0   2  922.41   24.00
  -3   0   2  941.61   21.20
  -3   0   2  928.51   23.60
  -3   0   2  929.01   23.30
  -3   0   2  955.20   22.90
   2   0  -2  163.98    4.20
   2   0  -2  170.68    5.20
   2   0  -2  163.28    5.40
   2   0  -2  173.78    5.60
   2   0  -2  170.48    4.30
   2   0  -2  163.28    5.80
   2   0  -2  165.98    4.90
  -2   0   2  164.88    5.30
  -2   0   2  170.88    5.50
  -2   0   2  172.18    5.50
  -2   0   2  164.18    4.50
  -2   0   2  163.18    5.40
  -2   0   2  169.48    6.10
   1   0  -2   28.70    1.60
   1   0  -2   31.80    2.00
   1   0  -2   32.40    1.40
   1   0  -2   26.80    1.60
   1   0  -2   34.40    1.50
   1   0  -2   30.30    1.70
   1   0  -2   31.00    1.50
  -1   0   2   30.80    1.60
  -1   0   2   30.80    1.70
  -1   0   2   33.00    1.80
  -1   0   2   31.40    1.70
  -1   0   2   28.30    1.40
  -1   0   2   30.50    2.00
  -1   0   2   32.20    1.50
  -1   0   2   31.90    1.50
  -1   0   2   31.50    1.50
   0   0  -2  253.77    6.70
   0   0  -2  249.78    6.50
   0   0  -2  251.07    6.00
   0   0  -2  243.88    6.50
   0   0  -2  244.98    6.70
   0   0  -2  260.77    7.10
   0   0  -2  262.17    6.10
   0   0  -2  259.47    6.70
   0   0  -2  254.07    6.40
   0   0   2  258.17    6.00
   0   0   2  250.57    6.40
   0   0   2  263.47    7.10
   0   0   2  262.57    6.80
   0   0   2  248.28    6.50
   0   0   2  252.17    6.60
   0   0   2  258.27    6.70
  -1   0  -2   74.89    3.40
   1   0   2   75.59    2.40
   1   0   2   76.19    2.50
   1   0   2   74.19    3.40
   1   0   2   80.99    3.00
   1   0   2   73.89    3.00
  -2   0  -2 1202.98   28.20
  -2   0  -2 1192.08   29.50
   2   0   2 1188.98   27.80
   2   0   2 1193.68   27.30
   2   0   2 1136.49   28.90
   2   0   2 1174.28   28.10
   2   0   2 1185.38   27.50
  -3   0  -2 1204.08   29.90
  -3   0  -2 1224.38   28.90
  -3   0  -2 1250.87   29.70
   3   0   2 1263.27   30.20
   3   0   2 1217.68   29.80
   3   0   2 1229.38   29.00
   3   0   2 1215.68   28.50
   3   0   2 1196.08   31.00
   3   0   2 1248.58   29.00
  -4   0  -2   41.00    3.30
  -4   0  -2   40.00    2.60
  -4   0  -2   38.50    3.00
   4   0   2   46.20    3.10
   4   0   2   36.90    4.20
   4   0   2   37.00    2.90
   4   0   2   37.70    2.20
   4   0   2   37.20    2.40
  -5   0  -2 3133.09   71.59
  -5   0  -2 3146.59   73.19
  -5   0  -2 3103.49   73.69
  -5   0  -2 3035.80   74.79
   5   0   2 3097.59   71.69
   5   0   2 3055.29   74.99
   5   0   2 3069.49   70.49
  -6   0  -2   20.30    4.00
  -6   0  -2   32.80    5.00
  -6   0  -2   23.70    4.10
  -6   0  -2   34.10    3.30
   6   0   2   21.10    2.70
   6   0   2   21.60    2.10
   6   0   2   18.30    3.70
  -7   0  -2  165.68    9.70
  -7   0  -2  162.88    7.60
  -7   0  -2  157.38   10.70
  -7   0  -2  174.48    9.50
   7   0   2  178.28    8.00
   7   0   2  167.28    6.20
  -8   0  -2  268.47   13.60
  -8   0  -2  268.87   14.10
  -8   0  -2  274.97   10.80
  -8   0  -2  268.17   13.20
   8   0   2  251.27   10.90
  -9   0  -2   64.09    9.50
  -9   0  -2   51.69    5.80
  -9   0  -2   43.20    7.30
  -9   0  -2   60.99    7.20
   9   0   2   69.89    6.60
 -10   0  -2   28.60    7.70
 -10   0  -2   25.80    6.10
 -10   0  -2   28.10    6.00
  10   0   2   27.90    5.60
 -11   0  -2   17.60    9.30
 -11   0  -2   27.50    8.30
  11   0   2   28.80    5.10
  12  -1  -2   35.60    6.70
 -12   1   2   34.20    9.60
 -12   1   2   44.60   10.20
  11  -1  -2   45.20    5.90
 -11   1   2   65.99   10.50
 -11   1   2   41.90    7.50
  10  -1  -2   65.99    7.00
 -10   1   2   79.59   10.20
 -10   1   2   70.19    6.90
 -10   1   2   61.29    8.20
 -10   1   2   70.89    8.90
   9  -1  -2   13.60    4.10
  -9   1   2    9.20    4.20
  -9   1   2   14.00    4.20
  -9   1   2   20.60    5.10
  -9   1   2   17.20    5.90
   8  -1  -2   23.30    2.20
   8  -1  -2   23.20    3.50
  -8   1   2   28.00    4.30
  -8   1   2   20.90    4.40
  -8   1   2   21.50    4.80
  -8   1   2   24.70    5.40
   7  -1  -2  965.90   25.30
   7  -1  -2  909.41   25.10
  -7   1   2  956.70   27.70
  -7   1   2  964.80   28.60
  -7   1   2  911.01   28.40
  -7   1   2  943.41   25.80
   6  -1  -2   40.80    3.70
   6  -1  -2   33.90    3.50
  -6   1   2   42.90    4.70
  -6   1   2   39.40    4.80
  -6   1   2   40.80    4.00
  -6   1   2   40.20    4.30
   5  -1  -2  302.87    7.60
   5  -1  -2  313.97    9.70
   5  -1  -2  304.97    9.50
   5  -1  -2  301.77   10.00
  -5   1   2  314.87   10.00
  -5   1   2  297.67   11.10
  -5   1   2  313.97   10.80
  -5   1   2  294.27   11.40
   4  -1  -2    3.70    1.50
   4  -1  -2    5.00    1.80
   4  -1  -2    3.30    0.70
   4  -1  -2    5.70    1.60
  -4   1   2    3.10    1.50
  -4   1   2    2.30    1.70
  -4   1   2    6.10    1.60
  -4   1   2    7.70    2.30
  -4   1   2    3.60    1.60
   3  -1  -2   82.39    2.50
   3  -1  -2   68.99    3.30
   3  -1  -2   73.69    3.20
   3  -1  -2   71.39    2.40
   3  -1  -2   71.09    4.00
   3  -1  -2   74.69    3.40
  -3   1   2   73.89    3.60
  -3   1   2   77.39    3.60
  -3   1   2   71.89    4.40
  -3   1   2   71.09    3.90
  -3   1   2   73.29    4.00
   2  -1  -2 2222.48   50.39
   2  -1  -2 2114.29   50.39
   2  -1  -2 2142.29   50.99
   2  -1  -2 2268.17   51.59
   2  -1  -2 2177.48   49.90
   2  -1  -2 2212.58   50.79
  -2   1   2 2203.08   50.89
  -2   1   2 2187.98   49.99
  -2   1   2 2248.88   50.79
  -2   1   2 2221.28   51.09
  -2   1   2 2213.38   50.79
  -2   1   2 2183.98   51.79
   1  -1  -2  224.08    5.70
   1  -1  -2  217.88    6.30
   1  -1  -2  223.98    6.10
   1  -1  -2  219.08    6.30
   1  -1  -2  227.58    6.00
   1  -1  -2  240.28    7.70
   1  -1  -2  228.18    6.30
  -1   1   2  217.38    5.70
  -1   1   2  230.78    7.20
  -1   1   2  230.78    7.00
  -1   1   2  223.98    6.30
  -1   1   2  226.38    5.40
  -1   1   2  227.38    6.30
  -1   1   2  224.18    6.50
   0  -1  -2  859.41   21.20
   0  -1  -2  911.21   21.00
   0  -1  -2  885.81   20.60
   0  -1  -2  896.91   20.30
   0  -1  -2  886.41   20.80
   0  -1  -2  900.81   22.20
   0   1   2  878.71   21.30
   0   1   2  888.41   22.20
   0   1   2  899.41   21.00
   0   1   2  888.01   20.80
  -1  -1  -2 1906.31   44.80
   1   1   2 1850.01   44.90
   1   1   2 1859.61   42.20
   1   1   2 1931.21   43.40
   1   1   2 1826.12   43.30
   1   1   2 1841.92   43.60
   1   1   2 1852.51   42.80
  -2  -1  -2 2584.94   58.99
  -2  -1  -2 2585.14   60.89
   2   1   2 2542.55   57.69
   2   1   2 2586.64   57.59
   2   1   2 2512.35   58.29
   2   1   2 2442.36   59.49
   2   1   2 2481.85   58.69
  -3  -1  -2  706.63   19.10
  -3  -1  -2  675.43   17.90
  -3  -1  -2  746.63   21.50
   3   1   2  717.83   17.40
   3   1   2  691.93   20.20
   3   1   2  702.93   19.10
   3   1   2  725.03   17.70
  -4  -1  -2  369.16   10.80
  -4  -1  -2  357.46   12.00
  -4  -1  -2  364.66   11.50
   4   1   2  360.36   13.30
   4   1   2  356.76   12.00
   4   1   2  363.16   10.40
   4   1   2  362.56    9.80
  -5  -1  -2   74.09    5.50
  -5  -1  -2   68.39    4.50
  -5  -1  -2   66.79    5.80
   5   1   2   73.19    3.40
   5   1   2   78.19    7.00
   5   1   2   68.89    4.40
  -6  -1  -2    7.30    1.20
  -6  -1  -2    6.10    2.50
  -6  -1  -2    5.00    2.60
  -6  -1  -2    3.10    3.20
   6   1   2    8.30    2.00
   6   1   2    5.60    3.70
  -7  -1  -2  433.56   18.30
  -7  -1  -2  418.86   16.10
  -7  -1  -2  422.96   14.30
  -7  -1  -2  429.46   17.00
   7   1   2  424.06   14.00
   7   1   2  404.96   17.30
  -8  -1  -2  318.87   15.00
  -8  -1  -2  358.26   15.70
  -8  -1  -2  338.67   13.10
  -8  -1  -2  312.37   16.30
   8   1   2  333.57   12.70
  -9  -1  -2  281.17   16.00
  -9  -1  -2  319.57   17.20
  -9  -1  -2  294.87   12.50
  -9  -1  -2  284.77   15.80
   9   1   2  323.07   13.00
 -10  -1  -2  272.97   16.60
 -10  -1  -2  256.87   18.80
  10   1   2  235.98   11.60
 -11  -1  -2   27.70    9.00
 -11  -1  -2   36.20   10.80
  11   1   2   37.10    7.00
  12  -2  -2    1.80    5.60
 -12   2   2    1.70    5.70
 -12   2   2   19.60    7.10
 -12   2   2   -3.20    4.90
  11  -2  -2   53.29    6.40
 -11   2   2   30.90    7.10
 -11   2   2   37.20    7.40
 -11   2   2   59.89    9.30
  10  -2  -2  162.68   10.00
 -10   2   2  132.69   11.20
 -10   2   2  153.18   11.40
 -10   2   2  150.08   13.30
   9  -2  -2   34.10    4.40
  -9   2   2   53.29    7.90
  -9   2   2   39.30    6.10
  -9   2   2   43.30    5.10
  -9   2   2   34.70    6.80
   8  -2  -2  910.21   22.80
   8  -2  -2  922.41   25.50
   8  -2  -2  939.61   25.50
  -8   2   2  903.01   28.70
  -8   2   2  909.21   25.90
  -8   2   2  871.91   29.10
  -8   2   2  925.91   28.30
   7  -2  -2  248.28    9.60
   7  -2  -2  223.98    9.10
  -7   2   2  218.38   11.00
  -7   2   2  228.38   11.80
  -7   2   2  243.98   11.20
  -7   2   2  226.08    9.10
   6  -2  -2  727.93   17.80
   6  -2  -2  761.12   20.40
   6  -2  -2  749.73   19.90
  -6   2   2  737.93   22.70
  -6   2   2  739.13   20.50
  -6   2   2  736.03   21.80
  -6   2   2  738.33   22.40
   5  -2  -2   31.50    3.10
   5  -2  -2   26.90    3.00
   5  -2  -2   28.20    2.60
   5  -2  -2   27.40    1.70
  -5   2   2   35.00    3.80
  -5   2   2   26.00    3.40
  -5   2   2   34.20    3.30
  -5   2   2   25.60    3.60
   4  -2  -2   80.79    4.80
   4  -2  -2   76.69    3.90
   4  -2  -2   80.59    4.20
   4  -2  -2   78.59    3.00
   4  -2  -2   81.39    3.60
  -4   2   2   83.19    4.30
  -4   2   2   83.99    4.60
  -4   2   2   87.59    5.60
  -4   2   2   79.79    4.20
  -4   2   2   78.69    4.60
   3  -2  -2   50.69    2.70
   3  -2  -2   48.50    2.10
   3  -2  -2   53.29    3.50
   3  -2  -2   48.90    2.40
   3  -2  -2   55.79    3.20
  -3   2   2   43.20    3.00
  -3   2   2   49.00    3.80
  -3   2   2   46.50    3.20
  -3   2   2   53.59    3.50
  -3   2   2   46.20    3.20
   2  -2  -2 1793.92   41.40
   2  -2  -2 1749.22   41.90
   2  -2  -2 1832.62   43.60
   2  -2  -2 1761.82   41.20
   2  -2  -2 1811.22   41.90
  -2   2   2 1836.62   41.80
  -2   2   2 1763.82   42.50
  -2   2   2 1840.92   41.10
  -2   2   2 1783.82   42.90
   1  -2  -2   95.59    3.40
   1  -2  -2   96.49    4.40
   1  -2  -2   96.69    3.20
   1  -2  -2  103.69    3.50
   1  -2  -2  103.19    3.20
   1  -2  -2   97.49    3.80
  -1   2   2  100.89    4.80
  -1   2   2  105.49    3.40
  -1   2   2   91.59    3.70
  -1   2   2   95.39    4.90
  -1   2   2  100.69    4.80
  -1   2   2  102.29    3.50
   0  -2  -2 2445.56   58.49
   0  -2  -2 2495.65   56.29
   0  -2  -2 2439.56   57.29
   0  -2  -2 2506.75   59.49
   0  -2  -2 2514.75   56.59
   0  -2  -2 2442.36   56.79
   0   2   2 2444.86   57.09
   0   2   2 2459.75   58.39
   0   2   2 2513.25   58.89
   0   2   2 2575.34   57.39
  -1  -2  -2  263.27    9.60
  -1  -2  -2  271.87    7.50
   1   2   2  268.57    8.50
   1   2   2  272.37    8.70
   1   2   2  270.67   10.20
   1   2   2  264.37    6.80
  -2  -2  -2   22.20    3.30
  -2  -2  -2   19.10    1.70
  -2  -2  -2   16.80    2.30
   2   2   2   13.70    1.40
   2   2   2   26.20    2.00
   2   2   2   23.10    2.70
   2   2   2   17.90    2.50
  -3  -2  -2  189.68    7.00
  -3  -2  -2  196.98    6.00
  -3  -2  -2  202.08   10.00
  -3  -2  -2  201.88    8.20
   3   2   2  199.68    8.90
   3   2   2  195.58    8.10
   3   2   2  194.68    6.20
   3   2   2  200.68    6.40
  -4  -2  -2   32.20    3.70
  -4  -2  -2   31.80    4.10
  -4  -2  -2   29.00    2.10
  -4  -2  -2   28.40    3.20
   4   2   2   33.10    4.10
   4   2   2   29.70    4.60
   4   2   2   27.80    2.50
   4   2   2   37.60    2.60
  -5  -2  -2 1948.21   48.00
  -5  -2  -2 1891.01   44.10
  -5  -2  -2 1915.31   49.00
  -5  -2  -2 1962.80   46.70
   5   2   2 1930.41   45.80
   5   2   2 1812.72   50.09
  -6  -2  -2  271.17   10.70
  -6  -2  -2  280.17   12.90
  -6  -2  -2  278.97   12.10
   6   2   2  270.77    9.60
   6   2   2  279.87    8.60
   6   2   2  275.57   14.10
  -7  -2  -2  434.36   17.40
  -7  -2  -2  450.15   16.70
  -7  -2  -2  436.76   14.90
   7   2   2  462.65   19.90
   7   2   2  408.26   13.90
  -8  -2  -2   89.29    9.40
  -8  -2  -2  101.39   10.80
  -8  -2  -2   99.79    8.80
  -8  -2  -2   99.99    7.20
   8   2   2  111.29   11.20
   8   2   2  105.29    6.50
  -9  -2  -2  129.89   11.90
  -9  -2  -2  152.08   14.70
  -9  -2  -2  159.48   10.30
  -9  -2  -2  136.99   11.10
   9   2   2  150.88    9.50
 -10  -2  -2   28.40    8.20
 -10  -2  -2   23.30    9.30
  10   2   2   18.80    5.30
 -11  -2  -2   -2.70    7.10
 -11  -2  -2   -3.30    8.50
  11   2   2    3.30    3.30
  12  -3  -2  117.69    9.50
 -12   3   2  147.49   13.60
 -12   3   2  139.29   14.70
 -12   3   2  133.99   13.70
  11  -3  -2  516.85   19.20
 -11   3   2  443.36   23.20
 -11   3   2  490.25   21.00
 -11   3   2  541.95   23.30
 -11   3   2  486.45   23.30
  10  -3  -2   99.49    7.60
 -10   3   2   95.39    9.40
 -10   3   2  101.39    9.90
 -10   3   2   83.89   10.10
 -10   3   2  100.49   11.10
   9  -3  -2  130.49    5.80
   9  -3  -2  127.99    8.20
  -9   3   2  104.49   10.20
  -9   3   2  115.69   10.30
  -9   3   2  139.19   10.20
  -9   3   2  113.99    7.80
   8  -3  -2   87.39    6.60
   8  -3  -2   83.19    5.50
  -8   3   2   86.89    8.20
  -8   3   2   72.69    7.50
  -8   3   2   89.29    6.30
  -8   3   2   81.29    7.90
   7  -3  -2   31.60    2.20
   7  -3  -2   37.20    4.00
   7  -3  -2   30.40    4.00
  -7   3   2   29.00    5.20
  -7   3   2   35.00    5.60
  -7   3   2   34.60    4.60
  -7   3   2   30.70    3.90
   6  -3  -2  136.89    4.90
   6  -3  -2  164.28    4.60
   6  -3  -2  154.58    6.30
   6  -3  -2  148.99    7.10
  -6   3   2  139.59    7.80
  -6   3   2  140.99    6.90
  -6   3   2  146.99    7.80
  -6   3   2  153.18    9.10
   5  -3  -2    7.20    2.20
   5  -3  -2   10.20    1.50
   5  -3  -2   10.40    2.20
   5  -3  -2    8.90    2.10
   5  -3  -2   13.20    2.10
  -5   3   2   11.90    2.00
  -5   3   2   12.70    2.10
  -5   3   2   12.60    2.50
  -5   3   2    9.80    2.40
  -5   3   2   16.30    3.50
   4  -3  -2  607.64   16.10
   4  -3  -2  610.04   15.30
   4  -3  -2  599.14   15.50
   4  -3  -2  597.24   17.50
   4  -3  -2  617.74   16.60
  -4   3   2  608.94   17.70
  -4   3   2  606.94   16.90
  -4   3   2  593.74   16.60
  -4   3   2  598.24   17.60
  -4   3   2  603.54   18.70
  -4   3   2  619.74   16.10
   3  -3  -2  457.15   14.00
   3  -3  -2  437.26   12.40
   3  -3  -2  445.56   12.00
   3  -3  -2  446.56   11.30
   3  -3  -2  451.25   11.70
  -3   3   2  437.46   13.50
  -3   3   2  452.95   12.40
  -3   3   2  438.86   11.90
  -3   3   2  453.25   13.80
   2  -3  -2 1397.16   31.40
   2  -3  -2 1365.26   32.30
   2  -3  -2 1396.36   32.10
   2  -3  -2 1347.87   32.50
   2  -3  -2 1396.86   33.00
  -2   3   2 1368.86   34.50
  -2   3   2 1379.76   34.70
  -2   3   2 1367.56   34.80
  -2   3   2 1386.86   33.10
  -2   3   2 1373.06   32.40
  -2   3   2 1358.96   32.30
   1  -3  -2   67.19    2.90
   1  -3  -2   61.49    2.30
   1  -3  -2   57.69    4.10
   1  -3  -2   58.49    2.40
   1  -3  -2   57.79    3.10
  -1   3   2   60.89    2.50
  -1   3   2   58.59    3.20
  -1   3   2   58.99    3.30
  -1   3   2   61.59    4.90
  -1   3   2   57.59    4.00
   0  -3  -2  200.08    6.20
   0  -3  -2  195.18    6.10
   0  -3  -2  194.18    5.30
   0  -3  -2  193.38    5.50
   0  -3  -2  202.68    5.50
   0  -3  -2  201.08    4.90
   0  -3  -2  212.78    8.40
   0   3   2  204.08    4.90
   0   3   2  202.78    7.00
   0   3   2  201.58    8.60
   0   3   2  200.98    7.30
  -1  -3  -2 1401.16   33.70
  -1  -3  -2 1449.46   37.30
  -1  -3  -2 1451.85   33.70
   1   3   2 1449.06   32.70
   1   3   2 1369.96   37.50
   1   3   2 1486.25   35.80
   1   3   2 1403.36   35.10
  -2  -3  -2 1443.36   34.30
  -2  -3  -2 1497.55   36.90
  -2  -3  -2 1420.66   38.50
   2   3   2 1477.75   37.30
   2   3   2 1453.45   33.80
   2   3   2 1444.16   36.50
  -3  -3  -2    4.40    2.60
  -3  -3  -2    2.00    2.00
  -3  -3  -2    5.90    1.20
   3   3   2    5.60    2.90
   3   3   2    6.00    1.50
   3   3   2   10.00    2.40
  -4  -3  -2  828.92   20.40
  -4  -3  -2  824.52   22.50
  -4  -3  -2  839.92   24.60
   4   3   2  828.52   21.10
   4   3   2  842.52   25.60
   4   3   2  814.22   24.20
  -5  -3  -2  428.96   14.20
  -5  -3  -2  427.46   16.20
  -5  -3  -2  423.66   11.30
  -5  -3  -2  443.66   15.10
   5   3   2  415.96   12.80
   5   3   2  434.16   17.40
  -6  -3  -2  111.59    7.50
  -6  -3  -2  114.19    9.30
  -6  -3  -2  123.29    8.00
   6   3   2  113.49    9.70
   6   3   2  128.49    6.70
  -7  -3  -2   46.90    6.80
  -7  -3  -2   47.90    5.90
  -7  -3  -2   40.50    6.10
   7   3   2   47.10    7.10
   7   3   2   62.09    5.50
  -8  -3  -2    0.40    3.80
  -8  -3  -2    2.00    5.30
  -8  -3  -2    1.60    3.10
  -8  -3  -2   -3.30    5.50
   8   3   2    0.30    3.40
   8   3   2    0.50    4.00
  -9  -3  -2   77.69   11.70
  -9  -3  -2   70.59    8.20
  -9  -3  -2   74.49   10.10
   9   3   2   76.49    6.50
   9   3   2   73.29   10.00
 -10  -3  -2   12.50    9.00
 -10  -3  -2    7.70    7.60
  10   3   2   13.50    4.90
  13  -4  -2    8.30    6.20
 -13   4   2    3.40    4.60
 -13   4   2   11.00    8.50
  12  -4  -2   19.50    6.10
 -12   4   2    1.80    3.90
 -12   4   2   18.00    8.20
 -12   4   2    8.60    6.00
  11  -4  -2   53.09    7.20
 -11   4   2   51.79    8.50
 -11   4   2   73.09    9.80
 -11   4   2   72.69    9.10
 -11   4   2   65.09    9.00
  10  -4  -2   52.89    6.40
  10  -4  -2   41.80    4.00
 -10   4   2   48.10    7.70
 -10   4   2   41.00    8.30
 -10   4   2   39.50    6.00
 -10   4   2   46.70    8.40
   9  -4  -2  102.59    7.70
   9  -4  -2   84.49    6.30
  -9   4   2   99.19    8.70
  -9   4   2   93.19    7.10
  -9   4   2   99.49   10.20
  -9   4   2  101.99   10.00
  -9   4   2   94.19    9.10
   8  -4  -2    6.20    3.00
   8  -4  -2    5.60    1.50
   8  -4  -2    8.10    3.50
  -8   4   2    4.20    3.30
  -8   4   2    7.50    3.50
  -8   4   2    5.00    3.40
  -8   4   2    3.50    3.30
  -8   4   2    2.90    2.60
   7  -4  -2   12.20    2.60
   7  -4  -2   14.80    1.90
   7  -4  -2   12.10    2.90
  -7   4   2   13.00    2.80
  -7   4   2   11.90    2.70
  -7   4   2   13.60    4.40
  -7   4   2   21.20    4.80
  -7   4   2    9.20    3.10
   6  -4  -2 3129.09   72.99
   6  -4  -2 3142.99   74.49
   6  -4  -2 3115.99   72.09
  -6   4   2 3176.78   74.39
  -6   4   2 3173.08   76.89
  -6   4   2 3160.08   74.79
  -6   4   2 3092.99   77.89
  -6   4   2 3116.09   76.49
   5  -4  -2  360.76   11.80
   5  -4  -2  354.96   10.10
   5  -4  -2  363.56   10.50
  -5   4   2  348.07   14.30
  -5   4   2  363.06   13.30
  -5   4   2  348.17   11.20
  -5   4   2  353.96   12.90
   4  -4  -2  109.99    6.40
   4  -4  -2  120.99    4.90
   4  -4  -2  116.59    4.40
   4  -4  -2  123.09    5.80
   4  -4  -2  119.59    4.70
  -4   4   2  123.89    5.20
  -4   4   2  116.89    5.20
  -4   4   2  112.49    6.80
  -4   4   2  119.59    6.80
   3  -4  -2   81.29    3.70
   3  -4  -2   80.99    5.80
   3  -4  -2   78.89    4.10
   3  -4  -2   76.29    2.90
   3  -4  -2   82.09    3.60
  -3   4   2   94.09    5.40
  -3   4   2   84.69    4.00
  -3   4   2   85.39    3.90
  -3   4   2   70.19    5.10
  -3   4   2   72.09    4.10
  -3   4   2   91.99    5.90
   2  -4  -2  976.40   25.90
   2  -4  -2  958.20   23.90
   2  -4  -2  963.30   23.40
   2  -4  -2  955.90   22.70
   2  -4  -2  971.30   21.90
   2  -4  -2  940.61   23.10
  -2   4   2  973.10   24.10
  -2   4   2  925.41   21.80
  -2   4   2  961.30   26.60
  -2   4   2  947.91   23.00
  -2   4   2  935.61   26.20
  -2   4   2  974.50   24.20
   1  -4  -2  878.71   22.20
   1  -4  -2  929.61   24.70
   1  -4  -2  887.41   21.10
   1  -4  -2  823.32   20.10
   1  -4  -2  898.91   22.20
   1  -4  -2  888.61   20.80
  -1   4   2  897.41   26.10
  -1   4   2  878.81   25.30
  -1   4   2  977.00   21.20
  -1   4   2  888.31   23.00
  -1   4   2  933.61   23.40
  -1   4   2  887.61   21.20
   0  -4  -2   14.90    1.80
   0  -4  -2   17.10    1.20
   0  -4  -2   18.20    3.00
   0  -4  -2   17.60    1.00
   0  -4  -2   17.20    1.80
   0   4   2   17.10    2.80
   0   4   2   15.80    0.80
   0   4   2   14.10    3.30
   0   4   2   16.60    2.20
  -1  -4  -2 1328.07   32.00
  -1  -4  -2 1357.16   31.00
  -1  -4  -2 1338.47   36.30
  -1  -4  -2 1329.47   31.80
   1   4   2 1360.76   30.70
   1   4   2 1362.26   34.80
   1   4   2 1292.87   36.80
   1   4   2 1348.67   33.90
  -2  -4  -2 1305.77   34.20
  -2  -4  -2 1269.77   31.10
  -2  -4  -2 1299.77   31.30
   2   4   2 1309.87   30.50
   2   4   2 1314.37   33.90
   2   4   2 1331.97   34.90
  -3  -4  -2  175.58    7.50
  -3  -4  -2  177.08    6.20
  -3  -4  -2  188.38    8.90
  -3  -4  -2  185.48    6.30
   3   4   2  187.98    6.20
   3   4   2  185.68    9.00
   3   4   2  200.08   10.10
  -4  -4  -2   43.50    4.30
  -4  -4  -2   42.90    5.60
  -4  -4  -2   35.90    2.40
   4   4   2   39.90    5.30
   4   4   2   37.20    4.80
   4   4   2   39.60    3.00
  -5  -4  -2   46.80    3.00
  -5  -4  -2   51.99    6.10
  -5  -4  -2   49.30    4.90
  -5  -4  -2   48.30    5.40
   5   4   2   55.99    4.30
   5   4   2   45.90    6.60
   5   4   2   46.10    5.70
  -6  -4  -2  142.39   10.70
  -6  -4  -2  149.99    9.20
  -6  -4  -2  126.79    7.80
   6   4   2  150.68   12.40
   6   4   2  139.69    7.10
  -7  -4  -2    1.30    5.00
  -7  -4  -2    4.00    4.90
  -7  -4  -2    0.80    4.00
   7   4   2   -4.00    3.40
   7   4   2    5.10    3.00
  -8  -4  -2   28.60    6.30
  -8  -4  -2   16.40    5.40
  -8  -4  -2   22.40    5.80
   8   4   2   20.40    4.40
   8   4   2   29.80    7.20
  -9  -4  -2   54.49   10.90
  -9  -4  -2   42.80    9.00
   9   4   2   42.80    5.80
   9   4   2   52.29    9.10
 -10  -4  -2   82.39   10.40
 -10  -4  -2   53.59   11.80
  10   4   2   65.99    6.70
  13  -5  -2   15.00    5.10
 -13   5   2   29.10    7.20
 -13   5   2   19.40    7.70
 -13   5   2   14.40    8.70
  12  -5  -2   15.70    5.80
 -12   5   2   15.40    5.30
 -12   5   2   26.90    8.90
 -12   5   2    1.20    7.30
  11  -5  -2    8.60    4.90
 -11   5   2   -5.40    6.50
 -11   5   2    0.90    6.40
 -11   5   2    9.10    5.20
 -11   5   2    8.60    6.60
  10  -5  -2  155.98    9.00
  10  -5  -2  183.38    8.10
  10  -5  -2  169.08   10.60
 -10   5   2  166.58   12.40
 -10   5   2  171.28   14.10
 -10   5   2  178.68   11.80
 -10   5   2  140.89   13.20
   9  -5  -2  575.44   19.40
   9  -5  -2  583.64   18.30
  -9   5   2  595.24   23.50
  -9   5   2  556.04   23.20
  -9   5   2  580.54   22.90
  -9   5   2  600.44   20.70
   8  -5  -2   12.10    2.70
   8  -5  -2    9.60    2.10
   8  -5  -2   15.70    4.00
  -8   5   2   21.10    3.80
  -8   5   2   11.10    4.60
  -8   5   2   12.40    5.10
  -8   5   2    9.50    3.90
   7  -5  -2  158.08    8.30
   7  -5  -2  165.88    6.10
   7  -5  -2  154.98    6.80
  -7   5   2  152.18   10.00
  -7   5   2  167.78   10.30
  -7   5   2  141.49   10.70
  -7   5   2  168.18    8.40
   6  -5  -2  223.68    8.00
   6  -5  -2  233.58    9.70
   6  -5  -2  229.78    7.90
  -6   5   2  227.28   11.20
  -6   5   2  230.98    9.30
  -6   5   2  218.58   11.30
   5  -5  -2   30.20    2.70
   5  -5  -2   41.70    4.00
   5  -5  -2   39.40    2.90
  -5   5   2   29.00    4.50
  -5   5   2   27.10    3.40
  -5   5   2   34.80    4.80
  -5   5   2   38.90    3.60
  -5   5   2   34.30    4.70
   4  -5  -2 1109.79   29.20
   4  -5  -2 1151.38   31.70
   4  -5  -2 1142.99   28.10
   4  -5  -2 1134.29   28.20
   4  -5  -2 1146.79   27.10
  -4   5   2 1139.89   28.70
  -4   5   2 1126.59   28.80
  -4   5   2 1159.48   29.10
  -4   5   2 1164.68   31.40
  -4   5   2 1149.78   31.90
  -4   5   2 1141.29   31.80
   3  -5  -2 1641.94   39.70
   3  -5  -2 1639.54   40.40
   3  -5  -2 1698.83   39.00
   3  -5  -2 1679.83   38.00
  -3   5   2 1646.34   40.40
  -3   5   2 1692.83   43.70
  -3   5   2 1652.13   40.40
  -3   5   2 1669.33   43.50
  -3   5   2 1666.63   42.80
  -3   5   2 1641.84   39.40
   2  -5  -2 1064.39   26.30
   2  -5  -2 1047.90   23.50
   2  -5  -2 1030.20   24.50
   2  -5  -2 1031.20   28.50
   2  -5  -2 1029.00   25.90
  -2   5   2 1052.19   26.70
  -2   5   2 1042.10   30.10
  -2   5   2 1042.20   24.90
  -2   5   2 1046.70   26.90
  -2   5   2 1041.00   29.30
  -2   5   2 1033.90   23.70
   1  -5  -2  595.94   14.60
   1  -5  -2  628.84   14.70
   1  -5  -2  631.04   16.60
   1  -5  -2  618.24   16.60
   1  -5  -2  652.23   19.60
  -1   5   2  635.04   18.30
  -1   5   2  619.74   20.30
  -1   5   2  638.94   15.00
  -1   5   2  641.84   17.70
  -1   5   2  621.14   18.20
  -1   5   2  619.44   14.80
   0  -5  -2  128.39    5.50
   0  -5  -2  138.09    5.20
   0  -5  -2  131.99    3.50
   0  -5  -2  140.49    3.50
   0   5   2  131.29    6.30
   0   5   2  140.39    6.90
   0   5   2  137.19    8.80
   0   5   2  142.09    3.40
  -1  -5  -2  775.32   20.00
  -1  -5  -2  776.92   18.40
  -1  -5  -2  776.52   18.20
  -1  -5  -2  747.43   18.00
  -1  -5  -2  778.92   19.50
   1   5   2  780.12   21.90
   1   5   2  803.62   23.10
   1   5   2  788.62   18.30
  -2  -5  -2   54.19    3.30
  -2  -5  -2   50.69    2.90
  -2  -5  -2   55.79    5.60
   2   5   2   57.29    6.00
   2   5   2   56.69    5.10
   2   5   2   55.19    2.70
  -3  -5  -2  170.88    8.20
  -3  -5  -2  173.68    9.10
  -3  -5  -2  178.58    6.30
  -3  -5  -2  170.78    6.30
   3   5   2  179.48    9.60
   3   5   2  174.18    5.90
   3   5   2  176.18   10.10
  -4  -5  -2  117.79    7.70
  -4  -5  -2  115.39    9.00
  -4  -5  -2  120.69    5.10
   4   5   2  112.09    8.00
   4   5   2  114.69    8.80
   4   5   2  110.09    4.90
  -5  -5  -2   46.10    7.00
  -5  -5  -2   47.00    6.20
  -5  -5  -2   57.49    5.80
   5   5   2   55.29    4.40
   5   5   2   49.10    6.50
   5   5   2   45.20    6.60
  -6  -5  -2  168.18   11.50
  -6  -5  -2  151.38    9.00
  -6  -5  -2  166.88   12.10
   6   5   2  168.18    7.70
   6   5   2  178.88   13.50
  -7  -5  -2  200.88   12.50
  -7  -5  -2  192.48   13.10
  -7  -5  -2  209.18   12.40
   7   5   2  201.08   14.30
   7   5   2  208.48    9.50
  -8  -5  -2  145.79   13.10
  -8  -5  -2  107.79   10.30
   8   5   2  149.09    8.80
   8   5   2  135.09   14.10
  -9  -5  -2   10.00    6.20
  -9  -5  -2    3.00    5.90
  -9  -5  -2   20.40    6.40
   9   5   2   17.70    8.70
   9   5   2   14.70    4.40
  13  -6  -2   52.69    8.20
 -13   6   2   41.00    8.10
 -13   6   2   33.90   10.70
 -13   6   2   46.70    9.80
  12  -6  -2   43.50    7.30
 -12   6   2   50.09    8.80
 -12   6   2   35.40    8.30
 -12   6   2   37.50    8.20
  11  -6  -2   35.00    6.10
  11  -6  -2   37.90    4.60
 -11   6   2   38.50    6.40
 -11   6   2   49.60    9.90
 -11   6   2   32.90    8.60
  10  -6  -2  443.96   16.20
 -10   6   2  453.95   20.90
 -10   6   2  462.85   18.80
 -10   6   2  397.86   19.70
   9  -6  -2   68.89    6.20
   9  -6  -2   65.39    4.70
   9  -6  -2   68.59    7.20
  -9   6   2   76.59    9.70
  -9   6   2   74.39    9.40
  -9   6   2   59.69    6.60
   8  -6  -2   32.50    4.50
   8  -6  -2   43.50    3.90
   8  -6  -2   43.60    4.60
  -8   6   2   37.00    7.00
  -8   6   2   48.00    5.30
  -8   6   2   46.40    7.40
   7  -6  -2    3.00    1.80
   7  -6  -2    6.10    3.40
   7  -6  -2    4.10    2.10
  -7   6   2    3.70    3.00
  -7   6   2    5.80    3.00
  -7   6   2    2.30    3.00
   6  -6  -2 1214.08   29.90
   6  -6  -2 1210.48   30.30
   6  -6  -2 1248.28   32.50
  -6   6   2 1222.08   35.20
  -6   6   2 1180.18   34.40
  -6   6   2 1185.98   35.00
  -6   6   2 1187.88   31.70
  -6   6   2 1208.88   31.90
   5  -6  -2    6.10    2.20
   5  -6  -2   13.00    1.80
   5  -6  -2    8.60    2.40
  -5   6   2    5.80    3.60
  -5   6   2   10.90    2.60
  -5   6   2   12.80    3.80
  -5   6   2   11.00    3.30
  -5   6   2   11.60    2.40
   4  -6  -2  174.08    5.40
   4  -6  -2  163.08    6.60
   4  -6  -2  178.48    7.80
  -4   6   2  177.68    8.90
  -4   6   2  173.48    9.40
  -4   6   2  176.58    7.50
  -4   6   2  167.78    7.30
  -4   6   2  157.78    6.50
  -4   6   2  163.88    9.30
   3  -6  -2  252.87    8.70
   3  -6  -2  253.87    9.30
   3  -6  -2  257.97    6.60
   3  -6  -2  285.17   12.70
  -3   6   2  263.67    9.20
  -3   6   2  258.37   11.90
  -3   6   2  257.47    7.90
  -3   6   2  241.08    6.80
  -3   6   2  257.97    9.40
  -3   6   2  242.28   11.30
   2  -6  -2  716.43   18.80
   2  -6  -2  691.33   18.80
  -2   6   2  668.73   23.40
  -2   6   2  691.53   16.10
  -2   6   2  698.63   20.30
  -2   6   2  699.33   22.30
  -2   6   2  693.73   17.20
  -2   6   2  736.03   19.90
   1  -6  -2 1215.78   29.70
   1  -6  -2 1197.88   29.90
  -1   6   2 1202.78   32.00
  -1   6   2 1178.38   31.00
  -1   6   2 1182.48   34.70
  -1   6   2 1199.98   32.10
   0  -6  -2   57.79    4.00
   0  -6  -2   52.89    3.30
   0   6   2   58.99    6.60
   0   6   2   55.69    5.20
   0   6   2   56.09    5.40
  -1  -6  -2  174.58    4.70
  -1  -6  -2  203.88    4.90
  -1  -6  -2  194.38    4.90
  -1  -6  -2  194.58    7.40
  -1  -6  -2  200.98    4.80
  -1  -6  -2  201.98    6.60
   1   6   2  203.08    5.40
   1   6   2  194.08    8.90
   1   6   2  216.48   10.50
  -2  -6  -2   54.29    5.50
  -2  -6  -2   55.09    3.00
  -2  -6  -2   53.29    4.00
  -2  -6  -2   59.09    5.20
  -2  -6  -2   56.09    2.50
  -2  -6  -2   55.29    2.60
   2   6   2   49.60    2.60
   2   6   2   45.20    5.50
   2   6   2   56.59    6.10
  -3  -6  -2  166.08    8.20
  -3  -6  -2  155.68    6.50
  -3  -6  -2  144.79    9.90
   3   6   2  172.38   10.10
   3   6   2  163.08    9.30
   3   6   2  158.28    5.70
  -4  -6  -2  440.86   12.90
  -4  -6  -2  435.46   16.00
  -4  -6  -2  441.56   18.30
   4   6   2  441.76   19.00
   4   6   2  431.86   17.40
   4   6   2  444.16   12.70
  -5  -6  -2  222.38   11.70
  -5  -6  -2  224.08   13.70
   5   6   2  229.28   12.80
   5   6   2  216.98    8.40
   5   6   2  241.58   13.90
  -6  -6  -2  315.87   15.10
  -6  -6  -2  288.47   15.70
  -6  -6  -2  294.27   13.50
   6   6   2  324.87   11.30
   6   6   2  309.77   17.20
  -7  -6  -2  135.19   12.20
  -7  -6  -2  133.29   11.30
   7   6   2  155.68    8.20
   7   6   2  136.09   14.00
  -8  -6  -2   46.70    7.00
  -8  -6  -2   41.30    7.90
   8   6   2   42.90    6.00
   8   6   2   64.19   10.70
  -9  -6  -2   -5.60    5.90
  -9  -6  -2   -0.50    8.00
  -9  -6  -2    8.30    8.30
   9   6   2   12.90    6.60
  13  -7  -2  151.98   11.70
 -13   7   2  158.58   16.40
 -13   7   2  152.28   16.90
 -13   7   2  140.99   13.10
  12  -7  -2   10.40    5.60
 -12   7   2   24.30    7.50
 -12   7   2   15.50    5.60
 -12   7   2   13.00    6.80
  11  -7  -2    0.80    4.30
  11  -7  -2   -0.60    3.10
 -11   7   2    2.80    5.10
 -11   7   2    3.90    7.40
 -11   7   2    5.10    3.90
  10  -7  -2   78.29    7.80
  10  -7  -2   87.09    7.40
 -10   7   2   91.09   11.70
 -10   7   2   97.39   11.50
 -10   7   2   71.19    8.40
   9  -7  -2   -3.30    1.90
   9  -7  -2   -1.90    3.70
   9  -7  -2    3.30    3.30
  -9   7   2   -0.30    3.40
  -9   7   2    6.20    4.50
  -9   7   2    4.70    5.40
  -9   7   2    8.20    5.80
   8  -7  -2  511.25   15.80
   8  -7  -2  519.05   16.20
   8  -7  -2  495.05   18.40
  -8   7   2  556.44   18.20
  -8   7   2  558.34   21.60
  -8   7   2  544.55   18.80
  -8   7   2  509.95   20.20
  -8   7   2  566.94   22.40
   7  -7  -2   57.39    6.00
   7  -7  -2   56.09    4.30
   7  -7  -2   73.99    5.20
  -7   7   2   59.49    5.40
  -7   7   2   60.09    7.00
  -7   7   2   58.69    7.20
  -7   7   2   62.49    8.00
  -7   7   2   73.59    5.60
   6  -7  -2  190.08    6.90
   6  -7  -2  178.58    9.20
   6  -7  -2  196.38    8.00
  -6   7   2  214.28   11.70
  -6   7   2  191.18   10.80
  -6   7   2  185.58   11.90
  -6   7   2  193.38    8.60
  -6   7   2  191.08    9.20
   5  -7  -2   75.89    3.50
   5  -7  -2   76.09    5.10
   5  -7  -2   75.59    6.00
  -5   7   2   81.09    5.50
  -5   7   2   99.19    9.10
  -5   7   2   70.79    7.50
  -5   7   2   76.79    5.60
  -5   7   2   68.09    6.90
   4  -7  -2   63.89    5.20
   4  -7  -2   62.19    4.70
  -4   7   2   56.79    7.30
  -4   7   2   69.89    5.40
  -4   7   2   62.79    2.90
  -4   7   2   76.69    7.30
  -4   7   2   78.89    4.90
  -4   7   2   61.39    3.80
   3  -7  -2  480.55   14.80
   3  -7  -2  471.25   14.20
  -3   7   2  480.65   15.60
  -3   7   2  483.25   15.30
  -3   7   2  478.45   11.60
  -3   7   2  459.95   12.80
  -3   7   2  487.25   18.30
  -3   7   2  459.15   18.80
   2  -7  -2    8.30    2.10
   2  -7  -2    3.50    2.30
  -2   7   2    7.90    1.10
  -2   7   2    7.70    3.20
  -2   7   2    1.90    2.50
  -2   7   2    3.50    2.60
  -2   7   2   15.10    5.30
   1  -7  -2  263.67    9.00
   1  -7  -2  256.97    9.10
  -1   7   2  246.68   13.30
  -1   7   2  266.07   11.00
  -1   7   2  270.57   11.50
  -1   7   2  256.07   10.20
   0  -7  -2   36.50    3.20
   0  -7  -2   43.50    4.00
   0   7   2   38.70    6.10
   0   7   2   39.00    4.50
   0   7   2   46.20    5.60
  -1  -7  -2  496.85   13.50
  -1  -7  -2  498.25   14.70
   1   7   2  471.55   11.80
   1   7   2  496.65   17.10
   1   7   2  494.35   17.90
  -2  -7  -2  303.77   13.70
  -2  -7  -2  274.17   11.20
  -2  -7  -2  292.17    9.90
   2   7   2  269.57    7.80
   2   7   2  265.67   12.70
   2   7   2  296.57   13.50
  -3  -7  -2  676.33   21.70
  -3  -7  -2  681.43   18.90
  -3  -7  -2  701.03   23.70
   3   7   2  707.43   24.80
   3   7   2  661.73   23.70
  -4  -7  -2    7.50    3.90
  -4  -7  -2    3.30    4.20
  -4  -7  -2    5.80    2.30
   4   7   2    4.60    2.00
   4   7   2    5.20    3.90
   4   7   2    6.60    4.90
  -5  -7  -2   14.00    6.00
  -5  -7  -2    7.00    4.90
   5   7   2    8.40    4.50
   5   7   2    9.90    6.40
   5   7   2    9.00    2.50
  -6  -7  -2   18.30    5.70
  -6  -7  -2    4.00    5.40
   6   7   2    9.60    7.00
  -7  -7  -2    0.60    5.80
  -7  -7  -2   -2.80    6.80
   7   7   2    2.50    5.40
  -8  -7  -2    7.80    5.90
  -8  -7  -2   14.20    6.90
   8   7   2   19.60    8.90
  13  -8  -2   -1.20    5.40
 -13   8   2   -2.10    5.80
 -13   8   2    6.10    9.00
 -13   8   2   -7.10    6.00
  12  -8  -2  165.18   11.50
 -12   8   2  168.78   17.30
 -12   8   2  177.18   14.40
 -12   8   2  216.88   16.90
  11  -8  -2   53.19    6.40
  11  -8  -2   56.29    8.40
 -11   8   2   74.59    9.30
 -11   8   2   44.30    8.60
 -11   8   2   52.79   10.60
  10  -8  -2  118.39    7.40
  10  -8  -2  121.29   10.40
  10  -8  -2  111.49    6.90
 -10   8   2  146.39   10.70
 -10   8   2  118.19    9.60
 -10   8   2  126.99   12.80
 -10   8   2  129.99   13.30
   9  -8  -2  100.99    9.00
   9  -8  -2  102.59    6.00
   9  -8  -2  114.29    7.10
  -9   8   2  105.09   10.50
  -9   8   2  116.29    8.50
  -9   8   2   98.59   11.70
  -9   8   2  102.29   10.80
  -9   8   2  114.89    9.30
   8  -8  -2   79.19    7.60
   8  -8  -2   60.09    5.10
   8  -8  -2   79.59    5.90
  -8   8   2   80.99    7.40
  -8   8   2   77.79    9.60
  -8   8   2   88.59   10.30
  -8   8   2   70.39    8.40
  -8   8   2   69.19    6.60
   7  -8  -2  486.25   14.50
   7  -8  -2  494.95   17.90
   7  -8  -2  515.95   15.80
  -7   8   2  514.75   17.70
  -7   8   2  514.05   16.80
  -7   8   2  510.75   21.80
  -7   8   2  501.45   20.10
  -7   8   2  503.25   21.50
   6  -8  -2 1055.09   29.20
   6  -8  -2  996.10   27.00
  -6   8   2 1027.10   33.40
  -6   8   2 1030.20   28.20
  -6   8   2  973.20   31.00
  -6   8   2 1065.69   29.00
  -6   8   2  952.80   32.50
   5  -8  -2   11.40    2.90
   5  -8  -2   19.10    2.90
   5  -8  -2   10.00    1.50
  -5   8   2   11.10    2.70
  -5   8   2   13.80    3.60
  -5   8   2    6.30    4.10
  -5   8   2   12.60    1.70
  -5   8   2   11.50    5.00
   4  -8  -2   31.00    3.80
   4  -8  -2   30.30    1.70
   4  -8  -2   31.10    3.50
  -4   8   2   23.60    6.00
  -4   8   2   26.20    2.60
  -4   8   2   42.60    5.10
  -4   8   2   38.40    6.20
  -4   8   2   34.10    4.00
   3  -8  -2   36.90    4.20
   3  -8  -2   40.40    4.20
  -3   8   2   40.80    1.70
  -3   8   2   37.10    2.60
  -3   8   2   39.60    5.20
  -3   8   2   42.10    6.60
  -3   8   2   48.10    6.70
  -3   8   2   39.30    4.20
   2  -8  -2  127.29    6.70
   2  -8  -2  117.99    6.00
  -2   8   2  110.89    9.60
  -2   8   2  128.09    8.30
  -2   8   2  135.29    7.20
  -2   8   2  122.89    7.70
   1  -8  -2   75.49    4.90
   1  -8  -2   74.09    5.00
  -1   8   2   79.79    7.20
  -1   8   2   75.79    5.90
  -1   8   2   63.59    8.50
   0  -8  -2  598.94   17.50
   0  -8  -2  584.34   16.30
   0   8   2  613.24   19.90
   0   8   2  545.75   19.70
  -1  -8  -2   10.00    2.10
  -1  -8  -2    4.80    2.70
  -1  -8  -2   -0.50    3.20
  -1  -8  -2    5.90    4.00
   1   8   2   13.30    4.60
   1   8   2   13.40    3.90
  -2  -8  -2  347.77   13.30
  -2  -8  -2  342.07   11.70
  -2  -8  -2  352.56   15.90
   2   8   2  316.27   15.20
   2   8   2  319.07   14.40
  -3  -8  -2   31.20    5.80
  -3  -8  -2   25.60    6.30
  -3  -8  -2   32.50    3.90
   3   8   2   25.80    5.70
   3   8   2   27.30    6.60
  -4  -8  -2   22.80    6.30
  -4  -8  -2   32.40    5.30
   4   8   2   27.20    5.90
   4   8   2   21.80    6.80
  -5  -8  -2   81.79    9.00
   5   8   2   66.59   10.50
   5   8   2   83.09   10.50
  -6  -8  -2  110.09   10.70
  -6  -8  -2  105.19   10.60
   6   8   2  140.19   14.70
  -7  -8  -2   30.80    6.50
  -7  -8  -2   27.60    8.60
   7   8   2   28.20    9.60
  12  -9  -2   15.40    4.40
  12  -9  -2   23.90    4.30
 -12   9   2   20.50    5.80
 -12   9   2   12.70    9.20
 -12   9   2   25.90    8.50
  11  -9  -2  145.49   10.90
  11  -9  -2  161.88   10.10
 -11   9   2  164.68   12.40
 -11   9   2  170.98   16.90
 -11   9   2  163.28   15.50
  10  -9  -2  568.54   22.00
  10  -9  -2  598.84   18.90
  10  -9  -2  548.95   18.60
 -10   9   2  691.83   23.50
 -10   9   2  601.44   27.80
 -10   9   2  604.84   21.90
 -10   9   2  591.54   27.70
   9  -9  -2   53.29    5.00
   9  -9  -2   50.69    7.10
   9  -9  -2   50.49    4.70
  -9   9   2   49.50    6.30
  -9   9   2   56.29    8.40
  -9   9   2   58.09    9.10
  -9   9   2   45.20    6.70
  -9   9   2   61.49   10.10
   8  -9  -2   59.19    4.90
   8  -9  -2   53.59    5.00
   8  -9  -2   56.59    7.20
  -8   9   2   47.60    6.30
  -8   9   2   71.99   10.10
  -8   9   2   52.29    9.30
  -8   9   2   50.49    7.40
  -8   9   2   56.49    6.10
   7  -9  -2   13.30    4.70
   7  -9  -2   10.30    2.30
   7  -9  -2   17.20    3.90
  -7   9   2   15.00    2.60
  -7   9   2   18.30    4.40
  -7   9   2   14.80    5.30
  -7   9   2    7.10    5.60
  -7   9   2   16.10    4.00
  -7   9   2   17.20    6.80
   6  -9  -2   44.90    3.10
   6  -9  -2   25.60    4.20
   6  -9  -2   37.20    4.60
  -6   9   2   29.90    6.30
  -6   9   2   28.70    2.80
  -6   9   2   38.40    4.90
  -6   9   2   35.40    7.80
  -6   9   2   29.70    4.50
   5  -9  -2    6.00    3.60
   5  -9  -2   15.00    3.70
  -5   9   2   10.20    5.50
  -5   9   2   11.20    4.00
  -5   9   2   14.60    4.10
  -5   9   2   12.30    3.70
   4  -9  -2   53.79    5.10
   4  -9  -2   61.89    5.30
  -4   9   2   55.29    8.70
  -4   9   2   49.50    7.20
  -4   9   2   51.29    5.30
  -4   9   2   67.39    6.40
   3  -9  -2  544.95   16.70
   3  -9  -2  522.25   16.80
  -3   9   2  489.45   23.10
  -3   9   2  543.55   17.80
  -3   9   2  504.85   21.70
  -3   9   2  558.74   19.10
   2  -9  -2  378.66   13.00
   2  -9  -2  365.26   12.50
  -2   9   2  367.86   15.00
  -2   9   2  402.76   14.90
  -2   9   2  358.66   15.50
  -2   9   2  390.76   17.90
   1  -9  -2  856.81   22.90
   1  -9  -2  859.21   23.90
  -1   9   2  836.62   26.80
  -1   9   2  838.72   25.70
  -1   9   2  823.22   30.50
   0  -9  -2    7.90    2.20
   0  -9  -2   11.20    3.40
   0   9   2   12.40    4.00
   0   9   2   11.20    3.50
  -1  -9  -2   64.59    7.50
  -1  -9  -2   61.19    5.50
  -1  -9  -2   61.79    6.50
   1   9   2   76.79    7.50
   1   9   2   70.29    7.60
  -2  -9  -2   28.00    4.20
  -2  -9  -2   24.00    6.10
  -2  -9  -2   26.10    4.80
   2   9   2   22.30    5.30
   2   9   2   27.30    6.60
  -3  -9  -2   44.60    6.80
  -3  -9  -2   43.10    4.70
  -3  -9  -2   53.79    7.40
   3   9   2   45.30    7.50
   3   9   2   55.69    8.80
  -4  -9  -2   44.40    7.30
   4   9   2   29.40    7.80
   4   9   2   34.40    8.10
  -5  -9  -2   62.49    7.70
  -5  -9  -2   68.79    9.60
   5   9   2   71.29   10.90
  -6  -9  -2  127.09   12.30
  -6  -9  -2  124.89   12.00
   6   9   2  128.89   15.10
  12 -10  -2    9.20    4.90
 -12  10   2    4.60    8.40
 -12  10   2    2.10    8.50
 -12  10   2   -0.10    3.90
  11 -10  -2   -1.00    3.90
  11 -10  -2    6.20    4.60
 -11  10   2   14.30    6.10
 -11  10   2   19.10    9.30
 -11  10   2   18.60    7.80
  10 -10  -2    5.70    3.80
  10 -10  -2    6.60    4.30
  10 -10  -2    2.00    3.70
 -10  10   2   -6.00    7.10
 -10  10   2    0.70    5.60
 -10  10   2   -0.40    3.20
   9 -10  -2    9.20    4.00
   9 -10  -2    6.90    5.30
  -9  10   2   -0.20    6.80
  -9  10   2   11.20    7.20
  -9  10   2    8.20    4.00
  -9  10   2   14.30    5.30
   8 -10  -2   -1.40    2.20
   8 -10  -2    1.60    4.50
  -8  10   2    2.10    3.50
  -8  10   2   -0.10    6.00
  -8  10   2    5.50    3.60
  -8  10   2   -0.30    2.50
  -8  10   2    2.20    6.40
   7 -10  -2  155.28    9.60
   7 -10  -2  161.38    9.20
  -7  10   2  154.28    8.60
  -7  10   2  167.38    9.70
  -7  10   2  172.48   15.50
  -7  10   2  147.69   11.70
   6 -10  -2  366.06   13.80
   6 -10  -2  343.97   14.60
  -6  10   2  347.77   18.70
  -6  10   2  335.67   13.90
  -6  10   2  375.36   15.30
  -6  10   2  333.07   17.30
   5 -10  -2  495.65   16.40
   5 -10  -2  481.65   17.40
  -5  10   2  487.65   18.60
  -5  10   2  495.15   21.30
  -5  10   2  516.45   24.20
  -5  10   2  497.45   17.10
   4 -10  -2  294.37   12.30
   4 -10  -2  300.77   11.60
  -4  10   2  268.97   15.90
  -4  10   2  296.67   13.30
  -4  10   2  278.97   12.10
  -4  10   2  267.57   18.20
   3 -10  -2  171.38    8.70
   3 -10  -2  185.08    9.20
  -3  10   2  175.98   11.10
  -3  10   2  189.78   11.50
  -3  10   2  190.18   12.60
  -3  10   2  175.38    9.90
   2 -10  -2    0.80    2.60
   2 -10  -2    0.70    2.40
  -2  10   2    2.80    2.80
  -2  10   2   -0.20    3.50
  -2  10   2   -2.30    3.40
  -2  10   2    1.30    3.90
   1 -10  -2   21.20    3.70
   1 -10  -2   16.60    3.20
  -1  10   2    8.40    4.60
  -1  10   2   22.60    5.70
   0 -10  -2   32.90    6.00
   0 -10  -2   22.50    3.70
   0 -10  -2   27.90    5.40
   0  10   2   29.20    5.60
   0  10   2   34.80    6.60
  -1 -10  -2   83.09    9.20
  -1 -10  -2   84.19    7.60
  -1 -10  -2   74.29    6.40
   1  10   2   63.29    8.30
   1  10   2   75.99    9.00
  -2 -10  -2  494.65   21.30
  -2 -10  -2  476.15   18.30
  -2 -10  -2  480.05   16.30
   2  10   2  486.75   20.80
   2  10   2  507.75   21.40
  -3 -10  -2  208.98   13.00
   3  10   2  199.08   13.70
   3  10   2  193.78   15.30
  -4 -10  -2   38.30    7.80
   4  10   2   40.50    8.40
   4  10   2   52.29    8.90
  -5 -10  -2    6.00    6.70
  -5 -10  -2   11.80    7.40
   5  10   2    6.20    7.80
  -6 -10  -2   20.60    6.30
  -6 -10  -2   35.40    9.30
   6  10   2   20.80    9.60
 -12  11   2    9.40    9.30
 -12  11   2   -1.00    6.20
  11 -11  -2    1.00    5.80
 -11  11   2   10.80    5.50
 -11  11   2   10.10    8.80
 -11  11   2    8.30    6.90
  10 -11  -2   58.29    6.50
  10 -11  -2   47.30    7.40
 -10  11   2   44.30   11.10
 -10  11   2   34.40    9.10
 -10  11   2   47.80    7.00
   9 -11  -2   27.90    6.90
   9 -11  -2   21.10    4.10
  -9  11   2   11.60    6.50
  -9  11   2   26.30    5.30
   8 -11  -2   95.39    8.80
   8 -11  -2   97.59    7.20
  -8  11   2   97.49   12.40
  -8  11   2   91.59    7.90
  -8  11   2  117.59   10.40
   7 -11  -2   13.80    3.80
   7 -11  -2   20.80    5.60
  -7  11   2   18.70    5.40
  -7  11   2    5.40    4.00
  -7  11   2   13.30    4.50
  -7  11   2    9.10    5.70
   6 -11  -2   29.70    5.70
   6 -11  -2   19.40    4.20
  -6  11   2   16.70    6.20
  -6  11   2   20.70    4.10
  -6  11   2   19.20    8.30
  -6  11   2   19.90    4.40
   5 -11  -2   29.00    4.40
   5 -11  -2   39.90    5.90
  -5  11   2   27.90    7.30
  -5  11   2   32.20    9.00
  -5  11   2   24.50    5.20
  -5  11   2   22.60    5.50
   4 -11  -2    0.90    3.50
   4 -11  -2    2.90    4.00
  -4  11   2   11.40    5.00
  -4  11   2    5.80    3.90
  -4  11   2    2.90    5.30
   3 -11  -2   53.79    5.40
   3 -11  -2   52.29    5.70
  -3  11   2   59.49    7.10
  -3  11   2   41.20    7.70
  -3  11   2   39.60    7.00
  -3  11   2   33.50    6.00
   2 -11  -2   75.89    7.10
   2 -11  -2   66.49    5.70
  -2  11   2   57.09    7.50
  -2  11   2   53.59    9.00
  -2  11   2   66.79    7.80
   1 -11  -2  633.54   20.70
  -1  11   2  651.23   23.60
  -1  11   2  631.44   24.00
   0 -11  -2   30.20    5.70
   0 -11  -2   32.80    5.30
   0 -11  -2   19.40    4.50
   0  11   2   20.90    5.20
   0  11   2   22.10    5.60
  -1 -11  -2   89.19    8.30
  -1 -11  -2   73.99    6.30
  -1 -11  -2   84.29    9.40
   1  11   2   82.09   10.40
   1  11   2   80.69   10.20
  -2 -11  -2   65.99    7.60
  -2 -11  -2   70.49    6.50
   2  11   2   68.49    9.20
   2  11   2   89.89   11.00
  -3 -11  -2   25.10    7.30
   3  11   2   44.80    9.20
   3  11   2   50.79   10.00
  -4 -11  -2   62.59    9.40
   4  11   2   66.79   11.30
   4  11   2   47.90    9.10
  -5 -11  -2   -3.20    6.70
  -5 -11  -2    3.70    6.80
   5  11   2    1.30    5.40
  11 -12  -2   51.69    6.10
  11 -12  -2   53.79    8.10
 -11  12   2   75.99   12.90
  10 -12  -2   76.49   10.40
  10 -12  -2   76.19    8.00
 -10  12   2   65.99   12.00
   9 -12  -2  275.17   14.70
   9 -12  -2  249.48   12.20
  -9  12   2  282.67   21.90
   8 -12  -2   89.99    7.80
   8 -12  -2   98.89   10.20
  -8  12   2   93.39    9.60
  -8  12   2  111.59   15.00
  -8  12   2  107.69    9.70
   7 -12  -2   -2.80    4.30
   7 -12  -2    4.80    5.00
  -7  12   2    8.90    7.60
  -7  12   2    1.50    3.90
  -7  12   2    8.90    4.80
  -7  12   2   -2.10    6.20
   6 -12  -2    3.60    3.10
   6 -12  -2   -1.50    4.40
  -6  12   2    6.40    3.60
  -6  12   2   -5.40    4.80
  -6  12   2    7.10    6.00
  -6  12   2    6.20    3.30
   5 -12  -2  107.09    8.90
   5 -12  -2   82.79    8.10
  -5  12   2  117.99   10.60
  -5  12   2   74.09    9.80
  -5  12   2   97.59   13.00
  -5  12   2  100.59    9.00
   4 -12  -2    6.30    4.40
   4 -12  -2   -1.00    2.60
  -4  12   2   -4.80    3.60
  -4  12   2    0.20    3.30
  -4  12   2    1.20    6.30
  -4  12   2   -0.40    3.10
   3 -12  -2    3.50    3.30
   3 -12  -2    9.30    3.80
  -3  12   2    1.50    6.10
  -3  12   2   15.30    5.60
  -3  12   2   11.80    5.50
  -3  12   2    6.30    3.60
   2 -12  -2  214.78   10.80
  -2  12   2  232.88   13.90
  -2  12   2  218.88   14.50
   1 -12  -2  185.88   12.20
   1 -12  -2  200.78   12.20
   1 -12  -2  173.48    9.80
  -1  12   2  191.08   12.70
  -1  12   2  201.98   12.60
   0 -12  -2    5.90    5.60
   0 -12  -2    6.80    3.40
   0 -12  -2    4.70    5.10
   0  12   2   -3.30    5.40
   0  12   2    0.80    5.90
  -1 -12  -2   11.90    3.50
  -1 -12  -2   25.70    6.80
   1  12   2   12.10    5.90
   1  12   2   14.00    7.30
  -2 -12  -2   34.60    7.90
   2  12   2   23.60    8.20
   2  12   2   32.10    9.40
  -3 -12  -2    3.00    6.90
   3  12   2    1.30    8.00
   3  12   2    5.60    5.80
  -4 -12  -2    2.10    7.20
   4  12   2    3.80    5.80
  11 -13  -2   17.30    5.40
  11 -13  -2   16.10    6.00
 -11  13   2   20.90    9.30
  10 -13  -2    4.30    5.10
  10 -13  -2    7.50    6.80
 -10  13   2   -4.00    9.00
   9 -13  -2    1.60    4.60
   9 -13  -2    9.40    6.50
  -9  13   2    0.00    5.80
   8 -13  -2    0.20    5.70
   8 -13  -2   -1.80    4.80
  -8  13   2    6.40    4.20
  -8  13   2    3.90    6.40
   7 -13  -2  169.98   12.20
   7 -13  -2  177.18   10.70
  -7  13   2  166.38   12.70
  -7  13   2  171.18   11.60
  -7  13   2  171.68   18.20
   6 -13  -2   11.70    5.50
   6 -13  -2    9.70    5.30
  -6  13   2   16.70   10.00
  -6  13   2   20.90    5.20
  -6  13   2   19.80    5.30
  -6  13   2   15.40    8.10
   5 -13  -2  306.27   13.70
   5 -13  -2  322.07   15.30
  -5  13   2  300.57   14.60
  -5  13   2  281.07   15.90
   4 -13  -2  102.29    8.50
   4 -13  -2  120.39    9.00
  -4  13   2   99.39   12.50
  -4  13   2  125.89   11.20
  -4  13   2  106.89   10.80
  -4  13   2  114.59   10.80
   3 -13  -2   17.40    5.60
  -3  13   2   16.50    5.40
  -3  13   2   18.80    6.50
   2 -13  -2  114.19    8.50
   2 -13  -2  122.89   10.20
  -2  13   2   94.79    9.90
  -2  13   2  114.69   11.80
   1 -13  -2   20.90    6.10
   1 -13  -2   19.40    5.60
  -1  13   2   29.60    7.70
  -1  13   2   17.90    7.20
   0 -13  -2   44.40    6.80
   0 -13  -2   55.69    7.40
   0  13   2   39.30    8.00
   0  13   2   56.99    9.70
  -1 -13  -2    5.20    6.30
  -1 -13  -2    7.10    4.90
   1  13   2    4.50    5.80
   1  13   2    3.30    6.90
  -2 -13  -2    7.60    6.80
   2  13   2    9.00    5.80
   2  13   2    6.30    8.50
  10 -14  -2   17.00    6.30
 -10  14   2   37.20   12.00
   9 -14  -2  182.08   14.60
   9 -14  -2  173.08   12.60
  -9  14   2  152.68   18.70
   8 -14  -2  110.19   11.50
   8 -14  -2  135.69   10.00
  -8  14   2  120.69   16.70
   7 -14  -2   78.59    9.60
  -7  14   2  106.09   15.60
   6 -14  -2   95.39    9.40
   6 -14  -2  112.09   10.10
  -6  14   2  101.69   10.20
   5 -14  -2  156.58   11.90
   5 -14  -2  145.19   10.80
  -5  14   2  126.29   11.90
  -5  14   2  119.49   11.60
  -5  14   2  146.49   12.80
   4 -14  -2   43.90    6.90
   4 -14  -2   39.40    6.40
  -4  14   2   42.00    8.30
  -4  14   2   37.90    7.00
   3 -14  -2  107.39   10.00
   3 -14  -2  111.19   10.10
  -3  14   2   87.19   10.10
  -3  14   2   92.99   11.20
   2 -14  -2    9.30    5.70
   2 -14  -2   -4.70    5.10
  -2  14   2    6.80    4.90
  -2  14   2   22.20    7.20
   1 -14  -2   -7.60    5.20
   1 -14  -2    0.20    3.80
  -1  14   2   -2.50    4.60
  -1  14   2   -0.30    7.00
   0 -14  -2    6.70    6.90
   0 -14  -2   12.90    5.90
   0  14   2   23.80    9.30
   0  14   2   18.70    8.30
  -1 -14  -2   30.40    6.70
   1  14   2   49.70   11.00
   1  14   2   34.90    9.50
   9 -15  -2   87.69   10.20
   9 -15  -2  107.49    9.90
  -9  15   2  119.99   18.90
  -8  15   2    3.80    9.60
   7 -15  -2   58.49    8.90
   7 -15  -2   63.19    9.10
   6 -15  -2    5.80    5.70
  -6  15   2    6.00    7.00
  -6  15   2    6.30    6.30
   5 -15  -2    2.80    4.50
  -5  15   2    2.80    4.40
  -5  15   2   -3.00    6.10
   4 -15  -2    0.20    4.20
   4 -15  -2    0.40    4.80
  -4  15   2   -2.40    6.30
  -4  15   2   -5.60    5.70
   3 -15  -2   10.80    6.00
   3 -15  -2    9.70    4.80
  -3  15   2    5.30    6.60
  -3  15   2   10.90    7.40
   2 -15  -2  119.99   11.30
   2 -15  -2  108.99    9.70
  -2  15   2  111.79   13.40
  -2  15   2  105.49   13.00
   1 -15  -2   75.09    9.00
   1 -15  -2   66.59    8.50
  -1  15   2   92.89   12.90
  -1  15   2   61.19    9.20
   6 -16  -2    0.30    6.40
  -6  16   2    5.70    7.00
  -5  16   2   65.49    9.50
  -5  16   2   69.49   10.50
   4 -16  -2   17.10    5.30
   4 -16  -2   28.10    7.70
  -4  16   2   26.30    8.60
  -4  16   2   28.50    8.60
  -4  17  -3  171.58   16.30
   4 -17   3  164.78   11.80
  -5  17  -3   68.09   12.60
  -5  17  -3   54.99    9.40
   5 -17   3   66.29    8.10
  -6  17  -3   48.00   10.70
  -6  17  -3   49.30   11.30
   6 -17   3   31.90    8.20
  -1  16  -3  113.59   12.70
  -1  16  -3  150.48   15.90
   1 -16   3  127.19   11.60
  -2  16  -3   54.29   10.30
   2 -16   3   40.10    6.00
   2 -16   3   39.40    6.20
  -3  16  -3  147.39   14.20
   3 -16   3  135.59   10.00
  -4  16  -3    7.30    7.60
  -4  16  -3   10.30    8.10
   4 -16   3   12.40    4.50
  -5  16  -3   93.89   13.10
  -5  16  -3  101.99   12.00
   5 -16   3   90.69    9.80
  -6  16  -3  116.79   13.10
   6 -16   3  102.39    9.40
  -7  16  -3   30.00    9.20
   7 -16   3   28.10    5.80
  -8  16  -3  -17.20    5.70
  -8  16  -3    3.40    8.00
   8 -16   3    3.00    4.30
  -9  16  -3   17.00    9.80
  -9  16  -3   25.90   11.20
   9 -16   3   27.50    5.90
   9 -16   3   31.90    7.20
   1  15  -3   36.50    8.20
  -1 -15   3   25.70    6.30
   0  15  -3  141.99   14.00
   0  15  -3  135.59   14.10
   0 -15   3  136.69   10.30
   0 -15   3  124.69   11.40
  -1  15  -3   39.20    8.20
  -1  15  -3   48.60    8.10
   1 -15   3   32.60    6.80
   1 -15   3   27.90    5.90
  -2  15  -3   82.99   11.50
  -2  15  -3   63.79    9.10
   2 -15   3   73.69    7.40
   2 -15   3   79.99    8.50
   2 -15   3   57.59    9.30
  -3  15  -3   32.30    8.20
  -3  15  -3   24.30    7.20
   3 -15   3   24.50    5.10
   3 -15   3   21.40    4.30
  -4  15  -3   -2.50    4.50
  -4  15  -3   11.30    7.20
   4 -15   3   -3.80    4.90
  -5  15  -3    3.70    6.80
   5 -15   3    3.90    5.20
  -6  15  -3   80.39   11.50
   6 -15   3   82.89    9.20
  -7  15  -3  242.08   18.70
  -7  15  -3  225.68   23.90
   7 -15   3  249.68   14.20
  -8  15  -3  157.48   14.90
  -8  15  -3  144.79   20.10
   8 -15   3  208.58   13.20
  -9  15  -3   94.19   16.10
  -9  15  -3   97.39   11.90
   9 -15   3   93.09    9.40
   9 -15   3  119.19    9.70
 -10  15  -3    5.80   11.40
 -10  15  -3    9.90    8.40
  10 -15   3   -5.50    4.80
   2  14  -3   26.20    9.00
  -2 -14   3   25.00    7.50
   1  14  -3   11.40    7.70
  -1 -14   3    7.60    4.60
   0  14  -3    0.40    6.10
   0  14  -3   -1.90    6.20
   0 -14   3   -1.70    4.00
   0 -14   3   -0.70    3.60
  -1  14  -3   11.70    6.00
  -1  14  -3   15.40    7.00
   1 -14   3    1.20    3.30
   1 -14   3   11.80    4.90
   1 -14   3   17.40    5.40
  -2  14  -3   29.70    5.70
  -2  14  -3   26.30    6.90
  -2  14  -3    9.00    7.40
   2 -14   3   21.10    5.40
   2 -14   3   26.70    5.70
   2 -14   3   23.50    5.60
  -3  14  -3  108.69   12.10
  -3  14  -3  114.89    9.80
  -3  14  -3  135.29   13.10
   3 -14   3   93.19    7.20
   3 -14   3  102.99    8.80
  -4  14  -3  101.79   11.70
  -4  14  -3  108.89   11.90
   4 -14   3   79.89    8.10
   4 -14   3   83.99    7.10
  -5  14  -3  141.29   13.40
   5 -14   3  140.79    9.50
  -6  14  -3   63.69   10.50
  -6  14  -3   76.29   13.20
   6 -14   3   58.39    6.50
  -7  14  -3   -7.10    8.50
  -7  14  -3    9.20    6.90
   7 -14   3   11.90    4.30
  -8  14  -3   13.30    6.90
  -8  14  -3   -2.50    9.10
   8 -14   3    3.60    5.00
  -9  14  -3   -5.10    9.20
  -9  14  -3    1.00    6.20
   9 -14   3    4.80    5.20
   9 -14   3   -4.00    3.10
 -10  14  -3    9.40    8.40
 -10  14  -3   15.40    7.60
  10 -14   3   17.20    4.70
  10 -14   3   23.90    6.00
 -11  14  -3    0.50    8.30
 -11  14  -3    8.20    8.10
  11 -14   3    3.80    3.90
  11 -14   3    6.90    4.20
   4  13  -3   55.79   12.40
  -4 -13   3   61.79    9.70
  -4 -13   3   44.80    7.70
   3  13  -3   10.30    8.50
  -3 -13   3   12.20    5.60
  -3 -13   3   20.70    6.90
   2  13  -3   53.19   10.40
  -2 -13   3   33.60    7.40
   1  13  -3   23.20    7.60
   1  13  -3    4.90    6.90
  -1 -13   3   10.40    5.80
  -1 -13   3   14.70    4.30
   0  13  -3   57.19    8.40
   0  13  -3   57.49    9.80
   0 -13   3   47.60    6.70
   0 -13   3   48.00    6.00
   0 -13   3   57.69    6.60
  -1  13  -3    7.40    6.20
  -1  13  -3   11.30    5.30
   1 -13   3   12.80    4.50
   1 -13   3    7.70    4.40
   1 -13   3    7.90    3.60
  -2  13  -3  236.88   16.80
  -2  13  -3  258.77   13.50
  -2  13  -3  260.97   15.00
   2 -13   3  253.87   12.00
   2 -13   3  243.38   12.00
   2 -13   3  246.58   12.20
  -3  13  -3  183.88   14.20
  -3  13  -3  204.58   11.20
  -3  13  -3  193.48   13.80
   3 -13   3  206.18   11.10
   3 -13   3  206.28    9.60
   3 -13   3  204.28   10.70
  -4  13  -3  263.67   16.80
   4 -13   3  278.57   12.50
   4 -13   3  279.47   11.20
   4 -13   3  265.07   12.00
  -5  13  -3   63.79    9.50
  -5  13  -3   70.99   13.40
   5 -13   3   63.69    6.40
  -6  13  -3    3.30    5.60
  -6  13  -3    5.90    8.50
   6 -13   3    4.50    3.20
  -7  13  -3   94.99   13.20
  -7  13  -3  101.69   10.90
   7 -13   3  107.99    8.30
  -8  13  -3    5.50    6.70
  -8  13  -3    8.60    6.40
   8 -13   3   -1.40    4.60
  -9  13  -3   52.59   10.10
  -9  13  -3   40.30   10.40
   9 -13   3   70.49    7.80
   9 -13   3   51.49    6.90
 -10  13  -3    0.90    4.50
 -10  13  -3    2.50    9.90
  10 -13   3    0.70    4.90
  10 -13   3    8.50    4.90
 -11  13  -3   44.80    8.80
 -11  13  -3   30.30   12.60
  11 -13   3   30.60    6.60
  11 -13   3   42.00    6.60
   5  12  -3   13.70    9.40
  -5 -12   3  -10.10    5.80
  -5 -12   3   -1.10    7.10
   4  12  -3    3.80    6.20
  -4 -12   3    6.70    6.20
  -4 -12   3    8.10    5.10
   3  12  -3    6.70    5.80
  -3 -12   3   -3.20    5.20
   2  12  -3   10.60    5.70
  -2 -12   3   11.00    6.50
  -2 -12   3   10.40    4.40
   1  12  -3  492.55   23.20
   1  12  -3  501.25   21.20
  -1 -12   3  522.85   19.20
  -1 -12   3  466.65   16.20
  -1 -12   3  478.55   19.70
   0  12  -3  378.16   19.20
   0  12  -3  412.06   17.60
   0 -12   3  389.36   15.20
   0 -12   3  411.86   14.50
   0 -12   3  393.26   16.60
  -1  12  -3  420.86   20.30
  -1  12  -3  471.15   17.90
  -1  12  -3  427.76   19.40
   1 -12   3  424.46   16.80
   1 -12   3  425.16   15.50
   1 -12   3  426.26   14.80
  -2  12  -3   10.40    3.50
  -2  12  -3    7.60    4.10
  -2  12  -3   17.60    6.10
  -2  12  -3   16.90    5.90
   2 -12   3   11.20    3.10
   2 -12   3    7.80    2.90
   2 -12   3    4.90    3.60
  -3  12  -3   41.80    7.30
  -3  12  -3   41.90    5.40
  -3  12  -3   44.70    4.50
   3 -12   3   38.60    5.30
   3 -12   3   47.40    4.60
   3 -12   3   47.30    5.10
  -4  12  -3  215.18    9.70
  -4  12  -3  233.08   15.00
  -4  12  -3  221.38   19.40
  -4  12  -3  242.98   10.60
   4 -12   3  261.27    9.90
   4 -12   3  221.08   10.30
  -5  12  -3   22.20    5.60
  -5  12  -3   26.20    3.90
  -5  12  -3   30.30    8.30
   5 -12   3   39.00    5.50
   5 -12   3   28.10    3.50
  -6  12  -3  111.39    7.10
  -6  12  -3   97.99   10.10
  -6  12  -3  101.39   12.60
   6 -12   3  108.09    7.40
  -7  12  -3    9.90    3.20
  -7  12  -3    5.80    5.10
  -7  12  -3   11.50    7.70
   7 -12   3    8.70    4.20
  -8  12  -3  444.86   15.80
  -8  12  -3  444.96   25.30
  -8  12  -3  421.16   19.70
   8 -12   3  407.86   15.70
  -9  12  -3  525.65   28.60
  -9  12  -3  498.25   22.70
   9 -12   3  554.34   19.20
   9 -12   3  537.95   18.80
 -10  12  -3   45.00   12.00
 -10  12  -3   28.10    8.20
  10 -12   3   17.00    4.30
  10 -12   3   34.40    6.00
 -11  12  -3   25.70   11.20
 -11  12  -3   14.60    7.60
  11 -12   3   11.00    4.00
  11 -12   3   12.20    4.60
 -12  12  -3   55.39   14.00
 -12  12  -3   47.70   10.70
  12 -12   3   32.00    6.40
   6  11  -3    8.10    6.50
  -6 -11   3   -3.00    4.70
  -6 -11   3   11.60    7.10
   5  11  -3   39.30   10.60
  -5 -11   3   53.49    9.10
  -5 -11   3   58.89    9.40
   4  11  -3  252.67   18.60
  -4 -11   3  250.77   14.00
  -4 -11   3  269.47   15.20
   3  11  -3  100.59   12.30
  -3 -11   3   90.39    8.60
  -3 -11   3   83.99    9.60
   2  11  -3   99.39   10.70
  -2 -11   3   91.89    6.50
  -2 -11   3  105.79    9.10
  -2 -11   3  109.59    9.90
   1  11  -3   14.30    4.20
   1  11  -3   13.10    6.30
  -1 -11   3    9.50    3.40
  -1 -11   3   10.50    3.60
  -1 -11   3   11.90    4.90
   0  11  -3   28.10    4.20
   0  11  -3   23.40    5.60
   0  11  -3   23.70    5.40
   0 -11   3   21.60    5.10
   0 -11   3   23.30    4.00
   0 -11   3   29.40    5.20
  -1  11  -3  179.98   12.30
  -1  11  -3  186.78   13.80
  -1  11  -3  197.38   10.60
  -1  11  -3  194.18    8.40
   1 -11   3  171.78    8.80
   1 -11   3  170.48    9.40
   1 -11   3  183.98    8.90
  -2  11  -3    7.10    5.50
  -2  11  -3   15.90    5.40
  -2  11  -3   10.90    3.00
  -2  11  -3   16.90    3.90
   2 -11   3   10.40    3.60
   2 -11   3   16.10    4.10
   2 -11   3   18.90    3.20
  -3  11  -3  230.58   10.00
  -3  11  -3  210.18   14.00
  -3  11  -3  220.38    9.00
   3 -11   3  240.88    9.20
   3 -11   3  223.38    9.70
   3 -11   3  229.38   10.00
  -4  11  -3  550.64   21.80
  -4  11  -3  541.15   24.90
  -4  11  -3  562.44   17.20
  -4  11  -3  555.94   17.10
   4 -11   3  543.55   17.80
   4 -11   3  570.94   16.40
  -5  11  -3 1021.50   32.70
  -5  11  -3 1015.20   37.00
  -5  11  -3  973.90   29.60
   5 -11   3  982.50   27.90
   5 -11   3  983.70   25.40
  -6  11  -3  422.66   22.20
  -6  11  -3  432.16   18.30
   6 -11   3  410.96   14.70
  -7  11  -3   53.39    8.10
  -7  11  -3   36.70    8.20
  -7  11  -3   39.90    4.90
   7 -11   3   44.30    5.50
  -8  11  -3  305.17   18.40
  -8  11  -3  263.67   14.50
  -8  11  -3  286.17   12.50
   8 -11   3  270.07   12.30
   8 -11   3  274.57   10.70
  -9  11  -3   15.10    5.00
  -9  11  -3    8.20    6.20
  -9  11  -3   10.50    3.30
   9 -11   3    9.00    4.20
   9 -11   3    7.60    2.80
   9 -11   3    9.40    3.40
 -10  11  -3  227.98   15.20
 -10  11  -3  218.28   12.60
 -10  11  -3  250.77   18.60
  10 -11   3  245.88   11.80
  10 -11   3  212.08   10.20
  10 -11   3  233.18   12.00
 -11  11  -3   17.20    5.60
 -11  11  -3   32.70    7.60
 -11  11  -3   28.10    9.20
  11 -11   3   25.20    5.70
  11 -11   3   39.30    6.20
 -12  11  -3   17.70    5.00
 -12  11  -3   23.10   11.60
 -12  11  -3   20.50    7.00
  12 -11   3   24.70    6.00
  12 -11   3   11.40    5.30
   7  10  -3    3.00    9.00
  -7 -10   3   15.90    7.70
  -7 -10   3    7.60    7.10
   6  10  -3   14.80    6.80
  -6 -10   3    4.70    6.90
  -6 -10   3    1.90    6.80
   5  10  -3   31.80    8.10
  -5 -10   3   33.50    6.40
  -5 -10   3   30.30    6.20
   4  10  -3   16.00    6.00
  -4 -10   3   16.20    5.90
  -4 -10   3   14.20    4.50
  -4 -10   3    7.00    5.30
   3  10  -3    0.30    4.30
  -3 -10   3   -0.60    4.40
  -3 -10   3   -2.30    4.40
   2  10  -3   43.30    7.20
   2  10  -3   43.80    8.00
  -2 -10   3   53.79    6.60
  -2 -10   3   41.60    5.50
  -2 -10   3   43.20    3.80
   1  10  -3   13.10    5.60
   1  10  -3   11.90    3.60
   1  10  -3    7.30    4.50
  -1 -10   3    8.40    4.10
  -1 -10   3   24.20    4.60
  -1 -10   3   11.80    3.20
   0  10  -3    3.40    5.00
   0  10  -3    3.10    2.70
   0  10  -3    1.20    3.20
   0  10  -3    1.30    2.40
   0 -10   3    2.20    2.40
   0 -10   3    2.70    2.00
   0 -10   3    1.30    3.40
  -1  10  -3  728.43   22.10
  -1  10  -3  681.03   26.00
  -1  10  -3  685.93   20.50
  -1  10  -3  703.53   24.80
   1 -10   3  712.13   21.00
   1 -10   3  734.23   20.30
   1 -10   3  730.23   22.20
  -2  10  -3  280.97   10.90
  -2  10  -3  308.87   15.60
  -2  10  -3  282.77   10.70
   2 -10   3  300.87   10.90
   2 -10   3  291.47   10.60
   2 -10   3  289.77   11.70
  -3  10  -3  174.48    6.10
  -3  10  -3  166.08   10.80
  -3  10  -3  176.08   15.50
  -3  10  -3  162.68    7.50
  -3  10  -3  177.58    7.70
   3 -10   3  194.28    7.70
   3 -10   3  162.88    8.20
  -4  10  -3  200.08    8.70
  -4  10  -3  194.98    8.00
  -4  10  -3  204.18   10.30
  -4  10  -3  189.38   11.40
  -4  10  -3  180.78   14.00
   4 -10   3  218.88    7.70
   4 -10   3  205.28    9.20
  -5  10  -3  434.46   15.80
  -5  10  -3  469.65   18.70
  -5  10  -3  449.06   14.60
  -5  10  -3  436.56   20.20
   5 -10   3  433.06   12.50
   5 -10   3  461.95   14.80
  -6  10  -3  488.55   18.10
  -6  10  -3  478.05   18.60
  -6  10  -3  437.66   20.90
  -6  10  -3  441.76   15.30
   6 -10   3  453.35   13.60
   6 -10   3  457.25   15.50
  -7  10  -3  144.89   13.40
  -7  10  -3  157.38   11.10
  -7  10  -3  144.79    8.40
   7 -10   3  149.59    8.40
   7 -10   3  152.78    7.20
  -8  10  -3    2.60    4.80
  -8  10  -3   10.40    4.30
  -8  10  -3    8.50    3.00
  -8  10  -3    7.80    5.10
   8 -10   3    8.40    2.60
   8 -10   3    3.80    3.50
  -9  10  -3   79.49   12.00
  -9  10  -3   63.99    6.30
  -9  10  -3   59.29    8.60
  -9  10  -3   68.39    9.40
   9 -10   3   59.49    6.30
   9 -10   3   63.49    5.70
   9 -10   3   57.99    5.80
 -10  10  -3   20.60    8.80
 -10  10  -3   10.40    5.40
 -10  10  -3    1.60    4.10
 -10  10  -3    4.00    4.60
  10 -10   3    9.00    4.20
  10 -10   3   11.80    3.90
  10 -10   3    9.30    4.20
 -11  10  -3  302.57   18.40
 -11  10  -3  290.87   22.10
  11 -10   3  261.97   12.90
 -12  10  -3  154.08   14.30
 -12  10  -3  184.38   18.80
   7   9  -3   55.89   11.90
  -7  -9   3   53.69    9.40
  -7  -9   3   50.19    9.60
   6   9  -3    7.60    5.90
  -6  -9   3    1.10    5.60
  -6  -9   3    3.80    5.90
   5   9  -3    8.00    5.60
  -5  -9   3   10.10    4.30
  -5  -9   3    6.30    5.60
   4   9  -3   14.70    5.50
   4   9  -3   12.30    2.70
  -4  -9   3   17.10    5.40
  -4  -9   3   11.10    5.30
  -4  -9   3   13.70    4.20
   3   9  -3    0.30    1.80
   3   9  -3    6.40    5.70
  -3  -9   3    3.10    2.20
  -3  -9   3    2.60    3.40
  -3  -9   3   10.20    3.60
   2   9  -3   48.60    6.10
   2   9  -3   51.39    7.00
   2   9  -3   58.69    3.60
  -2  -9   3   44.70    5.70
  -2  -9   3   61.99    6.20
  -2  -9   3   51.19    4.20
   1   9  -3   60.39    6.10
   1   9  -3   64.89    5.80
   1   9  -3   64.79    3.60
   1   9  -3   65.69    7.40
  -1  -9   3   70.09    6.80
  -1  -9   3   64.09    5.70
  -1  -9   3   70.49    5.00
   0   9  -3  566.74   22.30
   0   9  -3  587.44   17.90
   0   9  -3  579.44   21.30
   0   9  -3  628.24   19.50
   0  -9   3  604.94   18.20
   0  -9   3  578.34   19.00
   0  -9   3  585.84   17.00
  -1   9  -3  668.73   22.80
  -1   9  -3  668.43   23.90
  -1   9  -3  702.43   19.80
  -1   9  -3  670.93   20.10
   1  -9   3  704.63   20.90
   1  -9   3  683.43   19.20
   1  -9   3  680.83   19.30
  -2   9  -3  312.27   10.60
  -2   9  -3  280.47    8.00
  -2   9  -3  301.77   14.10
  -2   9  -3  298.57   10.70
  -2   9  -3  294.37    8.40
   2  -9   3  286.27   10.20
   2  -9   3  316.07   10.50
   2  -9   3  306.57   11.20
  -3   9  -3  177.88   12.20
  -3   9  -3  180.08    7.80
  -3   9  -3  167.38   10.60
  -3   9  -3  189.78    7.50
   3  -9   3  180.38    7.90
   3  -9   3  189.98    9.10
   3  -9   3  174.68    6.90
  -4   9  -3  422.16   13.50
  -4   9  -3  416.76   14.80
  -4   9  -3  437.66   16.60
  -4   9  -3  415.96   12.50
  -4   9  -3  423.96   19.20
   4  -9   3  424.36   13.40
   4  -9   3  407.06   11.90
  -5   9  -3   40.50    3.20
  -5   9  -3   44.90    4.40
  -5   9  -3   40.00    5.50
  -5   9  -3   41.90    6.70
  -5   9  -3   48.20    4.80
   5  -9   3   38.10    2.60
   5  -9   3   31.30    3.90
   5  -9   3   41.20    4.40
  -6   9  -3    0.30    5.10
  -6   9  -3    1.80    2.70
  -6   9  -3    1.20    2.50
  -6   9  -3    0.00    2.30
   6  -9   3    1.30    2.00
   6  -9   3    3.20    2.10
  -7   9  -3    3.90    4.10
  -7   9  -3    1.30    3.10
  -7   9  -3   -0.60    2.00
  -7   9  -3    6.70    4.40
   7  -9   3   -0.10    3.00
   7  -9   3    4.80    2.70
  -8   9  -3  622.44   23.00
  -8   9  -3  623.14   20.20
  -8   9  -3  609.74   22.30
  -8   9  -3  599.64   24.90
   8  -9   3  622.94   19.00
   8  -9   3  614.24   18.50
   8  -9   3  588.24   18.80
  -9   9  -3  105.29   10.30
  -9   9  -3  107.29   12.60
  -9   9  -3  109.99   10.70
   9  -9   3  102.99    7.40
   9  -9   3  107.39    7.30
   9  -9   3  109.89    7.70
 -10   9  -3   72.29   10.80
 -10   9  -3   88.29   10.60
 -10   9  -3   73.09    9.70
  10  -9   3   77.59    6.60
  10  -9   3   92.39    7.40
 -11   9  -3   11.00    5.40
 -11   9  -3    7.90    6.40
  11  -9   3   12.80    4.50
  11  -9   3   10.60    3.90
 -12   9  -3    7.70    7.00
 -12   9  -3   -2.40    5.90
  12  -9   3   -2.60    5.00
  12  -9   3   -0.90    2.90
   8   8  -3   20.70   10.00
  -8  -8   3   17.80    6.10
  -8  -8   3   18.80    7.50
   7   8  -3   19.60    4.00
   7   8  -3    8.20    8.00
  -7  -8   3    7.60    4.90
  -7  -8   3    8.50    6.60
   6   8  -3    4.60    2.40
   6   8  -3    1.70    5.10
  -6  -8   3    3.30    5.60
  -6  -8   3    8.20    5.70
   5   8  -3   23.00    6.20
   5   8  -3   26.10    3.60
  -5  -8   3   25.00    6.50
  -5  -8   3   20.60    5.80
  -5  -8   3   32.60    6.10
   4   8  -3   52.59    4.30
   4   8  -3   45.30    7.20
  -4  -8   3   44.10    5.70
  -4  -8   3   48.50    7.00
  -4  -8   3   52.29    5.80
   3   8  -3  533.65   21.70
   3   8  -3  569.44   15.40
  -3  -8   3  565.24   19.90
  -3  -8   3  538.95   18.10
  -3  -8   3  540.55   15.00
   2   8  -3 1056.09   25.90
   2   8  -3 1021.10   32.40
   2   8  -3 1025.50   30.30
   2   8  -3 1127.69   29.40
  -2  -8   3 1040.00   26.40
  -2  -8   3 1037.80   28.90
  -2  -8   3 1033.90   30.30
   1   8  -3  110.99    6.60
   1   8  -3  107.59    6.80
   1   8  -3   89.59    7.30
  -1  -8   3  108.69    6.10
  -1  -8   3   96.89    4.80
  -1  -8   3  106.19    7.50
   0   8  -3  243.28   11.70
   0   8  -3  238.38   10.00
   0   8  -3  219.08    5.60
   0   8  -3  238.58   12.20
   0   8  -3  230.98    9.30
   0  -8   3  244.38   10.10
   0  -8   3  254.17    8.60
   0  -8   3  247.68    9.40
  -1   8  -3  927.01   23.90
  -1   8  -3  841.72   27.40
  -1   8  -3  869.31   20.80
  -1   8  -3  883.11   26.60
  -1   8  -3  882.51   23.80
  -1   8  -3  832.62   20.40
   1  -8   3  914.91   23.30
   1  -8   3  887.51   24.30
   1  -8   3  866.51   22.90
  -2   8  -3  832.22   21.90
  -2   8  -3  842.62   28.40
  -2   8  -3  815.82   26.00
  -2   8  -3  837.22   22.40
  -2   8  -3  815.72   20.30
   2  -8   3  810.62   23.70
   2  -8   3  789.02   21.60
   2  -8   3  828.12   21.40
  -3   8  -3  329.47   10.00
  -3   8  -3  322.17   13.70
  -3   8  -3  307.47   11.60
  -3   8  -3  331.37   11.00
  -3   8  -3  340.67   15.70
   3  -8   3  311.37   10.40
   3  -8   3  326.87   11.60
   3  -8   3  315.87    9.60
  -4   8  -3    5.80    2.10
  -4   8  -3   -1.60    3.20
  -4   8  -3   11.80    4.70
  -4   8  -3    0.70    2.00
  -4   8  -3    5.20    1.50
   4  -8   3    1.90    1.10
   4  -8   3    2.40    2.20
  -5   8  -3  599.24   15.80
  -5   8  -3  629.74   20.40
  -5   8  -3  623.44   18.00
  -5   8  -3  580.94   22.10
  -5   8  -3  606.64   17.70
   5  -8   3  583.64   14.90
   5  -8   3  620.14   17.60
   5  -8   3  577.34   17.40
   5  -8   3  635.84   16.50
  -6   8  -3    5.60    3.90
  -6   8  -3   14.00    3.10
  -6   8  -3    5.50    2.70
  -6   8  -3    9.40    2.70
  -6   8  -3    7.60    4.80
   6  -8   3   15.60    2.70
   6  -8   3   10.30    2.90
   6  -8   3   15.60    2.40
  -7   8  -3  553.34   20.10
  -7   8  -3  570.94   19.70
  -7   8  -3  516.95   21.40
  -7   8  -3  518.05   16.80
   7  -8   3  558.64   16.90
   7  -8   3  579.04   16.50
  -8   8  -3  152.98   11.60
  -8   8  -3  136.89    9.80
  -8   8  -3  156.58   10.20
   8  -8   3  162.78    8.20
   8  -8   3  160.98    8.20
   8  -8   3  157.48    8.20
  -9   8  -3   54.49    7.30
  -9   8  -3   67.09    9.40
  -9   8  -3   62.09    8.30
   9  -8   3   64.39    5.50
   9  -8   3   58.29    5.90
   9  -8   3   56.29    5.50
 -10   8  -3   21.80    6.60
 -10   8  -3   13.30    6.00
 -10   8  -3   10.40    4.70
  10  -8   3   12.00    4.40
  10  -8   3   10.00    3.00
 -11   8  -3    9.00    6.20
 -11   8  -3   11.60    6.70
 -11   8  -3   11.20    6.50
  11  -8   3    9.30    3.10
  11  -8   3   13.30    5.10
 -12   8  -3   26.90    8.60
 -12   8  -3   24.50    8.40
  12  -8   3   34.50    5.70
  12  -8   3   29.40    5.00
   9   7  -3    1.80    6.30
   9   7  -3    7.00    4.50
  -9  -7   3   10.00    7.30
  -9  -7   3    9.70    7.30
   8   7  -3   10.50    4.00
   8   7  -3   11.00    8.10
  -8  -7   3    2.80    6.30
  -8  -7   3   -2.50    6.00
   7   7  -3  156.78   14.10
   7   7  -3  165.28    9.00
  -7  -7   3  141.69   11.70
  -7  -7   3  144.89   11.90
   6   7  -3  192.68   15.00
   6   7  -3  159.78    8.20
  -6  -7   3  167.08   10.70
  -6  -7   3  176.58   11.50
  -6  -7   3  159.68   13.00
   5   7  -3  191.48   14.00
   5   7  -3  174.98    7.50
  -5  -7   3  190.68   12.30
  -5  -7   3  187.48   10.90
  -5  -7   3  169.38   10.80
   4   7  -3   95.09    9.10
   4   7  -3  123.79    6.00
  -4  -7   3  129.39    9.70
  -4  -7   3  122.79    7.60
  -4  -7   3  109.39    7.40
   3   7  -3  532.95   20.10
   3   7  -3  509.95   14.20
  -3  -7   3  510.55   16.90
  -3  -7   3  493.05   13.70
  -3  -7   3  519.05   18.50
   2   7  -3   36.40    5.10
   2   7  -3   50.29    5.00
   2   7  -3   32.20    5.10
  -2  -7   3   40.60    4.70
  -2  -7   3   34.00    2.50
  -2  -7   3   35.60    2.80
  -2  -7   3   42.00    4.70
   1   7  -3 1043.80   25.00
   1   7  -3 1082.69   28.70
   1   7  -3 1086.09   29.20
   1   7  -3 1076.19   31.20
  -1  -7   3 1135.09   28.40
  -1  -7   3 1083.09   26.70
  -1  -7   3 1035.50   25.30
  -1  -7   3 1116.39   29.70
   0   7  -3  148.29    4.30
   0   7  -3  140.29    4.00
   0   7  -3  152.58    6.60
   0   7  -3  135.29    7.80
   0   7  -3  143.19    6.70
   0   7  -3  156.78    9.10
   0  -7   3  148.99    6.60
   0  -7   3  128.89    5.70
   0  -7   3  137.59    7.00
  -1   7  -3  135.59    8.70
  -1   7  -3  128.79    4.20
  -1   7  -3  135.29    4.60
  -1   7  -3  131.69    6.20
  -1   7  -3  129.99    5.70
   1  -7   3  132.59    7.30
   1  -7   3  132.79    5.80
   1  -7   3  141.39    5.60
   1  -7   3  141.89    6.40
  -2   7  -3   93.49    4.50
  -2   7  -3   99.89    4.00
  -2   7  -3  104.49    8.00
  -2   7  -3  107.29    5.40
  -2   7  -3  110.89    7.40
   2  -7   3   96.99    4.40
   2  -7   3  107.59    5.80
   2  -7   3  103.69    5.00
  -3   7  -3  174.18    6.00
  -3   7  -3  177.28    7.40
  -3   7  -3  153.28    9.30
  -3   7  -3  181.08    8.70
  -3   7  -3  177.78    7.10
   3  -7   3  172.68    5.70
   3  -7   3  181.38    6.70
   3  -7   3  171.58    6.90
  -4   7  -3 3499.95   85.99
  -4   7  -3 3518.85   81.39
  -4   7  -3 3536.05   83.89
  -4   7  -3 3432.36   81.39
   4  -7   3 3559.14   80.09
   4  -7   3 3409.36   81.89
   4  -7   3 3458.65   78.99
   4  -7   3 3560.54   81.19
  -5   7  -3  389.36   10.70
  -5   7  -3  399.56   12.10
  -5   7  -3  403.96   14.30
  -5   7  -3  372.36   15.40
  -5   7  -3  392.56   12.60
  -5   7  -3  400.96   14.30
   5  -7   3  382.46   11.60
   5  -7   3  405.46   12.30
   5  -7   3  352.96    9.40
   5  -7   3  396.66   11.50
  -6   7  -3  165.48   10.70
  -6   7  -3  174.68    6.20
  -6   7  -3  175.38    8.90
  -6   7  -3  167.38    7.30
  -6   7  -3  187.18    9.30
   6  -7   3  168.08    6.50
   6  -7   3  170.18    7.10
   6  -7   3  175.38    6.80
  -7   7  -3  221.28   11.60
  -7   7  -3  194.28   10.80
  -7   7  -3  204.28   12.90
  -7   7  -3  202.78    9.10
   7  -7   3  225.58    8.80
   7  -7   3  225.88    8.60
   7  -7   3  243.08    9.00
  -8   7  -3   76.89    8.70
  -8   7  -3   69.09    7.10
  -8   7  -3   69.79    7.70
   8  -7   3   60.69    5.50
   8  -7   3   66.89    4.90
   8  -7   3   75.29    5.60
   8  -7   3   68.19    4.50
  -9   7  -3  147.69   12.90
  -9   7  -3  138.19   11.30
  -9   7  -3  146.89   10.30
   9  -7   3  138.69    8.50
   9  -7   3  136.79    7.80
 -10   7  -3   69.99    9.40
 -10   7  -3   84.29   11.60
 -10   7  -3   86.69   10.00
  10  -7   3   95.59    6.90
  10  -7   3   74.99    7.20
 -11   7  -3    6.70    6.20
 -11   7  -3    6.10    6.10
 -11   7  -3    4.10    7.60
  11  -7   3    4.70    2.60
  11  -7   3    5.10    4.90
 -12   7  -3   88.19   13.80
 -12   7  -3   98.39   14.60
 -12   7  -3   94.59   11.80
  12  -7   3   88.89    9.10
   9   6  -3    2.30    7.80
   9   6  -3    4.80    4.10
  -9  -6   3   -0.70    6.20
  -9  -6   3    0.60    5.00
  -9  -6   3    6.80    7.40
   8   6  -3   66.89    6.70
   8   6  -3   55.19    9.20
  -8  -6   3   43.40    7.30
  -8  -6   3   59.59    8.60
   7   6  -3   73.29    6.10
   7   6  -3   60.29    9.80
  -7  -6   3   59.19    8.10
  -7  -6   3   83.89    8.60
  -7  -6   3   66.49    7.60
   6   6  -3  275.17   10.30
   6   6  -3  278.27   15.30
  -6  -6   3  275.17   14.00
  -6  -6   3  276.67   14.60
  -6  -6   3  281.77   12.70
   5   6  -3  409.16   13.10
   5   6  -3  411.66   18.10
  -5  -6   3  393.16   16.60
  -5  -6   3  398.36   15.70
  -5  -6   3  400.86   14.90
   4   6  -3    9.10    4.70
   4   6  -3    9.90    2.50
  -4  -6   3    7.80    2.80
  -4  -6   3   11.40    3.30
  -4  -6   3    7.90    1.30
  -4  -6   3    8.20    3.60
   3   6  -3  120.49    9.10
   3   6  -3  120.29    5.30
  -3  -6   3  127.39    7.60
  -3  -6   3  115.69    4.50
  -3  -6   3  109.49    5.30
  -3  -6   3  121.19    7.10
   2   6  -3   14.30    3.50
   2   6  -3   23.60    1.80
   2   6  -3   21.90    3.50
  -2  -6   3   22.30    2.20
  -2  -6   3   24.80    3.90
  -2  -6   3   19.70    2.10
  -2  -6   3   20.70    2.90
  -2  -6   3   20.10    1.40
   1   6  -3    2.70    2.10
   1   6  -3    3.00    2.20
   1   6  -3    2.90    0.50
   1   6  -3    4.70    3.50
   1   6  -3    5.80    1.90
  -1  -6   3    5.20    2.20
  -1  -6   3    5.10    1.80
  -1  -6   3    1.50    1.30
   0   6  -3 1969.00   49.60
   0   6  -3 1946.11   47.50
   0   6  -3 1968.50   50.89
   0   6  -3 2018.30   47.60
   0   6  -3 2006.10   45.20
   0   6  -3 1859.01   44.80
   0  -6   3 2030.60   49.99
   0  -6   3 1951.80   47.60
   0  -6   3 1987.70   46.10
   0  -6   3 1958.30   46.80
  -1   6  -3 2073.59   49.90
  -1   6  -3 2027.30   47.70
  -1   6  -3 2130.39   48.20
  -1   6  -3 2069.89   52.79
  -1   6  -3 2047.20   49.10
   1  -6   3 2110.69   49.50
   1  -6   3 2122.59   51.19
   1  -6   3 2103.89   48.90
   1  -6   3 2110.99   48.90
  -2   6  -3  148.49    7.40
  -2   6  -3  148.39    5.90
  -2   6  -3  143.29    5.00
  -2   6  -3  135.99    8.40
   2  -6   3  141.89    4.90
   2  -6   3  143.19    5.50
   2  -6   3  137.49    6.00
  -3   6  -3    0.10    2.00
  -3   6  -3    7.80    1.50
  -3   6  -3    6.30    1.50
   3  -6   3    6.70    1.40
   3  -6   3    7.50    1.10
   3  -6   3    5.30    1.80
  -4   6  -3  117.59    4.80
  -4   6  -3  118.49    6.50
  -4   6  -3  121.29    5.70
  -4   6  -3  119.09    7.70
  -4   6  -3  113.29    6.20
   4  -6   3  115.99    4.90
   4  -6   3  128.99    5.50
   4  -6   3  115.49    4.70
   4  -6   3  112.19    3.40
  -5   6  -3  125.49    8.20
  -5   6  -3  120.39    5.40
  -5   6  -3  115.69    6.70
  -5   6  -3  123.89    4.50
  -5   6  -3  122.79    6.70
   5  -6   3  118.69    5.00
   5  -6   3  118.89    5.60
   5  -6   3  115.19    4.70
  -6   6  -3  210.58    9.80
  -6   6  -3  208.28    9.90
  -6   6  -3  236.98   11.40
   6  -6   3  231.38    8.30
   6  -6   3  231.88    8.30
   6  -6   3  216.28    7.50
   6  -6   3  220.08    8.00
  -7   6  -3  103.79    7.10
  -7   6  -3  119.09    8.70
  -7   6  -3  105.59    7.20
   7  -6   3  114.59    5.60
   7  -6   3   96.39    5.00
   7  -6   3  103.49    6.00
   7  -6   3  113.59    5.80
   7  -6   3  100.69    4.70
  -8   6  -3   20.40    4.20
  -8   6  -3    9.30    3.50
  -8   6  -3   13.10    4.80
  -8   6  -3   11.10    4.40
   8  -6   3   13.80    2.60
   8  -6   3   16.10    3.00
  -9   6  -3  989.70   32.10
  -9   6  -3 1028.80   35.20
  -9   6  -3 1047.80   32.80
   9  -6   3 1034.90   28.40
   9  -6   3 1025.90   27.40
 -10   6  -3  454.35   20.40
 -10   6  -3  440.26   21.90
 -10   6  -3  455.95   19.90
  10  -6   3  489.55   15.50
  10  -6   3  466.45   17.00
 -11   6  -3   38.70    8.50
 -11   6  -3   63.39    9.00
 -11   6  -3   63.79   11.70
  11  -6   3   51.59    5.20
  11  -6   3   59.29    7.10
 -12   6  -3   -3.20    6.50
 -12   6  -3    3.30    7.00
 -12   6  -3    1.70    8.50
  12  -6   3   13.90    5.80
  10   5  -3   31.70    6.40
  10   5  -3   47.40   11.00
 -10  -5   3   30.50    9.20
 -10  -5   3   22.00    8.80
 -10  -5   3   36.00    8.20
   9   5  -3   49.80    6.60
   9   5  -3   37.40    9.70
  -9  -5   3   43.20    8.10
  -9  -5   3   46.00    9.20
  -9  -5   3   58.09   10.20
   8   5  -3    8.10    5.40
   8   5  -3   16.00    4.30
  -8  -5   3   15.30    5.80
  -8  -5   3   12.50    6.20
   7   5  -3  286.87   11.70
   7   5  -3  281.47   17.30
  -7  -5   3  303.57   16.40
  -7  -5   3  285.67   13.80
  -7  -5   3  291.07   14.70
   6   5  -3    0.90    4.90
   6   5  -3    0.30    1.90
  -6  -5   3    4.90    4.40
  -6  -5   3    4.10    4.20
  -6  -5   3    3.90    3.50
   5   5  -3   10.10    5.10
   5   5  -3   19.70    3.20
  -5  -5   3   15.40    3.90
  -5  -5   3   17.50    3.40
  -5  -5   3   14.30    4.10
   4   5  -3   37.40    5.70
   4   5  -3   31.90    3.30
  -4  -5   3   31.10    4.40
  -4  -5   3   31.70    4.00
  -4  -5   3   25.30    3.60
  -4  -5   3   27.20    1.80
   3   5  -3 1655.63   39.50
   3   5  -3 1670.93   43.90
   3   5  -3 1645.74   38.90
  -3  -5   3 1638.24   42.70
  -3  -5   3 1709.33   41.40
  -3  -5   3 1592.44   39.90
  -3  -5   3 1708.53   41.30
  -3  -5   3 1602.54   38.10
   2   5  -3   14.90    2.80
   2   5  -3   15.90    1.80
   2   5  -3   14.80    3.50
   2   5  -3   12.70    1.50
  -2  -5   3   13.80    0.90
  -2  -5   3   14.90    2.30
  -2  -5   3   13.80    2.80
  -2  -5   3   14.20    1.60
  -2  -5   3   17.00    2.00
   1   5  -3   19.80    1.50
   1   5  -3   17.80    2.70
   1   5  -3   21.40    1.00
   1   5  -3   22.30    2.90
   1   5  -3   19.80    3.40
   1   5  -3   19.80    3.70
   1   5  -3   20.50    1.70
  -1  -5   3   19.50    1.80
  -1  -5   3   15.20    2.40
  -1  -5   3   21.40    2.00
  -1  -5   3   20.90    2.50
   0   5  -3  162.78    5.20
   0   5  -3  154.88    7.20
   0   5  -3  155.18    4.80
   0   5  -3  174.08    6.30
   0   5  -3  170.08    8.20
   0   5  -3  156.88    6.50
   0  -5   3  156.38    4.80
   0  -5   3  159.78    6.20
   0  -5   3  161.98    5.70
   0  -5   3  176.48    7.80
   0  -5   3  163.78    5.50
  -1   5  -3   30.80    3.60
  -1   5  -3   33.80    2.10
  -1   5  -3   32.60    4.50
  -1   5  -3   29.70    2.70
  -1   5  -3   27.30    2.20
   1  -5   3   30.50    2.20
   1  -5   3   31.40    2.50
   1  -5   3   30.20    3.10
   1  -5   3   28.30    2.40
  -2   5  -3   15.40    2.60
  -2   5  -3   18.20    3.50
  -2   5  -3   15.50    2.20
   2  -5   3   13.30    1.90
   2  -5   3   15.90    1.50
   2  -5   3   14.00    1.70
  -3   5  -3   37.10    3.90
  -3   5  -3   37.30    2.70
  -3   5  -3   38.30    3.40
  -3   5  -3   55.79    5.00
  -3   5  -3   38.10    2.20
   3  -5   3   37.60    3.00
   3  -5   3   39.50    2.50
   3  -5   3   36.60    2.40
   3  -5   3   35.30    1.50
  -4   5  -3  295.07    8.70
  -4   5  -3  297.57   11.60
  -4   5  -3  294.37   10.60
  -4   5  -3  296.27   10.00
   4  -5   3  287.77    9.00
   4  -5   3  307.77    8.90
   4  -5   3  296.97    8.30
  -5   5  -3  496.35   15.00
  -5   5  -3  473.85   16.40
  -5   5  -3  494.85   15.80
   5  -5   3  494.45   13.70
   5  -5   3  491.65   13.70
   5  -5   3  487.65   13.60
   5  -5   3  480.25   13.00
  -6   5  -3 1841.22   48.10
  -6   5  -3 1824.72   46.60
  -6   5  -3 1805.42   45.40
  -6   5  -3 1816.42   45.80
   6  -5   3 1830.42   43.50
   6  -5   3 1855.31   43.50
   6  -5   3 1761.72   43.10
   6  -5   3 1772.22   42.60
   6  -5   3 1824.12   43.70
  -7   5  -3  116.49    9.00
  -7   5  -3   93.09    7.10
  -7   5  -3  105.49    6.90
  -7   5  -3  102.09    7.10
   7  -5   3  113.19    5.70
   7  -5   3   98.89    4.30
   7  -5   3   98.59    5.00
   7  -5   3   91.89    5.00
  -8   5  -3   48.60    5.70
  -8   5  -3   48.60    6.40
  -8   5  -3   34.40    6.00
  -8   5  -3   45.30    6.00
   8  -5   3   48.90    4.60
   8  -5   3   52.29    4.30
  -9   5  -3   14.30    6.50
  -9   5  -3   19.20    5.50
  -9   5  -3   22.00    5.10
   9  -5   3   16.50    3.50
   9  -5   3   14.70    3.20
 -10   5  -3   34.30    7.10
 -10   5  -3   29.40    6.00
 -10   5  -3   28.90    7.10
  10  -5   3   38.90    5.80
  10  -5   3   33.40    4.10
 -11   5  -3  308.37   18.80
 -11   5  -3  310.57   17.00
 -11   5  -3  325.17   16.80
  11  -5   3  316.57   13.70
 -12   5  -3    9.10    6.40
 -12   5  -3    9.90    7.30
 -12   5  -3    3.10    4.90
  12  -5   3    8.50    4.20
  10   4  -3  105.69    8.80
  10   4  -3   98.59   13.40
 -10  -4   3   97.49   12.80
 -10  -4   3  109.09   11.50
 -10  -4   3   94.59    9.60
   9   4  -3   69.49    9.60
   9   4  -3   74.79    7.20
  -9  -4   3   86.39   11.70
  -9  -4   3   76.89    8.50
  -9  -4   3   76.99   10.20
   8   4  -3    8.20    3.80
   8   4  -3    9.60    4.90
  -8  -4   3    7.10    3.70
  -8  -4   3    9.20    6.00
  -8  -4   3   10.60    5.60
  -8  -4   3    9.80    5.60
   7   4  -3   17.40    6.80
   7   4  -3   16.10    4.00
  -7  -4   3    8.80    4.60
  -7  -4   3    9.90    5.40
  -7  -4   3   11.80    5.10
   6   4  -3  147.99    7.10
   6   4  -3  169.98   10.80
  -6  -4   3  149.79    9.00
  -6  -4   3  153.88    9.80
  -6  -4   3  173.58    9.80
   5   4  -3  123.49    8.40
   5   4  -3  122.79    6.10
  -5  -4   3  121.69    7.70
  -5  -4   3  118.79    8.00
  -5  -4   3  123.29    6.80
   4   4  -3 1256.07   30.80
   4   4  -3 1269.37   31.10
   4   4  -3 1206.18   34.80
  -4  -4   3 1261.67   34.20
  -4  -4   3 1266.87   32.70
  -4  -4   3 1253.77   32.40
   3   4  -3  918.21   26.60
   3   4  -3  927.21   25.50
   3   4  -3  962.70   23.10
  -3  -4   3  906.41   21.80
  -3  -4   3  924.71   24.40
  -3  -4   3  943.01   25.90
  -3  -4   3  957.20   24.60
  -3  -4   3  930.41   24.00
   2   4  -3  905.11   23.90
   2   4  -3  881.81   21.50
   2   4  -3  874.21   23.80
   2   4  -3  903.51   22.10
   2   4  -3  909.61   24.70
  -2  -4   3  902.61   24.00
  -2  -4   3  886.51   22.90
  -2  -4   3  883.21   22.40
  -2  -4   3  885.41   20.20
  -2  -4   3  876.31   21.00
   1   4  -3  144.29    3.80
   1   4  -3  148.59    4.60
   1   4  -3  148.89    7.50
   1   4  -3  135.69    5.70
   1   4  -3  153.78    4.90
   1   4  -3  160.38    7.00
   1   4  -3  147.59    6.10
  -1  -4   3  146.79    4.60
  -1  -4   3  142.49    5.40
  -1  -4   3  151.98    6.00
  -1  -4   3  148.69    5.20
  -1  -4   3  145.59    4.10
   0   4  -3  298.87   10.70
   0   4  -3  298.77    8.30
   0   4  -3  301.77    9.30
   0   4  -3  299.67    8.80
   0   4  -3  275.47    7.80
   0  -4   3  295.37    8.10
   0  -4   3  296.37    8.40
   0  -4   3  292.87    8.00
   0  -4   3  309.87    8.90
  -1   4  -3  238.58    9.20
  -1   4  -3  236.18    6.80
  -1   4  -3  229.28    8.40
  -1   4  -3  239.18    7.60
   1  -4   3  219.88    6.30
   1  -4   3  231.08    7.30
   1  -4   3  229.58    6.80
   1  -4   3  230.38    6.60
  -2   4  -3  235.28    7.30
  -2   4  -3  225.48    8.40
  -2   4  -3  230.58    8.10
   2  -4   3  218.38    5.90
   2  -4   3  236.38    6.20
   2  -4   3  236.68    6.70
   2  -4   3  222.48    6.90
  -3   4  -3  164.78    7.10
  -3   4  -3  179.18    6.90
  -3   4  -3  175.98    5.00
  -3   4  -3  170.28    6.10
   3  -4   3  171.38    5.70
   3  -4   3  171.98    5.80
   3  -4   3  178.08    4.90
   3  -4   3  168.78    5.50
  -4   4  -3   70.39    3.80
  -4   4  -3   73.79    3.80
  -4   4  -3   73.39    4.90
  -4   4  -3   68.69    4.80
   4  -4   3   72.29    3.70
   4  -4   3   69.79    3.60
   4  -4   3   71.69    2.90
   4  -4   3   72.79    3.40
  -5   4  -3  363.86   11.60
  -5   4  -3  393.76   13.80
  -5   4  -3  373.36   11.90
  -5   4  -3  398.46   13.10
   5  -4   3  384.16   10.90
   5  -4   3  363.76   11.10
   5  -4   3  371.86   10.30
   5  -4   3  368.96   10.50
   5  -4   3  373.56   10.90
  -6   4  -3  422.06   13.70
  -6   4  -3  417.96   14.00
  -6   4  -3  423.06   14.70
  -6   4  -3  418.06   10.80
  -6   4  -3  417.76   15.40
   6  -4   3  411.06   12.10
   6  -4   3  419.56   12.30
   6  -4   3  407.76   11.20
   6  -4   3  422.96   12.70
  -7   4  -3   63.09    3.40
  -7   4  -3   75.79    7.10
  -7   4  -3   72.29    7.50
  -7   4  -3   60.39    5.60
  -7   4  -3   66.69    6.20
   7  -4   3   67.09    4.60
   7  -4   3   76.29    4.60
   7  -4   3   67.39    3.30
  -8   4  -3  349.47   15.20
  -8   4  -3  357.56   14.70
  -8   4  -3  361.46   16.40
   8  -4   3  345.47   11.10
   8  -4   3  353.26   12.30
  -9   4  -3   99.59    8.70
  -9   4  -3  131.49   11.60
  -9   4  -3  127.09   10.50
  -9   4  -3  132.99    9.20
   9  -4   3  132.39    6.50
   9  -4   3  121.39    8.20
 -10   4  -3   -1.00    4.70
 -10   4  -3   -3.30    5.20
 -10   4  -3    8.90    6.90
  10  -4   3    0.10    2.80
  10  -4   3    3.30    2.50
 -11   4  -3    1.50    5.70
 -11   4  -3    2.40    4.30
 -11   4  -3    2.90    5.30
  11  -4   3    2.50    4.80
 -12   4  -3   47.30    8.80
 -12   4  -3   32.80    8.70
 -12   4  -3   38.00    9.20
  12  -4   3   27.50    6.70
  11   3  -3   11.30    4.20
 -11  -3   3   13.20    8.20
 -11  -3   3   14.60    6.20
 -11  -3   3    2.10    8.50
  10   3  -3   11.40    4.00
 -10  -3   3    6.20    6.80
 -10  -3   3    8.60    4.60
 -10  -3   3    7.10    5.30
   9   3  -3    3.30    3.00
   9   3  -3    4.40    6.20
  -9  -3   3    3.80    6.10
  -9  -3   3    4.90    3.90
  -9  -3   3    7.50    4.40
  -9  -3   3    5.60    6.10
   8   3  -3    8.80    2.90
   8   3  -3   10.10    4.60
  -8  -3   3    9.20    4.70
  -8  -3   3    4.60    5.20
  -8  -3   3   -4.20    4.70
  -8  -3   3    5.60    5.20
   7   3  -3 1285.37   39.00
   7   3  -3 1347.07   34.60
  -7  -3   3 1317.37   37.00
  -7  -3   3 1291.87   38.70
  -7  -3   3 1354.76   36.30
   6   3  -3  147.69   10.20
   6   3  -3  137.09    7.10
  -6  -3   3  137.59    8.60
  -6  -3   3  144.89    9.80
  -6  -3   3  145.69    7.50
   5   3  -3  219.88   11.20
   5   3  -3  214.28    8.20
  -5  -3   3  212.18   10.10
  -5  -3   3  221.68    9.70
  -5  -3   3  219.38    9.20
   4   3  -3    8.30    1.90
   4   3  -3   12.80    2.30
  -4  -3   3    9.20    2.60
  -4  -3   3    6.60    2.00
  -4  -3   3    5.80    2.40
   3   3  -3  184.28    4.80
   3   3  -3  195.48    5.10
   3   3  -3  200.68    6.50
   3   3  -3  181.68    8.30
   3   3  -3  174.58    7.60
  -3  -3   3  191.28    8.20
  -3  -3   3  192.08    7.30
  -3  -3   3  182.88    7.00
  -3  -3   3  196.28    7.10
   2   3  -3 1060.69   27.40
   2   3  -3 1039.60   26.90
   2   3  -3 1070.79   25.20
   2   3  -3 1102.19   25.90
   2   3  -3 1058.59   23.90
   2   3  -3 1049.20   26.90
  -2  -3   3 1052.19   26.00
  -2  -3   3 1031.30   25.80
  -2  -3   3 1069.09   27.00
  -2  -3   3 1047.10   24.40
  -2  -3   3 1011.40   25.80
  -2  -3   3 1059.59   23.80
   1   3  -3   11.00    1.80
   1   3  -3    7.90    2.10
   1   3  -3    8.40    1.20
   1   3  -3   12.60    2.10
   1   3  -3    9.00    1.20
   1   3  -3    7.80    1.60
  -1  -3   3   10.30    1.00
  -1  -3   3    8.80    0.70
  -1  -3   3    7.10    1.60
  -1  -3   3    9.10    1.40
  -1  -3   3    8.00    1.50
   0   3  -3  327.27    9.10
   0   3  -3  334.77   10.80
   0   3  -3  347.57    9.30
   0   3  -3  336.77    8.90
   0   3  -3  349.27   10.10
   0  -3   3  340.37    9.00
   0  -3   3  340.37    9.10
   0  -3   3  340.77    8.80
   0  -3   3  341.37    8.40
   0  -3   3  339.87    9.20
  -1   3  -3  791.82   19.00
  -1   3  -3  778.82   19.60
  -1   3  -3  795.22   20.20
  -1   3  -3  791.22   20.30
   1  -3   3  781.02   18.60
   1  -3   3  789.52   18.40
   1  -3   3  782.42   18.90
   1  -3   3  778.22   18.30
  -2   3  -3 2119.79   49.30
  -2   3  -3 2066.29   48.60
  -2   3  -3 2118.69   48.00
  -2   3  -3 2094.49   49.40
   2  -3   3 2123.89   48.00
   2  -3   3 2096.89   48.00
   2  -3   3 1942.61   48.30
   2  -3   3 2173.18   48.30
   2  -3   3 2145.39   47.50
  -3   3  -3  837.82   19.60
  -3   3  -3  811.32   20.10
  -3   3  -3  825.92   21.40
  -3   3  -3  812.42   21.50
   3  -3   3  825.52   20.00
   3  -3   3  825.82   20.20
   3  -3   3  812.82   20.00
   3  -3   3  819.32   19.10
  -4   3  -3   82.29    3.80
  -4   3  -3   86.19    2.50
  -4   3  -3   84.39    4.60
  -4   3  -3   80.99    4.10
  -4   3  -3   81.29    5.10
   4  -3   3   78.09    3.80
   4  -3   3   80.39    3.60
   4  -3   3   79.99    3.30
   4  -3   3   74.49    3.20
  -5   3  -3   63.09    4.50
  -5   3  -3   51.29    3.70
  -5   3  -3   58.09    2.40
  -5   3  -3   59.19    4.20
  -5   3  -3   64.19    5.80
   5  -3   3   57.99    3.30
   5  -3   3   50.59    2.70
   5  -3   3   63.69    3.50
   5  -3   3   52.69    3.10
  -6   3  -3  138.39    7.00
  -6   3  -3  140.29    8.10
  -6   3  -3  134.99    4.80
  -6   3  -3  131.69    7.30
  -6   3  -3  136.89    7.10
   6  -3   3  132.59    4.80
   6  -3   3  133.69    5.30
   6  -3   3  145.59    6.00
   6  -3   3  137.29    5.90
  -7   3  -3  336.97   13.80
  -7   3  -3  350.86   13.10
  -7   3  -3  344.87   15.10
  -7   3  -3  317.87   12.70
   7  -3   3  315.17   11.10
   7  -3   3  323.97    9.20
   7  -3   3  343.37   10.40
  -8   3  -3    5.30    3.40
  -8   3  -3    0.10    3.40
  -8   3  -3   10.20    3.40
  -8   3  -3   11.10    4.20
   8  -3   3    4.40    3.10
   8  -3   3    8.00    2.30
  -9   3  -3  481.25   19.10
  -9   3  -3  501.95   19.70
  -9   3  -3  518.25   22.50
  -9   3  -3  489.45   18.60
   9  -3   3  514.85   17.20
   9  -3   3  498.45   14.60
 -10   3  -3  356.36   16.60
 -10   3  -3  404.76   21.40
 -10   3  -3  350.46   18.30
  10  -3   3  368.46   15.00
 -11   3  -3   11.60    7.00
 -11   3  -3   12.90    8.80
 -11   3  -3   20.20    7.30
  11  -3   3   19.70    5.50
 -12   3  -3  113.59   12.90
 -12   3  -3  106.99   14.80
  12  -3   3  125.99   10.40
  11   2  -3   95.89    9.30
 -11  -2   3   71.89   11.60
 -11  -2   3   98.29   13.00
  10   2  -3  150.88   10.70
 -10  -2   3  176.78   13.30
 -10  -2   3  183.18   12.40
 -10  -2   3  147.89   12.60
   9   2  -3    7.30    4.10
   9   2  -3    9.20    6.50
  -9  -2   3    1.30    4.40
  -9  -2   3    4.90    4.30
  -9  -2   3    2.80    5.40
  -9  -2   3    2.00    5.20
   8   2  -3   57.89    7.40
   8   2  -3   51.49    5.60
  -8  -2   3   49.10    6.30
  -8  -2   3   49.90    7.10
  -8  -2   3   49.99    7.90
  -8  -2   3   46.60    6.10
   7   2  -3   21.80    5.00
   7   2  -3   26.10    4.00
  -7  -2   3   30.80    6.00
  -7  -2   3   24.00    4.60
  -7  -2   3   32.20    5.70
  -7  -2   3   28.50    6.00
   6   2  -3    2.30    3.80
   6   2  -3    6.40    2.10
  -6  -2   3    6.10    3.30
  -6  -2   3    4.20    2.40
  -6  -2   3    4.70    2.90
   5   2  -3  621.94   17.30
   5   2  -3  617.84   20.00
   5   2  -3  629.84   17.60
  -5  -2   3  645.84   18.30
  -5  -2   3  618.34   15.00
  -5  -2   3  637.44   18.80
  -5  -2   3  637.24   20.00
   4   2  -3  304.97    8.40
   4   2  -3  290.87   11.50
   4   2  -3  304.87    9.60
   4   2  -3  330.07    9.80
  -4  -2   3  330.67   11.40
  -4  -2   3  320.37   11.50
  -4  -2   3  318.27   10.70
  -4  -2   3  312.77   10.30
   3   2  -3    6.30    0.60
   3   2  -3    7.90    2.30
   3   2  -3    5.20    1.50
   3   2  -3    8.00    1.80
   3   2  -3    5.60    0.90
   3   2  -3    9.10    1.60
   3   2  -3    4.20    2.00
  -3  -2   3    8.80    1.70
  -3  -2   3    6.60    1.80
  -3  -2   3    6.90    1.60
  -3  -2   3    8.10    1.50
   2   2  -3 3838.82   84.39
   2   2  -3 3689.33   83.89
   2   2  -3 3655.73   85.69
   2   2  -3 3673.43   85.69
   2   2  -3 3431.56   84.79
   2   2  -3 3793.22   85.59
   2   2  -3 3599.54   84.79
   2   2  -3 3859.01   84.99
  -2  -2   3 3844.32   85.79
  -2  -2   3 3404.96   85.59
  -2  -2   3 3795.42   84.79
  -2  -2   3 3840.72   84.99
  -2  -2   3 3882.91   84.79
   1   2  -3  822.32   21.00
   1   2  -3  836.02   20.50
   1   2  -3  843.52   20.80
   1   2  -3  870.91   22.10
   1   2  -3  832.92   20.70
   1   2  -3  818.62   20.00
   1   2  -3  835.92   19.10
  -1  -2   3  836.82   20.80
  -1  -2   3  819.52   19.90
  -1  -2   3  831.72   20.50
  -1  -2   3  848.32   19.20
  -1  -2   3  829.12   20.20
   0   2  -3  846.62   21.60
   0   2  -3  877.81   20.90
   0   2  -3  885.71   20.50
   0   2  -3  849.41   20.50
   0   2  -3  858.21   21.20
   0  -2   3  860.71   19.80
   0  -2   3  864.81   21.10
   0  -2   3  858.91   20.80
   0  -2   3  864.71   20.40
   0  -2   3  867.51   20.50
   0  -2   3  856.51   20.00
  -1   2  -3  211.38    6.20
  -1   2  -3  208.08    5.40
  -1   2  -3  208.48    5.00
  -1   2  -3  210.78    6.40
  -1   2  -3  202.48    6.20
   1  -2   3  204.08    5.50
   1  -2   3  210.28    5.20
   1  -2   3  201.68    5.60
   1  -2   3  207.28    5.20
   1  -2   3  206.18    6.10
  -2   2  -3  984.60   22.70
  -2   2  -3  982.60   24.00
  -2   2  -3  988.70   22.90
  -2   2  -3  964.50   23.90
  -2   2  -3  981.20   22.30
  -2   2  -3  965.30   22.30
   2  -2   3  983.00   23.10
   2  -2   3  973.70   22.50
   2  -2   3  971.00   23.00
   2  -2   3  982.80   23.10
  -3   2  -3 1164.58   28.20
  -3   2  -3 1127.29   25.80
  -3   2  -3 1151.58   28.50
  -3   2  -3 1122.39   26.80
  -3   2  -3 1127.89   27.00
   3  -2   3 1138.99   27.00
   3  -2   3 1115.19   26.70
   3  -2   3 1118.69   26.80
   3  -2   3 1148.19   26.60
  -4   2  -3  816.12   20.70
  -4   2  -3  826.92   20.50
  -4   2  -3  817.62   22.40
  -4   2  -3  818.32   19.10
   4  -2   3  788.52   20.10
   4  -2   3  805.72   20.20
   4  -2   3  782.72   19.70
   4  -2   3  787.32   19.70
  -5   2  -3  499.55   14.40
  -5   2  -3  483.25   14.30
  -5   2  -3  470.15   15.90
  -5   2  -3  484.75   12.50
   5  -2   3  467.05   13.70
   5  -2   3  500.25   13.00
   5  -2   3  485.15   13.70
   5  -2   3  490.85   12.80
  -6   2  -3 1622.94   41.20
  -6   2  -3 1655.93   38.60
  -6   2  -3 1614.84   40.80
  -6   2  -3 1633.74   43.40
   6  -2   3 1619.94   39.80
   6  -2   3 1597.94   38.20
   6  -2   3 1649.13   38.70
  -7   2  -3  357.16   15.70
  -7   2  -3  359.06   10.90
  -7   2  -3  345.57   13.20
  -7   2  -3  359.96   13.10
   7  -2   3  352.16   12.10
   7  -2   3  373.16   10.90
  -8   2  -3  345.07   16.80
  -8   2  -3  367.36   14.80
  -8   2  -3  330.57   14.30
   8  -2   3  363.96   12.90
   8  -2   3  363.86   11.00
  -9   2  -3  666.63   25.80
  -9   2  -3  650.73   23.00
  -9   2  -3  604.94   22.70
   9  -2   3  579.44   17.60
   9  -2   3  667.03   20.40
 -10   2  -3   -0.40    3.60
 -10   2  -3   -1.70    6.40
  10  -2   3    2.50    4.20
 -11   2  -3   37.90    7.50
 -11   2  -3   46.60    8.60
 -11   2  -3   39.10   10.20
  11  -2   3   30.10    6.10
 -12   2  -3   24.70    7.20
 -12   2  -3   34.20    7.60
 -12   2  -3   36.20    9.80
  12  -2   3   38.50    7.00
  11   1  -3  143.69    9.90
 -11  -1   3  126.39   12.30
 -11  -1   3  150.68   13.80
  10   1  -3   51.79    6.10
 -10  -1   3   61.99    9.60
 -10  -1   3   62.49    7.10
 -10  -1   3   61.99    9.60
   9   1  -3    5.30    3.10
  -9  -1   3    8.90    4.60
  -9  -1   3    3.90    4.50
  -9  -1   3    8.50    4.20
  -9  -1   3    5.60    4.50
   8   1  -3    4.70    2.50
   8   1  -3   -0.20    4.40
  -8  -1   3    0.30    3.50
  -8  -1   3    5.60    4.70
  -8  -1   3   -0.50    3.00
  -8  -1   3    0.70    4.40
   7   1  -3  107.49    6.10
   7   1  -3  101.89    7.80
  -7  -1   3  106.59    7.30
  -7  -1   3  131.99    8.30
  -7  -1   3  104.19    7.30
  -7  -1   3  107.39    9.00
   6   1  -3    5.20    2.50
   6   1  -3   10.40    2.00
   6   1  -3    5.30    2.70
   6   1  -3    3.90    0.80
  -6  -1   3    6.10    3.00
  -6  -1   3    1.40    3.50
  -6  -1   3    3.30    3.50
  -6  -1   3    7.80    3.40
   5   1  -3  491.55   11.80
   5   1  -3  496.85   16.50
   5   1  -3  510.65   14.70
   5   1  -3  489.85   14.20
   5   1  -3  510.55   13.50
  -5  -1   3  518.25   15.10
  -5  -1   3  514.05   15.60
  -5  -1   3  490.15   15.80
  -5  -1   3  450.05   11.40
  -5  -1   3  507.95   11.40
  -5  -1   3  509.75   16.90
   4   1  -3   25.40    2.50
   4   1  -3   42.70    4.00
   4   1  -3   24.70    2.00
   4   1  -3   30.20    2.80
  -4  -1   3   29.10    3.70
  -4  -1   3   31.70    3.00
  -4  -1   3   24.70    1.30
  -4  -1   3   27.50    3.00
  -4  -1   3   32.80    3.10
   3   1  -3  459.05   13.60
   3   1  -3  465.95   13.20
   3   1  -3  465.95   12.70
   3   1  -3  454.85   13.70
   3   1  -3  463.95   11.80
  -3  -1   3  464.95   14.00
  -3  -1   3  462.95   13.10
  -3  -1   3  466.95   13.10
  -3  -1   3  473.85   13.00
  -3  -1   3  455.35   11.20
   2   1  -3   31.00    2.20
   2   1  -3   33.00    2.30
   2   1  -3   30.30    2.60
   2   1  -3   32.50    1.50
   2   1  -3   31.90    2.30
   2   1  -3   36.30    2.90
   2   1  -3   31.40    1.80
  -2  -1   3   31.60    2.20
  -2  -1   3   33.80    1.60
  -2  -1   3   27.20    2.10
  -2  -1   3   33.60    2.40
  -2  -1   3   29.60    2.80
   1   1  -3  320.17    8.90
   1   1  -3  325.47    7.80
   1   1  -3  289.17    8.20
   1   1  -3  300.97    8.40
   1   1  -3  308.77    9.10
   1   1  -3  321.37    8.20
   1   1  -3  321.67    8.80
   1   1  -3  304.17    8.90
  -1  -1   3  304.87    8.90
  -1  -1   3  304.37    8.60
  -1  -1   3  332.47    8.30
  -1  -1   3  306.87    7.90
  -1  -1   3  309.17    8.00
  -1  -1   3  316.57    8.80
  -1  -1   3  303.37    8.20
   0   1  -3 2134.69   49.40
   0   1  -3 2175.08   49.60
   0   1  -3 2100.79   49.99
   0   1  -3 2183.98   49.40
   0   1  -3 2183.38   49.50
   0   1  -3 2185.38   49.80
   0  -1   3 2183.58   49.30
   0  -1   3 2156.38   49.70
   0  -1   3 2163.58   49.80
   0  -1   3 2086.89   49.40
   0  -1   3 2190.78   49.20
   0  -1   3 2161.28   49.00
   0  -1   3 2253.87   50.79
  -1   1  -3 1227.28   28.00
  -1   1  -3 1185.08   27.70
  -1   1  -3 1178.08   28.00
  -1   1  -3 1186.78   28.00
  -1   1  -3 1216.58   28.00
   1  -1   3 1191.88   27.70
   1  -1   3 1211.18   28.20
   1  -1   3 1190.78   27.70
   1  -1   3 1200.18   28.00
  -2   1  -3 2488.55   56.49
  -2   1  -3 2532.85   57.69
  -2   1  -3 2448.85   57.59
  -2   1  -3 2474.85   58.79
   2  -1   3 2466.25   56.89
   2  -1   3 2518.25   56.49
   2  -1   3 2488.45   56.59
  -3   1  -3 1407.86   32.90
  -3   1  -3 1439.76   35.20
  -3   1  -3 1404.46   33.60
  -3   1  -3 1419.46   33.80
   3  -1   3 1410.96   33.60
   3  -1   3 1430.66   33.90
   3  -1   3 1426.96   33.20
   3  -1   3 1447.86   33.50
  -4   1  -3  332.07   10.10
  -4   1  -3  310.97   11.30
  -4   1  -3  315.67   10.10
  -4   1  -3  334.77    8.90
   4  -1   3  326.17    9.00
   4  -1   3  307.27    9.40
   4  -1   3  333.77    9.30
  -5   1  -3 2364.56   58.89
  -5   1  -3 2403.56   56.79
  -5   1  -3 2360.06   55.09
  -5   1  -3 2391.36   57.19
   5  -1   3 2337.87   55.69
   5  -1   3 2410.86   55.09
   5  -1   3 2374.86   54.89
  -6   1  -3  448.26   14.90
  -6   1  -3  433.56   16.40
  -6   1  -3  424.86   12.50
  -6   1  -3  454.75   14.60
   6  -1   3  410.96   13.10
   6  -1   3  439.26   12.10
   6  -1   3  436.96   11.80
  -7   1  -3  185.38    7.30
  -7   1  -3  171.48    8.80
  -7   1  -3  185.58   10.70
  -7   1  -3  190.28    9.80
   7  -1   3  181.18    6.70
   7  -1   3  181.08    7.70
  -8   1  -3  107.59    8.70
  -8   1  -3  104.19    9.60
  -8   1  -3  105.09    8.70
  -8   1  -3  112.59    6.40
   8  -1   3  105.09    7.20
   8  -1   3  104.49    5.10
  -9   1  -3   90.39   10.80
  -9   1  -3   75.59    8.50
  -9   1  -3   76.79    8.40
   9  -1   3   78.99    6.80
 -10   1  -3   34.40   11.70
 -10   1  -3   20.80    5.60
 -10   1  -3   27.90    8.30
  10  -1   3   22.20    5.20
 -11   1  -3   -0.70    6.40
 -11   1  -3    1.40    5.80
  11  -1   3   -4.40    4.60
 -12   1  -3   42.90    8.50
  12   0  -3   -2.10    5.00
 -12   0   3    6.70    8.20
 -12   0   3   -8.70    6.90
  11   0  -3   71.09    7.90
 -11   0   3   62.69   10.60
 -11   0   3   93.49   11.80
  10   0  -3    5.70    3.30
 -10   0   3    4.30    4.40
 -10   0   3    5.00    4.50
 -10   0   3    2.30    3.40
 -10   0   3    5.10    4.50
   9   0  -3   24.70    4.30
  -9   0   3   23.40    5.30
  -9   0   3   18.40    5.40
  -9   0   3   17.60    5.10
  -9   0   3   21.80    6.50
   8   0  -3    1.20    2.30
  -8   0   3    8.90    3.90
  -8   0   3    7.70    4.50
  -8   0   3    4.40    3.60
  -8   0   3    1.50    3.10
   7   0  -3   14.50    1.50
   7   0  -3   17.40    2.80
   7   0  -3   13.70    2.80
  -7   0   3   19.50    4.20
  -7   0   3   19.40    4.60
  -7   0   3   15.00    3.80
  -7   0   3   15.40    3.70
   6   0  -3  391.36   11.80
   6   0  -3  386.86   12.40
   6   0  -3  374.36   14.30
  -6   0   3  384.26   14.30
  -6   0   3  367.16   13.80
  -6   0   3  398.96   15.30
  -6   0   3  395.06   13.00
   5   0  -3  503.15   14.40
   5   0  -3  492.55   14.00
   5   0  -3  485.75   13.60
   5   0  -3  477.15   15.50
  -5   0   3  495.15   15.50
  -5   0   3  482.75   16.50
  -5   0   3  504.85   14.70
  -5   0   3  497.85   15.50
   4   0  -3  311.57   10.80
   4   0  -3  302.07    7.30
   4   0  -3  302.87   10.20
   4   0  -3  313.17    9.00
   4   0  -3  309.57    9.70
   4   0  -3  305.57    9.30
  -4   0   3  309.07    9.80
  -4   0   3  311.87   10.40
  -4   0   3  305.27    7.60
  -4   0   3  312.57   10.40
  -4   0   3  294.37   11.20
  -4   0   3  296.47   10.00
   3   0  -3    1.70    1.10
   3   0  -3    0.60    0.90
   3   0  -3    2.00    1.40
   3   0  -3    2.00    0.40
   3   0  -3   -0.50    1.20
   3   0  -3    3.60    1.10
  -3   0   3    2.30    1.10
  -3   0   3    2.20    1.50
  -3   0   3    2.40    0.70
  -3   0   3    3.00    1.10
  -3   0   3    0.90    1.00
  -3   0   3    1.70    1.40
   2   0  -3 4404.06  106.39
   2   0  -3 4611.24  105.39
   2   0  -3 4838.62  106.09
   2   0  -3 4701.23  107.39
   2   0  -3 4525.35  109.09
   2   0  -3 4753.72  105.59
  -2   0   3 4709.53  110.99
  -2   0   3 4637.94  105.29
  -2   0   3 4746.23  105.29
  -2   0   3 4536.25  105.29
  -2   0   3 4507.45  107.69
  -2   0   3 4777.22  106.29
   1   0  -3   85.79    3.60
   1   0  -3   81.69    3.20
   1   0  -3   82.69    3.20
   1   0  -3   80.19    3.20
   1   0  -3   84.39    2.70
   1   0  -3   84.79    4.10
  -1   0   3   83.89    2.60
  -1   0   3   85.99    3.40
  -1   0   3   89.59    2.80
  -1   0   3   85.69    4.00
  -1   0   3   77.49    3.40
  -1   0   3   83.29    3.30
  -1   0   3   81.99    2.50
  -1   0   3   78.39    3.50
   0   0  -3  107.39    3.70
   0   0  -3   85.49    3.00
   0   0  -3   96.69    3.50
   0   0  -3   97.19    2.80
   0   0  -3   93.99    2.70
   0   0  -3   99.59    4.00
   0   0  -3  108.49    3.50
   0   0   3  104.49    4.20
   0   0   3   94.49    2.70
   0   0   3   98.79    3.30
   0   0   3   90.79    3.60
   0   0   3   94.09    3.60
   0   0   3   94.79    3.50
  -1   0  -3  601.54   15.60
   1   0   3  594.94   15.00
   1   0   3  567.64   14.70
   1   0   3  599.44   15.80
   1   0   3  586.74   14.40
   1   0   3  573.84   14.10
  -2   0  -3 4073.69   92.49
  -2   0  -3 4093.69   94.89
   2   0   3 4003.30   91.09
   2   0   3 4005.80   90.99
   2   0   3 3922.91   91.79
   2   0   3 3892.31   92.59
   2   0   3 4064.69   90.39
  -3   0  -3  779.02   22.20
  -3   0  -3  790.62   20.30
   3   0   3  783.12   19.10
   3   0   3  791.62   19.80
   3   0   3  772.92   19.30
   3   0   3  791.22   20.40
   3   0   3  773.62   21.40
  -4   0  -3  167.38    6.60
  -4   0  -3  172.08    6.10
  -4   0  -3  170.88    7.00
  -4   0  -3  166.88    8.60
   4   0   3  186.08    8.10
   4   0   3  177.98    6.10
   4   0   3  178.18    5.70
   4   0   3  175.68    6.10
   4   0   3  184.38    7.40
  -5   0  -3   32.70    3.50
  -5   0  -3   28.00    2.80
  -5   0  -3   23.70    3.60
   5   0   3   37.10    2.70
   5   0   3   25.50    3.90
   5   0   3   25.20    3.00
   5   0   3   26.70    2.20
  -6   0  -3   34.20    4.90
  -6   0  -3   21.10    4.00
  -6   0  -3   36.90    4.70
  -6   0  -3   31.60    3.20
   6   0   3   32.40    2.70
   6   0   3   31.40    5.30
   6   0   3   36.00    3.80
  -7   0  -3  153.68    7.30
  -7   0  -3  160.08   11.20
  -7   0  -3  140.39    9.10
  -7   0  -3  137.69    8.50
   7   0   3  166.78    7.30
  -8   0  -3   41.30    6.50
  -8   0  -3   49.80    7.20
  -8   0  -3   46.10    5.10
  -8   0  -3   45.00    6.60
   8   0   3   47.70    5.30
  -9   0  -3  157.28   11.80
  -9   0  -3  165.28   12.10
  -9   0  -3  187.98   15.60
   9   0   3  170.88    9.60
 -10   0  -3  150.08   12.90
 -10   0  -3  176.18   14.40
 -10   0  -3  144.59   11.40
  10   0   3  172.58   10.60
 -11   0  -3  278.37   20.20
 -11   0  -3  206.58   16.60
  11   0   3  244.48   13.50
  12  -1  -3   -0.60    5.30
 -12   1   3   -2.50    5.00
 -12   1   3    3.10    5.90
  11  -1  -3    3.30    4.70
 -11   1   3    4.10    4.50
 -11   1   3    1.20    5.00
  10  -1  -3   89.59    7.30
 -10   1   3   80.19    8.10
 -10   1   3   91.69   10.00
 -10   1   3  105.09   10.30
 -10   1   3   92.49   10.00
   9  -1  -3  171.78    8.80
  -9   1   3  179.88   11.30
  -9   1   3  160.28    9.60
  -9   1   3  155.68   11.30
  -9   1   3  168.08   11.00
   8  -1  -3  396.56   13.50
   8  -1  -3  387.36   13.50
  -8   1   3  384.46   14.40
  -8   1   3  410.36   16.50
  -8   1   3  392.06   16.00
  -8   1   3  387.26   17.40
   7  -1  -3  190.08    8.10
   7  -1  -3  199.48    8.40
  -7   1   3  200.58    9.70
  -7   1   3  199.28    9.00
  -7   1   3  191.78   10.60
  -7   1   3  199.78   10.70
   6  -1  -3  606.84   17.60
   6  -1  -3  603.24   16.90
   6  -1  -3  612.34   17.00
   6  -1  -3  569.14   14.00
  -6   1   3  602.64   19.80
  -6   1   3  630.24   19.40
  -6   1   3  600.64   18.60
  -6   1   3  582.44   17.50
   5  -1  -3  371.56   11.00
   5  -1  -3  361.06   11.00
   5  -1  -3  351.96    8.90
   5  -1  -3  357.76   11.40
  -5   1   3  356.16   12.30
  -5   1   3  353.06   13.30
  -5   1   3  368.36   12.60
  -5   1   3  347.47   11.40
   4  -1  -3  625.94   16.90
   4  -1  -3  628.14   15.00
   4  -1  -3  628.24   16.60
   4  -1  -3  629.04   18.10
   4  -1  -3  658.53   16.60
  -4   1   3  649.43   17.20
  -4   1   3  624.14   17.60
  -4   1   3  621.84   17.50
  -4   1   3  598.34   17.50
  -4   1   3  645.44   18.80
   3  -1  -3   12.80    1.10
   3  -1  -3   10.40    1.70
   3  -1  -3   14.10    2.40
   3  -1  -3   10.70    1.80
   3  -1  -3   12.40    1.60
  -3   1   3   13.10    1.80
  -3   1   3   15.40    2.30
  -3   1   3   11.40    1.70
  -3   1   3   14.60    2.00
  -3   1   3   13.60    1.40
  -3   1   3   13.30    2.40
   2  -1  -3  481.45   12.90
   2  -1  -3  486.35   14.20
   2  -1  -3  506.75   13.30
   2  -1  -3  490.75   12.20
   2  -1  -3  496.65   12.70
   2  -1  -3  490.05   12.70
  -2   1   3  499.45   13.60
  -2   1   3  505.65   12.70
  -2   1   3  466.05   13.40
  -2   1   3  495.15   14.60
  -2   1   3  500.45   13.10
  -2   1   3  488.05   12.90
   1  -1  -3  503.45   13.30
   1  -1  -3  533.35   13.40
   1  -1  -3  539.25   13.50
   1  -1  -3  497.65   12.90
   1  -1  -3  531.85   12.60
  -1   1   3  508.85   14.00
  -1   1   3  521.95   13.40
  -1   1   3  498.85   12.40
  -1   1   3  503.15   13.20
  -1   1   3  499.85   13.20
  -1   1   3  537.15   14.60
  -1   1   3  521.35   13.50
   0  -1  -3 1257.17   28.80
   0  -1  -3 1207.98   27.90
   0  -1  -3 1222.08   30.00
   0  -1  -3 1245.98   28.40
   0  -1  -3 1222.78   28.40
   0  -1  -3 1193.48   29.10
   0   1   3 1204.88   29.30
   0   1   3 1216.08   28.60
   0   1   3 1223.58   28.40
   0   1   3 1202.58   28.90
   0   1   3 1218.98   30.30
  -1  -1  -3 1530.65   37.60
   1   1   3 1524.35   36.00
   1   1   3 1514.55   36.20
   1   1   3 1508.05   36.20
   1   1   3 1487.45   34.90
   1   1   3 1527.95   35.80
   1   1   3 1582.74   37.90
  -2  -1  -3   74.19    4.70
   2   1   3   70.09    3.00
   2   1   3   88.19    4.70
   2   1   3   71.49    3.80
   2   1   3   77.19    3.80
   2   1   3   74.09    3.20
  -3  -1  -3   48.70    3.40
  -3  -1  -3   49.10    5.00
   3   1   3   46.00    4.20
   3   1   3   40.60    3.20
   3   1   3   41.30    2.70
   3   1   3   45.10    2.70
   3   1   3   46.00    3.10
  -4  -1  -3  296.07   10.90
  -4  -1  -3  313.27   10.30
  -4  -1  -3  298.57    9.50
   4   1   3  294.67    9.10
   4   1   3  299.77   11.70
   4   1   3  300.57    8.90
   4   1   3  295.47   10.80
  -5  -1  -3  435.36   14.80
  -5  -1  -3  433.96   14.10
  -5  -1  -3  429.46   12.90
   5   1   3  392.96   15.30
   5   1   3  423.26   11.90
   5   1   3  413.16   12.40
  -6  -1  -3  188.08    8.10
  -6  -1  -3  185.98    9.90
  -6  -1  -3  192.48    9.10
   6   1   3  180.48   10.20
   6   1   3  194.28    7.90
   6   1   3  196.38    6.90
  -7  -1  -3  552.74   19.00
  -7  -1  -3  537.05   21.10
  -7  -1  -3  540.55   16.80
  -7  -1  -3  493.65   19.10
   7   1   3  510.95   15.90
   7   1   3  513.15   15.00
   7   1   3  521.55   20.80
  -8  -1  -3  324.97   15.70
  -8  -1  -3  331.07   14.80
  -8  -1  -3  354.86   13.40
  -8  -1  -3  346.97   17.20
   8   1   3  330.07   12.80
  -9  -1  -3   90.69   10.50
  -9  -1  -3  111.49    8.50
  -9  -1  -3  119.99   11.20
  -9  -1  -3  115.99   10.10
   9   1   3  109.09    8.00
 -10  -1  -3   89.69    9.80
 -10  -1  -3   64.09   11.50
  10   1   3   81.19    7.80
 -11  -1  -3    4.70    5.50
 -11  -1  -3   -6.60    8.20
  11   1   3    4.00    3.70
  12  -2  -3   47.40    7.80
 -12   2   3   44.60   10.20
 -12   2   3   38.00    8.50
 -12   2   3   22.10    8.90
  11  -2  -3  204.08   12.40
 -11   2   3  178.38   14.90
 -11   2   3  203.78   14.60
 -11   2   3  160.68   13.50
  10  -2  -3   72.69    6.60
 -10   2   3   75.19    7.70
 -10   2   3   59.99    8.60
 -10   2   3   82.29   10.30
 -10   2   3   78.09    8.80
   9  -2  -3  194.48    9.60
   9  -2  -3  192.88   10.00
  -9   2   3  187.98   10.30
  -9   2   3  193.58   13.40
  -9   2   3  202.78   13.00
  -9   2   3  185.78   12.60
   8  -2  -3  177.28    8.60
   8  -2  -3  163.28    8.50
  -8   2   3  165.58   10.20
  -8   2   3  157.18    9.80
  -8   2   3  161.08   11.60
  -8   2   3  172.68    8.60
   7  -2  -3  240.88    9.50
   7  -2  -3  253.57    9.90
  -7   2   3  245.28   11.30
  -7   2   3  239.58    9.80
  -7   2   3  242.18   12.60
  -7   2   3  241.08   11.10
   6  -2  -3  133.59    4.30
   6  -2  -3  135.19    6.30
   6  -2  -3  135.29    6.40
   6  -2  -3  141.59    6.30
  -6   2   3  134.59    8.20
  -6   2   3  137.09    6.90
  -6   2   3  135.39    8.10
  -6   2   3  147.29    8.20
   5  -2  -3  256.87    8.40
   5  -2  -3  242.88    6.90
   5  -2  -3  250.77    9.00
   5  -2  -3  243.98    8.60
  -5   2   3  258.07   10.20
  -5   2   3  255.57   11.00
  -5   2   3  258.37    9.90
  -5   2   3  249.18    9.00
   4  -2  -3   33.50    2.70
   4  -2  -3   28.50    1.90
   4  -2  -3   32.20    2.70
   4  -2  -3   33.40    3.70
   4  -2  -3   32.50    2.60
  -4   2   3   34.20    3.50
  -4   2   3   32.20    3.20
  -4   2   3   32.00    3.00
  -4   2   3   27.30    3.60
  -4   2   3   34.30    3.40
   3  -2  -3 1059.39   25.40
   3  -2  -3 1072.09   26.90
   3  -2  -3 1066.79   28.10
   3  -2  -3 1091.29   26.30
   3  -2  -3 1082.09   26.50
  -3   2   3 1078.19   27.10
  -3   2   3 1083.89   25.50
  -3   2   3 1061.59   27.30
  -3   2   3 1062.89   26.60
  -3   2   3 1101.09   27.70
  -3   2   3 1047.50   28.80
   2  -2  -3 4415.26   99.79
   2  -2  -3 4489.85  100.19
   2  -2  -3 4225.58   99.19
   2  -2  -3 4268.87   97.49
   2  -2  -3 4217.98  101.09
  -2   2   3 4276.57   98.09
  -2   2   3 4198.98   97.49
  -2   2   3 4338.87   97.39
  -2   2   3 4116.29   99.99
  -2   2   3 4170.08   97.49
  -2   2   3 4371.96   99.29
  -2   2   3 4358.76   98.89
   1  -2  -3   16.40    1.10
   1  -2  -3   18.20    0.90
   1  -2  -3   15.50    2.20
   1  -2  -3   18.40    1.80
   1  -2  -3   18.70    1.50
   1  -2  -3   15.20    1.70
   1  -2  -3   16.20    1.60
  -1   2   3   15.30    1.50
  -1   2   3   20.50    2.00
  -1   2   3   16.80    0.90
  -1   2   3   15.20    2.40
  -1   2   3   13.60    1.80
  -1   2   3   22.90    2.90
  -1   2   3   17.40    1.30
   0  -2  -3  134.59    6.00
   0  -2  -3  130.59    5.00
   0  -2  -3  134.69    4.70
   0  -2  -3  126.29    4.40
   0  -2  -3  128.39    4.10
   0  -2  -3  134.59    3.90
   0   2   3  135.99    5.00
   0   2   3  124.59    5.10
   0   2   3  133.19    4.30
   0   2   3  139.49    6.40
   0   2   3  139.79    5.10
  -1  -2  -3   43.20    2.30
  -1  -2  -3   47.80    4.50
   1   2   3   46.30    3.00
   1   2   3   43.80    1.90
   1   2   3   44.20    3.10
   1   2   3   48.60    4.80
  -2  -2  -3  325.07   12.20
   2   2   3  326.37   10.40
   2   2   3  325.77    9.60
   2   2   3  326.57    8.80
   2   2   3  325.77   11.00
  -3  -2  -3  107.49    5.90
   3   2   3  112.89    5.80
   3   2   3  117.69    4.90
   3   2   3  120.99    4.50
   3   2   3  115.59    6.80
  -4  -2  -3 1484.85   38.60
  -4  -2  -3 1519.75   36.80
   4   2   3 1458.35   39.70
   4   2   3 1491.05   35.60
   4   2   3 1490.95   35.80
   4   2   3 1450.25   38.30
  -5  -2  -3  495.35   16.00
  -5  -2  -3  466.95   16.30
  -5  -2  -3  477.65   14.60
  -5  -2  -3  469.85   12.70
   5   2   3  470.35   13.40
   5   2   3  479.65   16.30
   5   2   3  460.25   13.70
   5   2   3  442.06   17.20
  -6  -2  -3  965.60   29.00
  -6  -2  -3  957.10   26.40
  -6  -2  -3  972.60   28.10
   6   2   3  960.50   25.50
   6   2   3  972.80   30.40
   6   2   3  949.11   24.50
  -7  -2  -3  171.28    9.10
  -7  -2  -3  161.98    9.90
  -7  -2  -3  174.28   10.40
   7   2   3  164.28    8.20
   7   2   3  150.58   11.00
  -8  -2  -3    0.70    4.80
  -8  -2  -3    2.10    5.70
  -8  -2  -3   -3.80    4.70
  -8  -2  -3    1.10    3.70
   8   2   3    0.30    2.30
   8   2   3    7.60    5.60
  -9  -2  -3  150.48   12.60
  -9  -2  -3  167.08   10.90
  -9  -2  -3  168.08   15.20
  -9  -2  -3  165.18   12.30
   9   2   3  185.48    9.40
 -10  -2  -3    6.10    8.30
 -10  -2  -3   -2.70    4.60
  10   2   3    2.50    4.50
  12  -3  -3   59.49    8.20
 -12   3   3   70.29   11.10
 -12   3   3   68.09   11.50
 -12   3   3   56.19    9.10
  11  -3  -3   34.50    5.60
 -11   3   3   22.90    5.70
 -11   3   3   29.80    7.40
 -11   3   3   32.70    8.70
 -11   3   3   33.30    8.60
  10  -3  -3   72.09    7.00
 -10   3   3   72.39    8.10
 -10   3   3   82.59    9.20
 -10   3   3   61.19    8.00
 -10   3   3   63.09    9.30
   9  -3  -3   37.00    4.50
   9  -3  -3   32.80    4.90
  -9   3   3   21.20    6.30
  -9   3   3   40.10    6.20
  -9   3   3   35.10    6.20
  -9   3   3   26.00    5.00
   8  -3  -3    1.40    2.20
   8  -3  -3    7.00    3.30
  -8   3   3    7.00    4.60
  -8   3   3    7.00    3.50
  -8   3   3    7.00    3.30
  -8   3   3    4.60    3.30
   7  -3  -3    9.50    3.10
   7  -3  -3    2.40    2.40
   7  -3  -3    7.60    1.40
  -7   3   3    1.00    3.40
  -7   3   3    5.60    2.80
  -7   3   3    9.00    3.90
  -7   3   3    2.00    2.80
   6  -3  -3 1499.95   37.40
   6  -3  -3 1524.25   38.60
   6  -3  -3 1465.35   35.90
   6  -3  -3 1551.04   38.40
  -6   3   3 1549.34   42.10
  -6   3   3 1588.64   40.60
  -6   3   3 1595.04   40.80
  -6   3   3 1504.25   39.10
   5  -3  -3  400.06   12.70
   5  -3  -3  405.86   12.70
   5  -3  -3  420.66   12.00
   5  -3  -3  409.26   11.10
  -5   3   3  414.36   15.60
  -5   3   3  416.06   14.40
  -5   3   3  424.66   14.30
  -5   3   3  420.16   13.60
  -5   3   3  421.26   12.50
   4  -3  -3  868.21   22.20
   4  -3  -3  878.11   22.70
   4  -3  -3  882.81   21.40
   4  -3  -3  838.32   24.00
   4  -3  -3  857.21   21.20
  -4   3   3  867.31   23.70
  -4   3   3  860.91   25.50
  -4   3   3  880.51   21.70
  -4   3   3  857.71   22.70
  -4   3   3  870.91   24.10
   3  -3  -3    2.70    1.00
   3  -3  -3    2.50    1.50
   3  -3  -3    2.40    1.60
   3  -3  -3    3.50    1.00
   3  -3  -3    3.60    1.40
   3  -3  -3    1.00    0.70
  -3   3   3    9.00    2.10
  -3   3   3    2.70    1.00
  -3   3   3    5.30    1.90
  -3   3   3    1.00    1.80
  -3   3   3    6.00    1.50
   2  -3  -3  207.78    6.50
   2  -3  -3  209.38    6.70
   2  -3  -3  213.98    6.30
   2  -3  -3  198.88    7.00
  -2   3   3  207.98    8.60
  -2   3   3  205.98    5.30
  -2   3   3  199.28    7.10
  -2   3   3  206.58    8.50
  -2   3   3  204.48    6.20
  -2   3   3  199.48    8.10
  -2   3   3  201.18    6.50
   1  -3  -3   50.39    3.00
   1  -3  -3   52.29    3.00
   1  -3  -3   55.79    4.00
   1  -3  -3   51.39    2.40
   1  -3  -3   50.59    2.60
  -1   3   3   54.39    5.00
  -1   3   3   49.99    3.40
  -1   3   3   56.89    4.30
  -1   3   3   52.79    2.80
  -1   3   3   47.50    2.50
   0  -3  -3   70.29    5.10
   0  -3  -3   72.89    3.00
   0  -3  -3   68.29    3.30
   0  -3  -3   74.19    2.20
   0  -3  -3   67.19    2.80
   0  -3  -3   65.89    3.30
   0   3   3   65.29    4.00
   0   3   3   65.89    5.00
   0   3   3   73.19    4.10
  -1  -3  -3 3118.29   72.69
  -1  -3  -3 3143.89   76.39
  -1  -3  -3 3258.47   72.09
  -1  -3  -3 3123.49   72.99
   1   3   3 3110.59   77.29
   1   3   3 3236.58   74.59
   1   3   3 3182.88   71.39
   1   3   3 3188.28   74.19
  -2  -3  -3 1511.95   36.10
   2   3   3 1548.55   35.30
   2   3   3 1526.55   38.80
   2   3   3 1477.45   38.00
  -3  -3  -3 1421.96   33.50
  -3  -3  -3 1430.26   36.90
   3   3   3 1392.36   37.40
   3   3   3 1343.17   36.00
   3   3   3 1392.76   33.20
  -4  -3  -3   31.10    4.70
  -4  -3  -3   26.30    3.30
  -4  -3  -3   30.30    2.60
   4   3   3   31.10    5.00
   4   3   3   27.60    4.10
   4   3   3   29.80    2.90
  -5  -3  -3   12.60    3.40
  -5  -3  -3   13.50    3.40
  -5  -3  -3   17.50    2.10
  -5  -3  -3   11.70    3.10
   5   3   3   15.90    2.70
   5   3   3    9.00    3.30
   5   3   3    9.30    4.00
  -6  -3  -3  352.46   13.60
  -6  -3  -3  388.36   14.90
  -6  -3  -3  363.76   15.60
   6   3   3  371.86   12.10
   6   3   3  388.16   17.70
  -7  -3  -3    7.90    3.10
  -7  -3  -3    6.80    3.80
  -7  -3  -3   10.80    4.00
   7   3   3    3.90    5.30
   7   3   3    6.60    3.10
  -8  -3  -3  207.08   11.60
  -8  -3  -3  204.38   14.20
  -8  -3  -3  217.78   15.60
  -8  -3  -3  196.58   13.60
   8   3   3  234.98   15.90
   8   3   3  202.18   10.20
  -9  -3  -3    1.30    6.50
  -9  -3  -3    0.30    7.40
  -9  -3  -3    7.40    5.10
   9   3   3    6.20    7.30
   9   3   3    1.80    3.90
 -10  -3  -3  108.69   11.60
 -10  -3  -3  143.49   16.20
  10   3   3  153.98    9.10
 -13   4   3   51.09    8.30
  12  -4  -3   22.80    5.20
 -12   4   3   21.40    5.80
 -12   4   3   24.50    8.70
 -12   4   3   25.70    9.10
  11  -4  -3    4.60    5.10
 -11   4   3   10.20    6.80
 -11   4   3    0.80    4.70
 -11   4   3    4.80    5.10
 -11   4   3    4.20    6.90
  10  -4  -3   27.60    3.50
  10  -4  -3   20.70    4.30
  10  -4  -3   21.90    4.30
 -10   4   3   34.00    5.60
 -10   4   3   33.90    7.60
 -10   4   3   33.50    8.20
 -10   4   3   24.70    7.30
   9  -4  -3  376.76   14.50
   9  -4  -3  362.76   13.60
  -9   4   3  356.86   14.80
  -9   4   3  351.76   15.10
  -9   4   3  346.67   17.30
  -9   4   3  354.96   17.30
  -9   4   3  334.27   18.00
   8  -4  -3  129.79    6.80
   8  -4  -3  133.69    5.30
   8  -4  -3  129.49    8.10
  -8   4   3  146.29    8.10
  -8   4   3  141.09    8.40
  -8   4   3  142.59    9.50
  -8   4   3  140.49   10.40
  -8   4   3  145.19    9.50
   7  -4  -3   93.69    4.40
   7  -4  -3   92.69    6.50
   7  -4  -3  105.69    5.90
  -7   4   3   97.89    7.40
  -7   4   3   96.79    8.10
  -7   4   3  104.69    6.50
  -7   4   3   88.49    6.20
  -7   4   3   97.09    7.40
   6  -4  -3  436.76   14.10
   6  -4  -3  418.86   12.60
   6  -4  -3  418.96   12.00
   6  -4  -3  443.76   13.90
  -6   4   3  420.16   17.00
  -6   4   3  446.16   13.60
  -6   4   3  435.56   15.90
  -6   4   3  425.16   16.10
   5  -4  -3  195.48    6.80
   5  -4  -3  194.18    8.20
   5  -4  -3  194.28    7.60
   5  -4  -3  191.88    6.50
  -5   4   3  207.68    9.50
  -5   4   3  196.38    9.30
  -5   4   3  183.48    7.10
   4  -4  -3   42.00    2.70
   4  -4  -3   49.40    4.10
   4  -4  -3   49.20    5.00
   4  -4  -3   43.70    3.50
   4  -4  -3   49.20    2.90
  -4   4   3   41.10    4.60
  -4   4   3   47.70    4.90
  -4   4   3   45.90    4.80
  -4   4   3   48.90    3.20
  -4   4   3   43.60    3.80
  -4   4   3   54.99    3.70
   3  -4  -3  868.01   21.40
   3  -4  -3  862.21   22.50
   3  -4  -3  847.22   20.40
   3  -4  -3  836.22   21.90
   3  -4  -3  868.81   21.60
   3  -4  -3  834.92   25.10
  -3   4   3  860.11   24.60
  -3   4   3  860.41   24.80
  -3   4   3  853.91   24.20
  -3   4   3  864.51   21.70
  -3   4   3  853.21   22.50
  -3   4   3  866.01   21.40
   2  -4  -3 2693.63   61.79
   2  -4  -3 2697.93   62.59
   2  -4  -3 2646.44   60.19
   2  -4  -3 2626.04   61.99
   2  -4  -3 2747.53   64.99
   2  -4  -3 2675.43   61.19
  -2   4   3 2679.93   65.59
  -2   4   3 2645.64   65.39
  -2   4   3 2646.94   62.89
  -2   4   3 2660.53   61.69
  -2   4   3 2750.92   62.19
   1  -4  -3  489.95   12.40
   1  -4  -3  500.45   12.80
   1  -4  -3  499.65   13.60
   1  -4  -3  501.65   11.40
   1  -4  -3  507.95   16.00
   1  -4  -3  490.95   13.80
  -1   4   3  486.35   14.40
  -1   4   3  510.25   14.60
  -1   4   3  505.05   14.20
  -1   4   3  488.85   12.70
  -1   4   3  494.45   16.70
   0  -4  -3 1110.89   27.30
   0  -4  -3 1181.28   28.30
   0  -4  -3 1154.58   26.20
   0  -4  -3 1126.29   26.90
   0  -4  -3 1191.38   31.70
   0  -4  -3 1139.19   28.30
   0   4   3 1198.68   33.00
   0   4   3 1144.09   29.50
   0   4   3 1168.28   29.80
  -1  -4  -3  130.79    4.20
  -1  -4  -3  125.49    5.10
  -1  -4  -3  125.09    4.30
  -1  -4  -3  129.99    5.10
   1   4   3  132.99    6.50
   1   4   3  131.69    6.40
   1   4   3  141.59    8.90
   1   4   3  125.09    3.90
  -2  -4  -3   45.20    3.10
  -2  -4  -3   56.19    3.20
   2   4   3   41.60    4.80
   2   4   3   61.19    4.60
   2   4   3   45.80    2.50
  -3  -4  -3  475.05   16.60
  -3  -4  -3  480.65   14.70
  -3  -4  -3  454.75   13.30
  -3  -4  -3  475.15   13.20
   3   4   3  483.95   16.00
   3   4   3  464.75   12.70
   3   4   3  479.45   17.10
  -4  -4  -3  130.29    8.80
  -4  -4  -3  147.69    7.80
  -4  -4  -3  132.19    5.50
   4   4   3  143.09    8.90
   4   4   3  142.09    8.90
   4   4   3  125.69    5.60
  -5  -4  -3  531.15   17.80
  -5  -4  -3  580.44   20.50
   5   4   3  537.95   19.80
   5   4   3  547.45   21.40
   5   4   3  557.44   15.80
  -6  -4  -3  300.97   12.80
  -6  -4  -3  273.67   14.60
  -6  -4  -3  307.07   14.30
   6   4   3  280.87   10.20
   6   4   3  307.07   15.60
  -7  -4  -3  289.57   16.10
  -7  -4  -3  299.47   13.90
  -7  -4  -3  298.57   14.60
   7   4   3  314.57   17.90
   7   4   3  295.27   11.50
  -8  -4  -3  244.28   15.70
  -8  -4  -3  218.08   17.00
  -8  -4  -3  245.68   13.50
   8   4   3  257.17   17.60
   8   4   3  243.58   11.10
  -9  -4  -3   53.89    8.10
  -9  -4  -3   47.90    8.10
  -9  -4  -3   49.40   10.80
   9   4   3   57.79    6.40
   9   4   3   49.40   10.00
  13  -5  -3    6.60    4.60
 -13   5   3   26.20    7.70
 -13   5   3    8.00    7.10
 -13   5   3    6.70    5.50
  12  -5  -3    5.30    5.10
 -12   5   3   10.60    7.80
 -12   5   3   10.30    6.10
 -12   5   3    9.80    8.00
  11  -5  -3    4.30    4.60
 -11   5   3    7.70    5.30
 -11   5   3   11.30    4.40
 -11   5   3   -0.40    6.00
 -11   5   3   12.80    5.60
  10  -5  -3  664.43   21.20
  10  -5  -3  672.63   22.90
 -10   5   3  633.74   27.80
 -10   5   3  682.33   26.20
 -10   5   3  720.83   24.20
 -10   5   3  663.73   26.00
   9  -5  -3  408.76   15.70
   9  -5  -3  385.76   14.10
  -9   5   3  418.06   18.80
  -9   5   3  380.66   18.30
  -9   5   3  359.16   14.80
  -9   5   3  353.16   18.40
   8  -5  -3   35.70    5.00
   8  -5  -3   43.60    4.60
   8  -5  -3   31.40    3.10
  -8   5   3   28.60    5.40
  -8   5   3   24.50    6.50
  -8   5   3   31.70    4.80
  -8   5   3   39.30    6.60
   7  -5  -3   15.40    3.10
   7  -5  -3   20.70    2.60
   7  -5  -3   20.20    2.80
  -7   5   3   23.50    5.10
  -7   5   3   22.20    3.30
  -7   5   3   19.10    5.10
   6  -5  -3  758.12   20.20
   6  -5  -3  770.22   22.40
   6  -5  -3  758.22   20.10
  -6   5   3  775.32   24.60
  -6   5   3  790.32   21.50
  -6   5   3  782.12   24.80
   5  -5  -3   29.40    3.00
   5  -5  -3   34.10    2.50
   5  -5  -3   29.50    3.40
   5  -5  -3   31.00    3.80
  -5   5   3   27.00    4.60
  -5   5   3   32.20    3.30
  -5   5   3   37.40    4.80
  -5   5   3   23.00    4.50
  -5   5   3   29.30    3.70
   4  -5  -3   58.89    3.90
   4  -5  -3   53.69    3.40
   4  -5  -3   69.69    4.90
   4  -5  -3   58.39    2.90
  -4   5   3   49.10    5.50
  -4   5   3   58.99    6.20
  -4   5   3   53.09    5.40
  -4   5   3   58.79    3.90
  -4   5   3   61.69    4.20
  -4   5   3   55.69    3.80
   3  -5  -3   29.00    1.60
   3  -5  -3   32.10    2.50
   3  -5  -3   29.60    2.80
   3  -5  -3   27.00    3.20
  -3   5   3   29.50    4.70
  -3   5   3   28.70    4.00
  -3   5   3   25.60    3.90
  -3   5   3   29.50    2.30
  -3   5   3   37.80    3.20
  -3   5   3   26.60    2.90
  -3   5   3   27.90    1.50
   2  -5  -3   37.70    1.30
   2  -5  -3   42.50    2.60
   2  -5  -3   43.20    4.80
   2  -5  -3   32.70    3.10
   2  -5  -3   36.80    2.20
   2  -5  -3   37.20    3.50
  -2   5   3   36.00    3.40
  -2   5   3   33.50    5.20
  -2   5   3   39.30    5.00
  -2   5   3   37.90    2.40
  -2   5   3   31.50    3.30
   1  -5  -3    8.50    1.20
   1  -5  -3    9.50    1.80
   1  -5  -3    9.10    1.00
   1  -5  -3    7.00    1.60
  -1   5   3    7.30    2.10
  -1   5   3    7.20    2.00
  -1   5   3   11.80    2.30
  -1   5   3    8.80    3.70
  -1   5   3    6.70    1.00
   0  -5  -3   65.69    2.70
   0  -5  -3   66.99    2.50
   0  -5  -3   70.39    3.90
   0  -5  -3   68.19    3.90
   0   5   3   69.89    5.20
   0   5   3   67.79    4.90
   0   5   3   62.09    6.50
  -1  -5  -3   22.40    2.70
  -1  -5  -3   21.40    2.50
  -1  -5  -3   19.30    1.40
  -1  -5  -3   21.10    1.60
   1   5   3   20.70    4.40
   1   5   3   18.40    1.40
   1   5   3   24.30    3.60
   1   5   3   21.70    3.30
  -2  -5  -3   55.79    3.90
  -2  -5  -3   50.09    2.70
  -2  -5  -3   55.89    3.60
  -2  -5  -3   55.59    5.40
   2   5   3   60.09    6.10
   2   5   3   59.79    5.80
   2   5   3   50.79    2.60
  -3  -5  -3 1135.79   28.10
  -3  -5  -3 1142.99   30.30
  -3  -5  -3 1079.39   32.00
   3   5   3 1162.08   33.10
   3   5   3 1106.09   27.20
   3   5   3 1094.89   31.80
  -4  -5  -3  150.18    6.20
  -4  -5  -3  139.19    6.00
  -4  -5  -3  147.59    8.70
  -4  -5  -3  143.99   10.10
   4   5   3  148.19    6.10
   4   5   3  166.68   11.30
   4   5   3  161.08   10.40
  -5  -5  -3  300.27   13.20
  -5  -5  -3  324.67   15.60
   5   5   3  334.47   16.70
   5   5   3  314.57   14.80
   5   5   3  311.97   10.60
  -6  -5  -3  456.75   17.50
  -6  -5  -3  476.85   19.30
  -6  -5  -3  472.95   20.40
   6   5   3  463.95   20.60
   6   5   3  457.25   14.40
  -7  -5  -3  372.06   19.00
  -7  -5  -3  436.56   18.00
  -7  -5  -3  463.05   20.00
   7   5   3  422.56   14.70
   7   5   3  489.75   22.90
  -8  -5  -3   50.89    8.20
  -8  -5  -3   35.00    7.10
   8   5   3   28.70    7.50
   8   5   3   29.30    4.80
  -9  -5  -3    2.50    7.40
  -9  -5  -3   -0.70    4.20
  -9  -5  -3    0.40    5.50
   9   5   3    1.00    3.90
   9   5   3    1.90    5.10
  13  -6  -3  277.17   15.70
 -13   6   3  308.77   22.00
 -13   6   3  295.17   18.00
 -13   6   3  278.67   19.70
  12  -6  -3   15.50    5.60
 -12   6   3   16.70    6.50
 -12   6   3    7.50    7.70
 -12   6   3   20.20    8.70
  11  -6  -3    2.60    3.30
  11  -6  -3   -0.50    4.50
  11  -6  -3    6.60    3.10
 -11   6   3    2.40    4.90
 -11   6   3   -7.70    6.50
 -11   6   3    9.10    6.80
  10  -6  -3   19.50    4.00
  10  -6  -3   25.00    4.80
 -10   6   3   20.60    5.50
 -10   6   3   11.80    7.30
 -10   6   3   31.70    7.80
   9  -6  -3   22.80    4.40
   9  -6  -3   23.20    3.10
   9  -6  -3   36.50    5.90
  -9   6   3   28.10    7.10
  -9   6   3   21.90    4.90
  -9   6   3   23.70    7.00
   8  -6  -3  439.86   14.50
   8  -6  -3  464.45   13.80
   8  -6  -3  450.95   16.30
  -8   6   3  449.36   16.20
  -8   6   3  458.85   19.60
  -8   6   3  435.06   19.40
   7  -6  -3   30.00    3.30
   7  -6  -3   31.80    3.30
   7  -6  -3   39.10    5.10
  -7   6   3   49.30    6.50
  -7   6   3   28.90    4.20
  -7   6   3   38.00    4.50
  -7   6   3   35.80    5.50
  -7   6   3   32.80    5.50
   6  -6  -3  136.49    5.80
   6  -6  -3  137.09    6.00
   6  -6  -3  133.79    7.80
  -6   6   3  134.69   10.00
  -6   6   3  127.69    7.00
  -6   6   3  147.99    9.70
  -6   6   3  135.99    9.30
  -6   6   3  149.09    7.20
   5  -6  -3  401.46   13.70
   5  -6  -3  391.76   12.10
   5  -6  -3  393.76   11.00
  -5   6   3  400.06   15.60
  -5   6   3  393.86   13.50
  -5   6   3  385.26   16.20
  -5   6   3  387.66   12.70
  -5   6   3  418.26   15.90
   4  -6  -3   85.99    3.40
   4  -6  -3  101.59    5.30
   4  -6  -3   90.59    5.80
   4  -6  -3   94.89    4.40
  -4   6   3   90.09    5.20
  -4   6   3  102.49    8.70
  -4   6   3   86.39    7.20
  -4   6   3   89.19    5.60
  -4   6   3   93.89    4.70
  -4   6   3   86.59    7.00
   3  -6  -3  153.38    5.50
   3  -6  -3  157.78    6.50
   3  -6  -3  155.78    4.30
   3  -6  -3  156.78    7.20
  -3   6   3  151.28    5.80
  -3   6   3  158.48    3.80
  -3   6   3  165.78   10.10
  -3   6   3  157.88    7.30
  -3   6   3  158.08    7.10
  -3   6   3  164.98    9.10
   2  -6  -3    2.50    1.00
   2  -6  -3    2.70    1.90
   2  -6  -3    2.60    1.50
  -2   6   3    1.60    2.10
  -2   6   3    2.30    2.80
  -2   6   3    1.50    2.40
  -2   6   3    0.60    2.20
  -2   6   3    3.90    1.20
   1  -6  -3  166.18    4.60
   1  -6  -3  167.58    6.70
   1  -6  -3  165.78    4.80
   1  -6  -3  157.58    4.10
   1  -6  -3  186.08    7.10
  -1   6   3  168.78    4.80
  -1   6   3  177.58    8.30
  -1   6   3  161.78    9.90
  -1   6   3  165.18    8.00
   0  -6  -3   90.19    4.60
   0  -6  -3   81.99    2.60
   0  -6  -3   82.59    5.00
   0  -6  -3   87.49    2.50
   0   6   3   74.79    7.80
   0   6   3   79.99    5.60
   0   6   3   79.69    5.60
  -1  -6  -3    2.30    0.80
  -1  -6  -3    4.00    0.90
  -1  -6  -3    4.90    1.70
  -1  -6  -3   10.50    2.50
   1   6   3    2.40    2.30
   1   6   3    2.50    3.10
   1   6   3    3.20    0.70
  -2  -6  -3  899.51   21.90
  -2  -6  -3  943.71   24.10
  -2  -6  -3  959.20   28.20
  -2  -6  -3  907.91   22.30
   2   6   3  959.00   28.40
   2   6   3  894.11   22.00
   2   6   3  877.91   27.30
  -3  -6  -3  932.61   29.00
  -3  -6  -3  969.40   24.60
  -3  -6  -3  954.70   27.00
   3   6   3  887.41   23.00
   3   6   3  917.01   29.20
   3   6   3  970.10   28.80
  -4  -6  -3  327.67   10.60
  -4  -6  -3  347.77   16.10
  -4  -6  -3  318.37   13.70
   4   6   3  330.17   15.80
   4   6   3  338.57   15.20
   4   6   3  326.17   10.30
  -5  -6  -3   79.09    7.30
  -5  -6  -3   82.29    9.50
   5   6   3   68.49    8.20
   5   6   3   84.89    9.20
   5   6   3   69.39    5.00
  -6  -6  -3   82.19    9.60
  -6  -6  -3   72.09    9.70
  -6  -6  -3   80.99    7.70
   6   6   3   69.69    5.40
   6   6   3   80.99   11.00
  -7  -6  -3   55.29    8.20
  -7  -6  -3   60.69    8.30
   7   6   3   48.30    4.60
   7   6   3   64.29    9.60
  -8  -6  -3   61.59    8.70
  -8  -6  -3   90.79   11.60
   8   6   3   81.99   12.60
  13  -7  -3    9.80    6.10
 -13   7   3   15.80    9.30
 -13   7   3    4.70    7.00
 -13   7   3   21.90    7.60
  12  -7  -3   46.40    7.10
 -12   7   3   44.00   10.60
 -12   7   3   49.90   11.40
 -12   7   3   44.40    7.90
  11  -7  -3   59.29    7.90
  11  -7  -3   54.09    6.80
 -11   7   3   49.80    7.90
 -11   7   3   56.09   10.50
 -11   7   3   50.69    8.90
  10  -7  -3  189.28   12.10
  10  -7  -3  189.68   10.30
 -10   7   3  205.88   15.70
 -10   7   3  190.98   15.90
 -10   7   3  203.78   11.10
   9  -7  -3   81.09    6.40
   9  -7  -3   74.49    5.40
   9  -7  -3   70.99    7.10
  -9   7   3   67.49    6.90
  -9   7   3   93.59   10.00
  -9   7   3   90.29    8.00
  -9   7   3   78.69   10.40
  -9   7   3   65.99    8.50
   8  -7  -3  228.58    9.20
   8  -7  -3  213.78   10.80
   8  -7  -3  212.78    9.20
  -8   7   3  226.88   11.10
  -8   7   3  218.78   13.40
  -8   7   3  240.08   14.50
  -8   7   3  240.68   11.10
  -8   7   3  207.78   14.30
   7  -7  -3  121.29    8.20
   7  -7  -3  121.29    6.10
   7  -7  -3  116.99    5.90
  -7   7   3  124.99    7.70
  -7   7   3  122.99   10.80
  -7   7   3  118.59    6.80
  -7   7   3  110.49    8.50
  -7   7   3  113.69   10.90
   6  -7  -3  254.47   11.20
   6  -7  -3  240.08    8.10
   6  -7  -3  255.27    9.20
  -6   7   3  256.47   10.40
  -6   7   3  239.78   10.50
  -6   7   3  235.68   12.60
  -6   7   3  237.68   12.30
  -6   7   3  225.78   12.80
   5  -7  -3   42.90    4.60
   5  -7  -3   39.10    2.60
   5  -7  -3   51.39    4.50
  -5   7   3   38.00    6.50
  -5   7   3   34.30    6.40
  -5   7   3   53.19    5.20
  -5   7   3   39.30    6.00
  -5   7   3   46.80    4.60
   4  -7  -3   31.20    1.90
   4  -7  -3   32.00    3.40
   4  -7  -3   34.20    3.90
  -4   7   3   35.00    5.90
  -4   7   3   30.50    2.90
  -4   7   3   44.90    6.70
  -4   7   3   38.80    4.20
  -4   7   3   32.00    1.70
  -4   7   3   30.00    4.00
   3  -7  -3  168.18    7.50
   3  -7  -3  166.88    7.60
  -3   7   3  192.28    8.60
  -3   7   3  174.48    6.20
  -3   7   3  167.98    8.00
  -3   7   3  178.08   11.00
  -3   7   3  165.98   11.30
   2  -7  -3  119.99    5.90
   2  -7  -3  119.89    6.40
  -2   7   3  105.69    6.90
  -2   7   3  118.49    7.00
  -2   7   3  110.69    4.20
  -2   7   3  119.39    8.80
  -2   7   3  120.89    7.40
   1  -7  -3 1392.86   34.00
   1  -7  -3 1373.16   34.10
   1  -7  -3 1250.37   30.40
  -1   7   3 1348.57   35.60
  -1   7   3 1373.46   40.20
  -1   7   3 1358.36   36.40
   0  -7  -3  954.10   25.50
   0  -7  -3  946.31   24.90
   0   7   3  990.50   28.10
   0   7   3  986.90   28.40
   0   7   3  933.11   32.20
  -1  -7  -3   55.79    3.90
  -1  -7  -3   63.59    4.90
   1   7   3   61.39    6.50
   1   7   3   55.99    2.20
   1   7   3   59.89    6.10
  -2  -7  -3  177.08    7.40
  -2  -7  -3  166.18    6.40
  -2  -7  -3  179.08   11.10
  -2  -7  -3  172.88    9.40
   2   7   3  155.98    9.90
   2   7   3  170.88    9.80
  -3  -7  -3   81.39    5.60
  -3  -7  -3   95.49    8.00
  -3  -7  -3   98.89    8.90
   3   7   3   83.59    4.00
   3   7   3   89.99    9.00
   3   7   3  101.59    9.60
  -4  -7  -3  482.95   14.90
  -4  -7  -3  469.65   19.80
  -4  -7  -3  474.85   17.70
   4   7   3  539.35   22.20
   4   7   3  500.95   20.80
  -5  -7  -3  191.68   13.90
  -5  -7  -3  206.68   12.20
   5   7   3  205.98   13.30
   5   7   3  202.28   14.80
  -6  -7  -3   23.90    6.60
  -6  -7  -3   13.80    6.90
   6   7   3   14.80    5.80
  -7  -7  -3   44.80    7.00
  -7  -7  -3   39.50    7.50
   7   7   3   46.50   10.30
  -8  -7  -3   19.80    8.60
  -8  -7  -3    6.60    6.60
   8   7   3    7.00    5.90
  12  -8  -3   12.50    4.40
  12  -8  -3   13.80    5.50
 -12   8   3   15.70    7.10
 -12   8   3    6.90    6.60
 -12   8   3   10.70    4.80
  11  -8  -3   31.90    6.10
  11  -8  -3   25.70    5.30
 -11   8   3   38.40    7.20
 -11   8   3   30.90    9.80
 -11   8   3   31.70    6.80
 -11   8   3   30.00    7.80
  10  -8  -3   73.19    8.00
  10  -8  -3   83.29    6.60
 -10   8   3   87.49    8.10
 -10   8   3   82.59   10.70
 -10   8   3   95.19   11.00
 -10   8   3   82.29    8.60
 -10   8   3   83.69   10.50
   9  -8  -3   96.59    6.80
   9  -8  -3   78.79    5.50
   9  -8  -3   95.19    9.00
  -9   8   3  107.49    8.50
  -9   8   3   95.59   10.50
  -9   8   3  101.09   12.10
  -9   8   3   95.49    8.10
  -9   8   3   91.79    9.40
   8  -8  -3    5.70    4.50
   8  -8  -3    8.40    3.20
   8  -8  -3   11.60    3.10
  -8   8   3    9.60    5.00
  -8   8   3   10.40    3.20
  -8   8   3   14.10    5.30
  -8   8   3    7.00    6.10
  -8   8   3   19.70    4.20
   7  -8  -3   28.20    3.30
   7  -8  -3   35.40    4.30
   7  -8  -3   19.60    4.70
  -7   8   3   22.90    5.30
  -7   8   3   23.90    4.60
  -7   8   3   30.70    7.00
  -7   8   3   26.10    6.00
  -7   8   3   23.40    4.30
   6  -8  -3   15.50    2.10
   6  -8  -3   10.30    2.70
   6  -8  -3    9.30    3.90
  -6   8   3   19.10    4.00
  -6   8   3    9.00    5.50
  -6   8   3   13.20    4.20
  -6   8   3   13.30    5.70
  -6   8   3   14.40    3.50
   5  -8  -3  630.94   16.50
   5  -8  -3  673.73   20.60
   5  -8  -3  660.03   19.30
  -5   8   3  689.33   25.50
  -5   8   3  674.63   20.70
  -5   8   3  690.23   20.70
  -5   8   3  645.34   24.00
   4  -8  -3  420.16   10.90
   4  -8  -3  455.35   14.30
   4  -8  -3  453.05   15.00
  -4   8   3  433.66   19.90
  -4   8   3  441.96   13.00
  -4   8   3  457.45   15.70
  -4   8   3  422.56   18.20
  -4   8   3  482.45   15.90
   3  -8  -3  420.86   14.30
   3  -8  -3  433.66   14.00
  -3   8   3  426.16   19.30
  -3   8   3  427.66   15.40
  -3   8   3  420.46   14.90
  -3   8   3  379.26   17.30
  -3   8   3  407.76   11.70
   2  -8  -3   97.89    6.20
   2  -8  -3  102.39    6.40
  -2   8   3   98.19    6.60
  -2   8   3   96.99    3.30
  -2   8   3  101.79    9.20
  -2   8   3   96.79    7.60
  -2   8   3   91.39    7.10
   1  -8  -3  573.44   17.50
   1  -8  -3  602.24   17.40
  -1   8   3  585.04   19.50
  -1   8   3  598.14   20.10
  -1   8   3  597.64   24.10
   0  -8  -3  222.28    8.60
   0  -8  -3  223.18    9.40
   0   8   3  247.28   11.70
   0   8   3  204.98   13.40
   0   8   3  225.48   11.90
  -1  -8  -3  887.91   24.60
  -1  -8  -3  881.91   23.40
   1   8   3  922.51   28.20
   1   8   3  921.91   28.80
  -2  -8  -3   92.89    6.40
  -2  -8  -3   90.09    8.90
  -2  -8  -3   97.39    8.40
   2   8   3   91.69    8.30
   2   8   3   97.99    9.00
  -3  -8  -3   -5.90    4.50
  -3  -8  -3   -1.90    4.20
  -3  -8  -3    2.00    2.70
   3   8   3   -1.20    3.50
   3   8   3   -4.60    4.60
  -4  -8  -3    5.70    5.40
  -4  -8  -3   -0.20    3.20
   4   8   3    0.70    5.60
   4   8   3    1.60    4.00
  -5  -8  -3   78.49    9.30
   5   8   3   82.69   11.30
   5   8   3   99.29   11.70
  -6  -8  -3  505.55   23.50
   6   8   3  517.05   24.40
  -7  -8  -3  111.79   11.70
  -7  -8  -3   89.19   10.90
   7   8   3  139.49   15.10
  12  -9  -3   21.90    4.80
 -12   9   3   25.80   10.60
 -12   9   3   42.20    7.90
 -12   9   3   20.20    8.10
  11  -9  -3   38.00    7.80
  11  -9  -3   37.40    5.90
 -11   9   3   40.90    9.10
 -11   9   3   43.30    7.30
 -11   9   3   27.10    9.10
  10  -9  -3  119.99   10.80
  10  -9  -3  124.49    7.90
  10  -9  -3  118.19    8.40
 -10   9   3  129.39   10.50
 -10   9   3  121.99   14.30
 -10   9   3  124.59   13.70
 -10   9   3  130.09   10.50
   9  -9  -3   41.80    4.70
   9  -9  -3   36.90    6.80
   9  -9  -3   42.70    5.10
  -9   9   3   62.99    9.30
  -9   9   3   38.10    8.80
  -9   9   3   41.90    6.30
  -9   9   3   40.50    5.40
  -9   9   3   35.10    9.10
   8  -9  -3  220.18    8.50
   8  -9  -3  222.68   11.80
   8  -9  -3  228.78   10.50
  -8   9   3  225.88   15.10
  -8   9   3  238.18   11.60
  -8   9   3  230.68   14.30
  -8   9   3  206.78   15.40
  -8   9   3  239.68   11.70
   7  -9  -3   10.40    2.40
   7  -9  -3    5.40    3.40
   7  -9  -3    6.50    3.50
  -7   9   3    1.70    3.30
  -7   9   3   10.80    5.50
  -7   9   3    6.50    4.60
  -7   9   3   12.60    6.30
  -7   9   3    6.30    3.40
   6  -9  -3   27.90    5.10
   6  -9  -3   38.90    4.80
  -6   9   3   35.10    4.70
  -6   9   3   40.00    7.10
  -6   9   3   30.70    7.60
  -6   9   3   29.50    4.80
   5  -9  -3   82.89    7.40
   5  -9  -3   78.59    6.30
  -5   9   3   81.99   10.50
  -5   9   3   82.79    9.40
  -5   9   3   77.19    6.70
  -5   9   3   92.99    7.30
   4  -9  -3   72.59    5.80
   4  -9  -3   59.09    5.60
  -4   9   3   70.39    6.60
  -4   9   3   59.99    8.60
  -4   9   3   69.59    6.70
  -4   9   3   69.49    8.20
   3  -9  -3  742.83   22.10
   3  -9  -3  728.63   21.60
  -3   9   3  686.63   27.30
  -3   9   3  775.92   24.00
  -3   9   3  790.22   23.40
   2  -9  -3   34.40    4.10
   2  -9  -3   36.00    4.30
  -2   9   3   44.80    5.80
  -2   9   3   34.90    5.30
  -2   9   3   33.00    6.60
  -2   9   3   39.90    5.40
   1  -9  -3    7.90    3.40
   1  -9  -3    2.60    2.50
  -1   9   3   11.10    4.70
  -1   9   3    1.30    5.00
  -1   9   3    3.80    3.10
   0  -9  -3    2.00    3.20
   0  -9  -3    3.90    2.20
   0   9   3   13.60    4.90
   0   9   3    1.70    3.10
  -1  -9  -3   -4.80    3.60
  -1  -9  -3    1.00    2.20
  -1  -9  -3   -6.10    3.80
   1   9   3   -0.80    4.50
   1   9   3    0.20    3.10
  -2  -9  -3  736.63   21.30
  -2  -9  -3  740.03   23.50
  -2  -9  -3  698.33   26.40
   2   9   3  693.33   26.30
   2   9   3  708.83   25.50
  -3  -9  -3  689.63   19.90
  -3  -9  -3  624.64   25.70
  -3  -9  -3  674.83   23.40
   3   9   3  645.94   25.50
   3   9   3  678.63   26.40
  -4  -9  -3  169.38   12.60
   4   9   3  176.98   15.30
   4   9   3  161.88   14.10
  -5  -9  -3   80.19    8.90
   5   9   3   60.89   10.80
   5   9   3  101.29   12.50
  -6  -9  -3    5.20    6.70
  -6  -9  -3   11.40    7.80
   6   9   3    6.50    5.90
 -12  10   3   -4.90    5.90
 -12  10   3    5.90    8.80
  11 -10  -3   -4.60    5.40
 -11  10   3    7.70    8.80
 -11  10   3   15.10    7.10
  10 -10  -3   60.79    6.40
  10 -10  -3   53.49    8.30
 -10  10   3   59.39   10.00
 -10  10   3   49.80    6.60
 -10  10   3   49.90    6.40
 -10  10   3   60.99   11.70
   9 -10  -3    8.90    4.20
   9 -10  -3   13.20    4.30
  -9  10   3    5.90    4.50
  -9  10   3   10.00    3.50
  -9  10   3   11.00    7.40
  -9  10   3   14.60    4.90
  -9  10   3    8.00    6.10
   8 -10  -3   32.40    5.90
   8 -10  -3   29.80    5.10
  -8  10   3   33.10    5.70
  -8  10   3   25.10    5.20
  -8  10   3   33.60    7.60
  -8  10   3   23.20    5.80
   7 -10  -3   14.80    5.20
   7 -10  -3   16.80    3.80
  -7  10   3   19.10    6.30
  -7  10   3   13.90    7.20
  -7  10   3   15.70    4.60
  -7  10   3   10.20    4.20
   6 -10  -3   15.60    3.40
   6 -10  -3   24.00    4.60
  -6  10   3   22.00    4.90
  -6  10   3   17.70    5.90
  -6  10   3    8.80    3.70
  -6  10   3   27.10    6.00
   5 -10  -3  628.44   20.40
   5 -10  -3  568.24   19.10
  -5  10   3  602.04   20.40
  -5  10   3  561.24   23.50
  -5  10   3  585.04   20.60
  -5  10   3  547.15   25.10
   4 -10  -3    2.40    2.60
   4 -10  -3    0.30    3.50
  -4  10   3    1.60    3.60
  -4  10   3    9.30    4.20
  -4  10   3   -2.10    5.40
  -4  10   3    7.50    3.70
   3 -10  -3   11.40    4.10
   3 -10  -3    7.80    3.60
  -3  10   3   11.60    3.70
  -3  10   3    9.30    4.10
  -3  10   3   12.30    4.30
  -3  10   3    4.20    4.00
   2 -10  -3   40.50    5.40
   2 -10  -3   36.00    4.70
  -2  10   3   27.40    7.60
  -2  10   3   41.30    6.30
  -2  10   3   30.90    5.80
   1 -10  -3  778.12   23.40
   1 -10  -3  818.82   22.40
  -1  10   3  754.92   31.00
  -1  10   3  758.22   25.80
  -1  10   3  763.72   26.30
   0 -10  -3   93.19    7.30
   0  10   3   97.89    9.70
   0  10   3  104.39   10.00
  -1 -10  -3  236.38   10.40
  -1 -10  -3  238.18   12.00
  -1 -10  -3  223.08   14.20
   1  10   3  221.28   14.30
   1  10   3  244.18   14.70
  -2 -10  -3  160.78   13.00
  -2 -10  -3  164.18   10.30
  -2 -10  -3  143.79    8.80
   2  10   3  132.19   12.50
   2  10   3  142.79   11.50
  -3 -10  -3   36.30    7.30
   3  10   3   29.90    6.70
   3  10   3   36.90    7.50
  -4 -10  -3   17.10    6.90
   4  10   3   12.30    8.10
   4  10   3   26.50    7.10
  -5 -10  -3   42.40    7.20
  -5 -10  -3   32.80    8.50
   5  10   3   52.29   10.90
 -12  11   3   15.50   10.30
 -12  11   3   -1.70    8.40
  11 -11  -3    9.00    6.90
 -11  11   3    1.40    9.40
 -11  11   3   19.20    9.90
  10 -11  -3   38.10    5.90
  10 -11  -3   27.90    6.40
 -10  11   3   32.40   10.50
 -10  11   3   45.20   11.30
   9 -11  -3  217.68   11.60
   9 -11  -3  228.78   14.40
  -9  11   3  212.08   12.40
  -9  11   3  212.28   17.00
   8 -11  -3  240.78   14.30
   8 -11  -3  270.67   12.70
  -8  11   3  253.67   17.70
  -8  11   3  241.98   12.50
  -8  11   3  230.48   16.00
  -8  11   3  249.97   12.90
   7 -11  -3   47.00    7.10
   7 -11  -3   62.39    6.90
  -7  11   3   48.00    6.00
  -7  11   3   49.60    8.80
  -7  11   3   40.10    8.60
  -7  11   3   52.99    7.00
   6 -11  -3    1.90    2.80
   6 -11  -3    1.20    3.20
  -6  11   3   10.80    7.30
  -6  11   3    6.20    4.30
  -6  11   3    0.20    3.80
  -6  11   3    3.40    3.80
   5 -11  -3   82.49    7.50
   5 -11  -3   76.39    7.20
  -5  11   3   72.59   10.30
  -5  11   3   80.49   12.00
  -5  11   3   79.79    7.80
  -5  11   3   67.39    7.60
   4 -11  -3  118.39    8.90
   4 -11  -3   97.59    7.30
  -4  11   3  110.29    9.60
  -4  11   3   97.69   11.60
  -4  11   3  110.69    8.20
   3 -11  -3    8.10    4.60
   3 -11  -3    6.00    3.70
  -3  11   3    6.50    3.40
  -3  11   3    8.20    5.00
  -3  11   3    8.90    3.80
  -3  11   3    7.60    6.10
   2 -11  -3  495.75   16.70
   2 -11  -3  461.45   16.90
  -2  11   3  467.45   24.30
  -2  11   3  473.05   19.80
  -2  11   3  545.65   21.20
   1 -11  -3  243.08   11.40
  -1  11   3  277.67   14.20
  -1  11   3  264.37   15.00
   0 -11  -3   35.70    5.80
   0 -11  -3   34.10    4.80
   0 -11  -3   41.40    7.40
   0  11   3   41.50    7.70
   0  11   3   32.40    6.60
  -1 -11  -3   31.80    5.30
  -1 -11  -3   40.40    6.20
  -1 -11  -3   37.10    6.60
   1  11   3   51.39    8.50
   1  11   3   38.80    7.00
  -2 -11  -3    9.70    4.20
  -2 -11  -3    8.40    5.70
   2  11   3   11.10    7.40
   2  11   3    8.00    6.20
  -3 -11  -3   87.39   10.50
   3  11   3   74.49   10.60
   3  11   3   81.99   11.30
  -4 -11  -3    2.00    6.60
   4  11   3    1.70    5.60
   4  11   3   -4.20    7.80
  11 -12  -3    1.70    6.70
  11 -12  -3   -2.60    3.90
 -11  12   3    2.10    8.60
  10 -12  -3   24.50    4.60
  10 -12  -3   21.90    6.30
 -10  12   3    5.90    6.70
   9 -12  -3   36.50    6.10
   9 -12  -3   29.40    7.50
  -9  12   3   30.70   10.80
   8 -12  -3    6.70    5.00
   8 -12  -3    9.80    6.10
  -8  12   3    3.90    5.70
  -8  12   3   13.40    4.40
   7 -12  -3    1.10    3.70
   7 -12  -3    5.00    3.50
  -7  12   3    1.10    7.20
  -7  12   3    4.10    4.70
  -7  12   3   -7.80    5.20
  -7  12   3    4.60    3.40
   6 -12  -3   78.39    7.90
   6 -12  -3   67.19    7.30
  -6  12   3   61.59    7.90
  -6  12   3   61.59    9.40
  -6  12   3   64.29    7.40
  -6  12   3   57.79   10.60
   5 -12  -3  813.52   25.30
   5 -12  -3  766.82   24.90
  -5  12   3  752.92   25.60
  -5  12   3  810.02   27.20
  -5  12   3  724.73   31.30
   4 -12  -3  139.79   10.10
   4 -12  -3  124.59    9.20
  -4  12   3  134.49   11.70
  -4  12   3  122.19   10.60
  -4  12   3  119.59   12.90
  -4  12   3  131.69   10.80
   3 -12  -3   30.70    4.40
   3 -12  -3   31.10    5.10
  -3  12   3   35.10    8.70
  -3  12   3   24.70    5.70
  -3  12   3   43.20    7.30
   2 -12  -3   17.80    5.50
  -2  12   3   13.50    4.90
  -2  12   3   23.90    6.60
   1 -12  -3   11.00    5.60
   1 -12  -3    9.40    4.80
  -1  12   3    8.60    4.70
  -1  12   3   13.20    5.40
   0 -12  -3  160.98    9.50
   0 -12  -3  151.98   12.00
   0  12   3  158.48   13.60
   0  12   3  186.78   14.80
  -1 -12  -3    3.20    5.70
  -1 -12  -3    7.30    4.60
   1  12   3   -5.40    5.70
   1  12   3   -0.80    4.70
  -2 -12  -3   -6.10    5.50
   2  12   3    1.90    6.40
   2  12   3   -4.10    7.60
  -3 -12  -3  101.09   11.90
   3  12   3  101.89   11.80
   3  12   3  106.49   12.70
  11 -13  -3    3.30    5.10
  11 -13  -3    1.40    4.90
 -11  13   3   10.30    7.60
  10 -13  -3    1.90    3.40
  10 -13  -3   -5.90    6.20
 -10  13   3   -3.80    5.90
   9 -13  -3  180.58   11.00
   9 -13  -3  170.78   14.30
  -9  13   3  184.28   20.00
   8 -13  -3   99.99    8.60
   8 -13  -3   97.49    9.70
  -8  13   3   92.19    8.90
  -8  13   3   78.29   13.80
   7 -13  -3    1.10    5.10
   7 -13  -3    3.30    4.10
  -7  13   3   -9.90    7.70
  -7  13   3    3.30    3.60
   6 -13  -3   14.60    5.80
   6 -13  -3   16.20    5.90
  -6  13   3   -0.90    6.20
  -6  13   3   33.70    9.30
  -6  13   3   11.00    4.30
   5 -13  -3    2.10    5.30
   5 -13  -3    1.30    4.60
  -5  13   3    4.30    5.10
  -5  13   3    0.50    3.10
  -5  13   3    6.90    5.40
  -5  13   3   -0.40    5.40
   4 -13  -3   32.10    6.70
   4 -13  -3   35.70    6.00
  -4  13   3   27.20    6.40
  -4  13   3   22.00    8.90
  -4  13   3   18.30    7.10
  -4  13   3   40.70    7.60
   3 -13  -3   91.59    8.20
  -3  13   3   82.89   12.40
  -3  13   3   96.69    9.90
  -3  13   3   86.39   10.20
   2 -13  -3    3.50    3.70
   2 -13  -3   -1.70    5.20
  -2  13   3    3.70    6.40
  -2  13   3   10.20    6.10
   1 -13  -3   14.80    6.10
   1 -13  -3   14.00    4.30
  -1  13   3    4.30    6.90
  -1  13   3   14.80    6.90
   0 -13  -3  317.07   15.70
   0 -13  -3  274.67   14.20
   0  13   3  300.17   18.30
   0  13   3  250.27   16.40
  -1 -13  -3  169.28   11.30
  -1 -13  -3  166.78   12.50
   1  13   3  161.78   16.00
   1  13   3  172.88   15.00
  -2 -13  -3  116.19   12.10
   2  13   3  117.69   14.70
   2  13   3   95.39   11.30
  10 -14  -3   14.20    5.80
 -10  14   3   16.10   10.70
   9 -14  -3   47.90    7.90
   9 -14  -3   53.89    8.30
  -9  14   3   64.19   12.30
   8 -14  -3   23.00    6.20
   8 -14  -3   17.70    6.40
  -8  14   3   21.40    8.60
   7 -14  -3   10.50    6.00
   7 -14  -3    0.20    5.60
  -7  14   3   10.10    6.00
  -7  14   3    2.20    6.10
   6 -14  -3    1.40    5.10
   6 -14  -3    3.20    5.50
  -6  14   3    3.70    5.80
  -6  14   3    0.70    5.40
   5 -14  -3   41.60    7.80
   5 -14  -3   34.00    5.60
  -5  14   3   37.30    8.30
  -5  14   3   36.50    8.30
   4 -14  -3   31.80    6.10
  -4  14   3   26.50    7.60
  -4  14   3   26.60    6.40
   3 -14  -3  106.99    9.60
   3 -14  -3  107.59   10.20
  -3  14   3   93.99   10.50
  -3  14   3  110.39   11.20
   2 -14  -3   56.79    8.30
   2 -14  -3   69.89    9.10
  -2  14   3   65.39    9.00
  -2  14   3   51.69    8.80
   1 -14  -3  130.79   10.80
   1 -14  -3  117.59   10.70
  -1  14   3  107.79   12.30
  -1  14   3  111.99   13.20
   0 -14  -3   48.50    9.00
   0 -14  -3   49.20    7.60
   0  14   3   42.20   10.80
   0  14   3   44.70   10.00
   1  14   3   15.40    9.90
   8 -15  -3   -4.10    4.20
  -8  15   3   -9.70    5.40
   7 -15  -3   -6.00    5.70
   7 -15  -3    0.80    5.80
  -7  15   3   -1.30    5.50
   6 -15  -3    9.50    4.80
   6 -15  -3   -2.90    6.00
  -6  15   3   13.20    7.00
  -6  15   3    1.10    4.40
   5 -15  -3    9.90    6.80
  -5  15   3   17.30    6.00
  -5  15   3   19.00    7.30
   4 -15  -3   68.39    8.10
   4 -15  -3   77.39    9.00
  -4  15   3   59.99    9.10
  -4  15   3   65.19    9.20
   3 -15  -3   55.39    8.30
   3 -15  -3   41.40    6.70
  -3  15   3   37.50    8.30
  -3  15   3   49.80    9.30
   2 -15  -3   -4.00    4.10
   2 -15  -3    5.40    4.40
  -2  15   3    1.50    5.40
  -2  15   3   15.20    8.10
   1 -15  -3   -1.30    6.20
  -1  15   3    2.40    5.70
  -3  17  -4   39.90    8.90
   3 -17   4   61.89    7.60
  -4  17  -4   42.90   10.20
  -4  17  -4   52.49   11.70
   4 -17   4   37.10    6.60
   4 -17   4   24.00    4.80
  -5  17  -4   14.20    7.30
  -5  17  -4   14.40    8.70
   5 -17   4   17.70    5.60
   5 -17   4   10.60    6.70
  -6  17  -4   13.00    8.80
  -6  17  -4    4.10    5.50
   6 -17   4    8.70    5.80
   6 -17   4    8.50    5.10
  -1  16  -4   18.30    7.10
   1 -16   4   28.60    5.90
   1 -16   4   33.40    5.60
  -2  16  -4   15.30    7.80
   2 -16   4   -1.10    4.80
   2 -16   4    1.10    5.20
  -3  16  -4   -8.00    6.90
  -3  16  -4    1.40    5.00
   3 -16   4    7.90    5.60
   3 -16   4   -2.50    4.30
  -4  16  -4    6.70    5.70
  -4  16  -4   11.00    8.00
   4 -16   4   13.20    6.10
  -5  16  -4    0.40    7.20
  -5  16  -4    2.30    7.20
   5 -16   4    1.10    5.70
  -6  16  -4    2.70    5.60
   6 -16   4    7.70    6.00
  -7  16  -4    7.10   11.10
  -7  16  -4    8.60    6.20
   7 -16   4   13.00    5.70
   7 -16   4    7.30    4.50
  -8  16  -4   55.19   15.20
  -8  16  -4   40.10   10.50
   8 -16   4   31.20    5.90
   8 -16   4   27.20    5.90
  -9  16  -4  129.49   20.20
  -9  16  -4  147.99   15.50
   9 -16   4  185.08   13.50
   9 -16   4  128.99   10.10
   1  15  -4   10.00    9.00
  -1 -15   4   15.40    6.90
   0  15  -4    1.00    7.90
   0 -15   4   -4.50    2.90
   0 -15   4    2.20    4.00
  -1  15  -4   44.60    8.30
  -1  15  -4   58.39   10.70
   1 -15   4   51.99    6.80
   1 -15   4   44.60    5.70
  -2  15  -4   52.69    8.80
  -2  15  -4   46.50   10.00
   2 -15   4   76.69    8.10
   2 -15   4   48.80    7.00
  -3  15  -4   41.70    8.70
  -3  15  -4   52.29    8.80
   3 -15   4   56.59    6.90
   3 -15   4   44.60    6.90
  -4  15  -4   24.90    7.00
  -4  15  -4   23.50    6.70
   4 -15   4   20.20    6.00
  -5  15  -4  158.68   16.00
   5 -15   4  170.68   10.60
  -6  15  -4  270.07   18.00
   6 -15   4  258.97   13.40
  -7  15  -4   94.29   17.00
  -7  15  -4   49.90   10.70
   7 -15   4   69.29    7.50
  -8  15  -4  135.89   19.50
  -8  15  -4  166.98   16.20
   8 -15   4  182.08   11.30
   8 -15   4  152.28   10.30
  -9  15  -4   63.49   11.40
  -9  15  -4   55.49   14.50
   9 -15   4   73.49    9.00
   9 -15   4   58.79    7.00
 -10  15  -4   14.80    9.10
 -10  15  -4   21.10   10.20
  10 -15   4    7.70    4.40
  10 -15   4    6.20    4.00
   3  14  -4   12.40    6.90
  -3 -14   4   19.10    5.80
  -3 -14   4   11.90    5.30
   2  14  -4   48.20    9.60
  -2 -14   4   50.19    8.50
   1  14  -4   51.39    9.20
  -1 -14   4   62.59    8.80
   0  14  -4   -2.30    4.80
   0 -14   4    2.80    5.00
   0 -14   4    3.60    3.00
  -1  14  -4   62.49    9.30
  -1  14  -4   44.90    7.90
   1 -14   4   53.69    6.50
   1 -14   4   66.89    8.30
   1 -14   4   64.49    7.80
  -2  14  -4  417.56   21.90
  -2  14  -4  393.16   17.40
  -2  14  -4  437.46   20.70
   2 -14   4  419.96   16.10
   2 -14   4  377.36   17.00
   2 -14   4  372.66   15.10
  -3  14  -4  378.56   20.60
  -3  14  -4  381.26   19.60
   3 -14   4  376.16   14.20
   3 -14   4  368.66   14.90
  -4  14  -4  347.97   19.70
   4 -14   4  330.07   13.00
   4 -14   4  356.76   14.50
  -5  14  -4  407.86   21.20
   5 -14   4  400.86   16.00
  -6  14  -4    3.10    8.80
  -6  14  -4   15.30    7.30
   6 -14   4   15.60    5.10
  -7  14  -4  235.08   16.00
  -7  14  -4  236.08   19.50
   7 -14   4  275.17   13.80
  -8  14  -4   96.59   12.20
  -8  14  -4   76.09   13.20
   8 -14   4  105.89    8.90
   8 -14   4   97.49    8.80
  -9  14  -4   -3.90    6.00
  -9  14  -4   -5.50    3.60
   9 -14   4    3.80    4.90
   9 -14   4    3.30    4.80
 -10  14  -4   38.10   13.10
 -10  14  -4   35.00    9.50
  10 -14   4   41.10    6.20
  10 -14   4   62.49    8.00
 -11  14  -4   17.00   12.30
 -11  14  -4   14.90    6.60
  11 -14   4   22.00    6.30
  11 -14   4   16.90    5.90
   4  13  -4   -3.10    6.10
  -4 -13   4    2.00    4.50
  -4 -13   4    4.70    6.10
   3  13  -4   36.20    9.90
  -3 -13   4   24.80    7.00
  -3 -13   4   30.60    7.50
   2  13  -4   56.49   10.80
  -2 -13   4   33.60    6.30
   1  13  -4  286.77   17.50
  -1 -13   4  300.87   15.10
  -1 -13   4  248.78   11.00
  -1 -13   4  291.17   15.90
   0  13  -4  228.68   13.10
   0  13  -4  226.18   15.10
   0 -13   4  238.08   12.90
   0 -13   4  225.38   10.30
  -1  13  -4  381.76   20.40
  -1  13  -4  406.56   21.80
   1 -13   4  368.16   14.70
   1 -13   4  404.86   15.70
   1 -13   4  378.26   16.80
  -2  13  -4   43.00    8.50
  -2  13  -4   32.00    5.70
  -2  13  -4   35.40    8.10
   2 -13   4   32.60    5.60
   2 -13   4   38.60    5.70
   2 -13   4   34.90    5.60
  -3  13  -4  173.78   10.20
  -3  13  -4  183.38   13.70
  -3  13  -4  190.38   13.00
   3 -13   4  175.08   10.10
   3 -13   4  173.98   10.30
   3 -13   4  194.38    8.90
  -4  13  -4  216.88   14.60
   4 -13   4  213.28    9.40
   4 -13   4  205.68   10.30
  -5  13  -4   33.80    7.10
  -5  13  -4   10.60    7.10
   5 -13   4   26.90    5.40
  -6  13  -4   67.69    8.90
  -6  13  -4   56.09   11.70
   6 -13   4   51.59    6.50
  -7  13  -4   50.99   10.50
  -7  13  -4   51.49    9.20
   7 -13   4   38.30    5.40
  -8  13  -4  348.37   23.90
  -8  13  -4  318.57   18.00
   8 -13   4  360.46   15.80
   8 -13   4  375.26   15.30
  -9  13  -4  368.76   23.70
  -9  13  -4  369.96   19.70
   9 -13   4  345.67   14.90
   9 -13   4  378.46   14.90
 -10  13  -4   86.19   12.00
 -10  13  -4  102.29   16.60
  10 -13   4   72.29    7.20
  10 -13   4   96.99    8.70
 -11  13  -4   33.30    9.90
 -11  13  -4   17.80   11.40
  11 -13   4   23.80    5.80
  11 -13   4   26.30    5.10
   5  12  -4    4.80    8.90
  -5 -12   4    9.40    6.80
  -5 -12   4    4.20    4.90
   4  12  -4  143.89   15.40
  -4 -12   4  122.29   11.90
  -4 -12   4  123.29   11.60
   3  12  -4   78.99   12.20
  -3 -12   4   86.89    8.60
  -3 -12   4   86.69    9.60
   2  12  -4  285.37   18.30
  -2 -12   4  242.48   14.80
  -2 -12   4  252.57   14.10
   1  12  -4   12.60    5.40
  -1 -12   4   16.80    4.40
  -1 -12   4   14.10    5.10
  -1 -12   4   11.90    3.70
   0  12  -4   19.00    7.00
   0  12  -4   21.30    4.20
   0  12  -4   19.30    5.60
   0 -12   4   18.10    4.10
   0 -12   4   24.10    5.30
   0 -12   4   24.10    4.40
  -1  12  -4    7.90    5.10
  -1  12  -4   20.20    5.60
  -1  12  -4   12.00    4.50
  -1  12  -4   15.20    3.70
   1 -12   4   18.90    3.80
   1 -12   4   14.20    4.40
   1 -12   4   18.00    3.50
  -2  12  -4   72.59    9.20
  -2  12  -4   54.19    6.30
  -2  12  -4   54.79    5.30
  -2  12  -4   67.89   10.00
   2 -12   4   47.80    4.90
   2 -12   4   53.69    5.30
   2 -12   4   59.99    6.20
  -3  12  -4  305.67   12.00
  -3  12  -4  298.57   16.30
  -3  12  -4  293.87   12.10
   3 -12   4  296.67   12.50
   3 -12   4  302.67   11.40
   3 -12   4  285.57   11.80
  -4  12  -4   46.30    9.00
  -4  12  -4   49.60    5.20
  -4  12  -4   47.60    8.60
   4 -12   4   38.70    4.70
   4 -12   4   46.20    4.40
   4 -12   4   52.29    5.90
  -5  12  -4  640.24   28.70
  -5  12  -4  619.64   24.60
   5 -12   4  625.54   20.30
  -6  12  -4  180.68    9.50
  -6  12  -4  169.68   15.80
  -6  12  -4  184.18   14.00
   6 -12   4  160.28    9.80
  -7  12  -4  107.39   11.40
  -7  12  -4  122.09    7.60
  -7  12  -4  105.19   13.80
   7 -12   4  131.89    8.30
  -8  12  -4  187.98   17.60
  -8  12  -4  180.08    9.70
  -8  12  -4  172.38   14.40
   8 -12   4  202.88   11.00
   8 -12   4  175.88   10.50
  -9  12  -4  103.29    9.20
  -9  12  -4   70.79   13.20
  -9  12  -4   91.09   11.60
   9 -12   4   72.39    6.50
   9 -12   4   85.09    7.80
   9 -12   4   79.79    6.90
 -10  12  -4   55.59    8.90
 -10  12  -4   53.19    7.10
 -10  12  -4   55.79   11.00
  10 -12   4   47.20    6.80
  10 -12   4   55.79    6.40
  10 -12   4   55.59    6.10
 -11  12  -4    6.20    5.10
 -11  12  -4   -3.80    6.60
 -11  12  -4    4.40    4.70
  11 -12   4    1.10    4.60
  11 -12   4    4.10    4.40
  11 -12   4    5.30    4.60
 -12  12  -4   10.00    7.90
 -12  12  -4   11.30   10.90
  12 -12   4    2.60    3.70
  12 -12   4   -3.50    4.40
   6  11  -4   19.90    8.10
  -6 -11   4   20.00    7.70
  -6 -11   4   22.10    6.40
   5  11  -4   77.79   11.10
  -5 -11   4   95.79   11.00
  -5 -11   4   94.59   10.80
   4  11  -4    4.50    5.50
  -4 -11   4   -0.20    3.70
  -4 -11   4    8.20    4.30
   3  11  -4   64.89    9.30
  -3 -11   4   64.99    8.00
  -3 -11   4   62.49    8.10
  -3 -11   4   72.89    8.10
   2  11  -4   15.20    6.90
  -2 -11   4   16.20    4.20
  -2 -11   4    8.40    3.80
  -2 -11   4    7.10    3.00
   1  11  -4  154.78    9.10
   1  11  -4  150.58   10.80
   1  11  -4  144.49   11.40
  -1 -11   4  135.69    9.20
  -1 -11   4  125.49    7.40
  -1 -11   4  150.18    9.50
   0  11  -4  361.46   13.30
   0  11  -4  386.56   18.00
   0  11  -4  338.37   15.00
   0 -11   4  334.47   12.20
   0 -11   4  330.67   14.30
   0 -11   4  360.36   13.90
  -1  11  -4  155.68   13.20
  -1  11  -4  178.68    9.80
  -1  11  -4  174.28    8.80
  -1  11  -4  156.28   11.80
   1 -11   4  171.08    9.00
   1 -11   4  154.68    8.40
   1 -11   4  170.28    9.10
  -2  11  -4   28.20    4.10
  -2  11  -4   34.30    7.60
  -2  11  -4   30.60    5.80
  -2  11  -4   31.00    4.70
   2 -11   4   34.10    4.80
   2 -11   4   29.00    4.20
   2 -11   4   29.90    4.60
  -3  11  -4   71.89    5.30
  -3  11  -4   75.39    5.70
  -3  11  -4   82.19    9.80
   3 -11   4   73.29    5.90
   3 -11   4   66.29    5.60
   3 -11   4   77.39    5.50
  -4  11  -4  681.03   25.00
  -4  11  -4  690.63   20.70
  -4  11  -4  640.64   27.60
  -4  11  -4  676.83   18.60
   4 -11   4  680.53   18.70
   4 -11   4  686.33   19.90
   4 -11   4  676.13   20.60
  -5  11  -4 1099.19   38.60
  -5  11  -4 1097.99   34.80
   5 -11   4 1024.50   26.50
   5 -11   4 1061.39   29.40
  -6  11  -4   62.49    8.60
  -6  11  -4   49.00    8.70
  -6  11  -4   56.49    5.30
   6 -11   4   59.99    5.50
  -7  11  -4    3.50    3.30
  -7  11  -4    3.40    6.90
  -7  11  -4   -2.50    3.30
   7 -11   4   -6.30    3.00
  -8  11  -4   21.10    4.70
  -8  11  -4   27.30    8.60
  -8  11  -4   17.90    5.90
   8 -11   4   17.40    4.60
   8 -11   4   19.00    3.80
   8 -11   4   10.40    3.40
  -9  11  -4   25.80    7.70
  -9  11  -4   24.80    6.20
  -9  11  -4   33.40    5.70
   9 -11   4   27.10    5.00
   9 -11   4   20.10    3.90
   9 -11   4   24.50    4.80
 -10  11  -4    4.30    3.40
 -10  11  -4    4.10    6.60
 -10  11  -4   -0.80    8.20
  10 -11   4   -1.00    2.50
  10 -11   4    4.50    3.00
  10 -11   4   -3.10    4.20
 -11  11  -4    0.00    3.20
 -11  11  -4    8.00   10.10
 -11  11  -4   20.00    7.60
  11 -11   4    0.60    4.50
  11 -11   4    4.00    3.40
 -12  11  -4   26.30    9.70
 -12  11  -4   25.20    7.90
 -12  11  -4   10.30    5.80
  12 -11   4   20.90    6.00
  12 -11   4   20.90    4.70
[truncated: 1,204,519 more chars]
