# Supplementary material for: Crystal structure of hexa­glycinium dodeca­iodo­triplumbate
Source: Acta Crystallogr E Crystallogr Commun. 2024 Aug 6;80(Pt 9):916–20. doi: 10.1107/S2056989024007606 (PMC11389678; doi:10.1107/S2056989024007606)
Supplement: Supplementary file 2 [file e-80-00916-Isup3.hkl]

data_I                                                                          
_shelx_title ' aram306_0m_a.res in P-1'                                         
_shelx_refln_list_code          4                                               
_shelx_F_calc_maximum      510.79                                               
_exptl_crystal_F_000      1128.00                                               
_reflns_d_resolution_high  0.6488                                               
                                                                                
loop_                                                                           
 _space_group_symop_operation_xyz                                               
 'x, y, z'                                                                      
 '-x, -y, -z'                                                                   
                                                                                
_cell_length_a     8.5437                                                       
_cell_length_b    11.2672                                                       
_cell_length_c    14.8534                                                       
_cell_angle_alpha 105.900                                                       
_cell_angle_beta   92.647                                                       
_cell_angle_gamma 111.477                                                       
                                                                                
_shelx_F_squared_multiplier     1.000                                           
                                                                                
loop_                                                                           
 _refln_index_h                                                                 
 _refln_index_k                                                                 
 _refln_index_l                                                                 
 _refln_F_squared_calc                                                          
 _refln_F_squared_meas                                                          
 _refln_F_squared_sigma                                                         
 _refln_observed_status                                                         
   1   0   0      67357.69      66464.62       438.01 o                         
   2   0   0      32457.04      32516.17       238.94 o                         
   3   0   0        525.42        469.87        10.81 o                         
   4   0   0       2224.73       2275.58        42.90 o                         
   5   0   0      67532.63      66166.59       550.93 o                         
   6   0   0       9324.49       9568.43       119.28 o                         
   7   0   0        100.32        118.59        20.55 o                         
   8   0   0       3124.00       3249.41        98.23 o                         
   9   0   0       7364.87       7288.26       150.90 o                         
  10   0   0       2989.09       3178.67       140.93 o                         
  11   0   0        797.57        815.51       188.14 o                         
  12   0   0        457.28        433.42       108.64 o                         
 -12   1   0       1443.76       1542.77       227.77 o                         
 -11   1   0        166.47        220.38       110.14 o                         
 -10   1   0        175.24        140.27        59.68 o                         
  -9   1   0       2131.56       2218.64        88.89 o                         
  -8   1   0        771.47        778.55        41.08 o                         
  -7   1   0       1229.37       1332.43        73.60 o                         
  -6   1   0         13.92         55.08        13.81 o                         
  -5   1   0      18569.24      18136.33       183.79 o                         
  -4   1   0     130689.83     130667.16      1109.59 o                         
  -3   1   0     172449.06     168432.02      1232.29 o                         
  -2   1   0      12137.44      12003.12        93.40 o                         
  -1   1   0      21671.93      22096.86       127.40 o                         
   0   1   0          9.27         39.76         5.22 o                         
   1   1   0      17659.30      18820.89       139.00 o                         
   2   1   0     215304.28     212077.70      1404.19 o                         
   3   1   0        945.38        946.39        30.28 o                         
   4   1   0        178.40        245.17         9.75 o                         
   5   1   0      21018.95      20584.59       186.05 o                         
   6   1   0      14711.62      14971.23       207.27 o                         
   7   1   0      14899.81      14614.41       198.12 o                         
   8   1   0       3703.16       3744.38       102.48 o                         
   9   1   0       2479.90       2423.35        96.37 o                         
  10   1   0         96.34        123.26        51.78 o                         
  11   1   0        774.34       1010.04       120.09 o                         
 -12   2   0         56.94         25.83        72.68 o                         
 -11   2   0        892.92        919.19        94.13 o                         
 -10   2   0        159.17        199.68        54.49 o                         
  -9   2   0          5.19         10.62        34.47 o                         
  -8   2   0       8329.36       8295.21       128.10 o                         
  -7   2   0      41650.94      40855.23       422.84 o                         
  -6   2   0       6825.08       6636.90        96.32 o                         
  -5   2   0       4470.44       4615.87        53.21 o                         
  -4   2   0      67557.16      67415.23       553.26 o                         
  -3   2   0      12312.26      12474.13       115.86 o                         
  -2   2   0      58307.68      60042.97       459.00 o                         
  -1   2   0      29437.72      29517.28       206.80 o                         
   0   2   0       4387.35       4665.99        44.93 o                         
   1   2   0      11364.47      11147.61        99.21 o                         
   2   2   0      32076.81      33553.58       282.16 o                         
   3   2   0      18198.59      18278.93       147.62 o                         
   4   2   0      61667.77      62100.11       524.60 o                         
   5   2   0       5783.02       5720.75        96.27 o                         
   6   2   0       8222.07       8153.86       157.17 o                         
   7   2   0       3759.59       3748.35        99.44 o                         
   8   2   0        186.01        176.71        34.97 o                         
   9   2   0        668.27        733.84        81.55 o                         
  10   2   0         72.88        163.32        59.22 o                         
  11   2   0         48.22         15.23        93.78 o                         
 -12   3   0        338.50        338.95        83.27 o                         
 -11   3   0        778.25        779.94        86.57 o                         
 -10   3   0       3260.75       3442.92       149.61 o                         
  -9   3   0        355.44        374.04        42.78 o                         
  -8   3   0      31500.15      31285.92       346.51 o                         
  -7   3   0      20965.58      20803.73       240.75 o                         
  -6   3   0       1444.53       1416.41        34.69 o                         
  -5   3   0      17980.93      18355.57       164.67 o                         
  -4   3   0         47.11        102.55        12.37 o                         
  -3   3   0      18851.85      19838.17       188.97 o                         
  -2   3   0      51115.20      52274.09       458.88 o                         
  -1   3   0      28089.82      28134.23       211.02 o                         
   0   3   0      52924.90      54599.73       424.26 o                         
   1   3   0      84777.42      83906.36       750.03 o                         
   2   3   0      34749.13      34767.74       294.38 o                         
   3   3   0      28414.18      28089.84       267.09 o                         
   4   3   0         80.14        114.91        13.67 o                         
   5   3   0       5622.64       5541.72        86.02 o                         
   6   3   0       6239.61       6270.59       123.54 o                         
   7   3   0       1572.43       1676.03        75.94 o                         
   8   3   0        255.83        315.14        52.50 o                         
   9   3   0       5036.35       5273.48       145.70 o                         
  10   3   0         56.51         97.50        76.41 o                         
 -12   4   0       1385.66       1207.07       103.68 o                         
 -11   4   0      14544.47      14748.48       296.48 o                         
 -10   4   0        127.77        153.27        38.68 o                         
  -9   4   0         87.33         89.58        34.37 o                         
  -8   4   0        151.12        229.03        28.81 o                         
  -7   4   0       2138.28       2051.93        39.69 o                         
  -6   4   0      51649.89      51425.00       421.24 o                         
  -5   4   0       1874.84       1852.90        39.21 o                         
  -4   4   0      32240.67      31882.67       298.75 o                         
  -3   4   0      80638.53      81824.46       630.80 o                         
  -2   4   0     125871.55     125379.18       959.22 o                         
  -1   4   0     117438.42     117073.55       810.94 o                         
   0   4   0      53135.98      53354.27       446.89 o                         
   1   4   0        306.47        335.58        10.67 o                         
   2   4   0       2083.22       2037.12        35.47 o                         
   3   4   0      62660.80      61355.54       480.71 o                         
   4   4   0       2733.63       2663.90        48.76 o                         
   5   4   0        239.99        313.47        38.12 o                         
   6   4   0       3606.87       3672.57        96.08 o                         
   7   4   0        244.87        230.45        48.50 o                         
   8   4   0      13018.47      12950.01       227.29 o                         
   9   4   0       2267.23       2238.78       139.04 o                         
  10   4   0         11.81         37.20        63.52 o                         
 -13   5   0        364.04        362.81        83.55 o                         
 -12   5   0        895.21        796.80        88.10 o                         
 -11   5   0         29.52         66.04        62.23 o                         
 -10   5   0       2571.67       2434.79        85.05 o                         
  -9   5   0      10336.22      10446.43       165.83 o                         
  -8   5   0      19686.23      19634.41       225.98 o                         
  -7   5   0      11752.86      11816.81       148.76 o                         
  -6   5   0      34135.23      33898.82       329.84 o                         
  -5   5   0      59911.23      59952.55       544.38 o                         
  -4   5   0      77006.73      77034.29       602.53 o                         
  -3   5   0       3330.31       3228.13        43.93 o                         
  -2   5   0       7511.07       7438.76        67.12 o                         
  -1   5   0      56447.54      57048.97       481.90 o                         
   0   5   0      68100.66      67676.41       532.11 o                         
   1   5   0       1323.00       1413.30        33.16 o                         
   2   5   0        168.38        222.67        25.37 o                         
   3   5   0       5136.07       4913.36        80.48 o                         
   4   5   0      20454.41      20471.65       242.08 o                         
   5   5   0      46447.34      47015.79       606.11 o                         
   6   5   0        299.65        294.65        42.79 o                         
   7   5   0         27.31        -16.50        42.71 o                         
   8   5   0        101.86        131.60        82.83 o                         
   9   5   0        423.28        430.23        62.29 o                         
 -13   6   0        410.80        317.90        79.45 o                         
 -12   6   0        229.00        243.70        76.81 o                         
 -11   6   0       4854.05       5276.04       139.40 o                         
 -10   6   0          7.57         36.15        40.34 o                         
  -9   6   0       9402.14       9309.32       157.21 o                         
  -8   6   0      15753.14      15406.53       202.91 o                         
  -7   6   0      20247.38      20060.46       239.89 o                         
  -6   6   0       4236.23       4323.85        69.87 o                         
  -5   6   0        490.47        597.52        26.60 o                         
  -4   6   0      30984.97      31379.88       254.36 o                         
  -3   6   0       7176.15       7069.23        73.29 o                         
  -2   6   0       1092.19       1165.10        22.53 o                         
  -1   6   0        216.57        244.99        21.35 o                         
   0   6   0      18577.01      18852.38       187.62 o                         
   1   6   0      70018.96      70237.13       624.92 o                         
   2   6   0      41630.54      41180.39       355.96 o                         
   3   6   0        459.75        420.47        24.80 o                         
   4   6   0       7402.94       7170.62       132.24 o                         
   5   6   0        103.61         85.23        32.58 o                         
   6   6   0       1133.98       1046.65        66.50 o                         
   7   6   0       2546.44       2540.42       104.83 o                         
   8   6   0       2800.33       2714.05       125.27 o                         
   9   6   0        293.25        363.97        72.90 o                         
 -13   7   0        353.96        321.36        95.69 o                         
 -12   7   0       3423.55       3561.56       302.08 o                         
 -11   7   0       2788.72       2669.95       107.74 o                         
 -10   7   0       1222.05       1377.91        75.57 o                         
  -9   7   0        380.76        421.93        45.01 o                         
  -8   7   0       2769.95       2794.63        74.67 o                         
  -7   7   0       3141.82       3138.57        69.92 o                         
  -6   7   0         37.64        105.53        33.13 o                         
  -5   7   0       7283.49       7252.09        94.82 o                         
  -4   7   0        957.08        987.74        28.41 o                         
  -3   7   0      11346.71      11388.45       117.85 o                         
  -2   7   0      46546.77      46339.33       381.69 o                         
  -1   7   0       2164.33       2146.01        47.47 o                         
   0   7   0      13176.18      12746.61       145.75 o                         
   1   7   0      22596.24      22327.11       248.46 o                         
   2   7   0         39.63         50.45        15.19 o                         
   3   7   0       4291.96       4272.37        92.80 o                         
   4   7   0          4.39        -14.67        22.03 o                         
   5   7   0       3505.25       3418.09       105.37 o                         
   6   7   0        397.89        434.58        55.37 o                         
   7   7   0       1586.47       1519.46        93.35 o                         
   8   7   0        742.07        827.22       113.93 o                         
 -13   8   0        488.43        514.86        93.36 o                         
 -12   8   0       2617.54       2575.91       115.17 o                         
 -11   8   0       1600.26       1734.77        90.28 o                         
 -10   8   0       1724.09       1906.79        89.76 o                         
  -9   8   0        955.39        985.56        50.52 o                         
  -8   8   0       6648.46       6789.65       144.02 o                         
  -7   8   0        155.52        152.20        31.90 o                         
  -6   8   0       4458.12       4599.19        99.50 o                         
  -5   8   0      21783.84      21746.47       215.02 o                         
  -4   8   0      15264.47      14859.60       145.73 o                         
  -3   8   0      89251.16      87362.12       733.45 o                         
  -2   8   0      13808.70      13408.16       147.28 o                         
  -1   8   0       4363.37       4433.19        74.52 o                         
   0   8   0       3293.24       3270.47        54.10 o                         
   1   8   0         40.90         91.78        23.42 o                         
   2   8   0       4179.56       4033.41        78.31 o                         
   3   8   0       2469.46       2520.42        67.96 o                         
   4   8   0       6666.69       6516.24       142.46 o                         
   5   8   0       2791.62       3123.53       146.47 o                         
   6   8   0       2143.92       2211.79       142.55 o                         
   7   8   0        139.59        123.88        86.77 o                         
   8   8   0        525.60        607.58       117.22 o                         
 -12   9   0        120.63        166.55        49.56 o                         
 -11   9   0        445.23        682.44        72.26 o                         
 -10   9   0        464.21        643.76        62.24 o                         
  -9   9   0       2113.66       2149.59       126.84 o                         
  -8   9   0      11715.60      11829.62       154.49 o                         
  -7   9   0      28070.35      27825.53       263.21 o                         
  -6   9   0      45343.53      44420.05       403.66 o                         
  -5   9   0         62.11         87.49        24.66 o                         
  -4   9   0       1509.88       1427.51        42.76 o                         
  -3   9   0       4272.57       4015.15        74.60 o                         
  -2   9   0       6053.73       6082.33       144.26 o                         
  -1   9   0      36689.27      37203.04       394.52 o                         
   0   9   0       1532.95       1472.78        52.16 o                         
   1   9   0      14292.22      14271.66       217.11 o                         
   2   9   0       8692.49       8837.23       163.94 o                         
   3   9   0       4713.61       4601.05       148.15 o                         
   4   9   0       4019.41       4038.57       152.18 o                         
   5   9   0        924.32        933.78       106.27 o                         
   6   9   0        132.12        108.68       110.82 o                         
   7   9   0         19.62        186.58       105.49 o                         
 -12  10   0       1167.99       1074.51        84.94 o                         
 -11  10   0       4856.56       4946.89       180.72 o                         
 -10  10   0       8636.21       8394.03       178.72 o                         
  -9  10   0       2911.81       3207.79        90.70 o                         
  -8  10   0       2354.90       2335.23        73.02 o                         
  -7  10   0         24.42         61.86        24.34 o                         
  -6  10   0       4198.50       4113.10        91.67 o                         
  -5  10   0      16606.36      16502.46       201.55 o                         
  -4  10   0       3992.68       4184.47       115.48 o                         
  -3  10   0      20106.17      19457.09       237.02 o                         
  -2  10   0       9559.22       9626.08       151.84 o                         
  -1  10   0      14028.31      13717.29       187.05 o                         
   0  10   0      12410.92      12416.32       198.48 o                         
   1  10   0      11055.73      11036.35       189.78 o                         
   2  10   0        223.41        309.06        47.21 o                         
   3  10   0        378.68        357.16        74.59 o                         
   4  10   0        647.15        618.35       125.41 o                         
   5  10   0         72.89         68.96        80.16 o                         
   6  10   0       1055.29       1058.02       126.91 o                         
 -12  11   0         93.79         -2.56        91.76 o                         
 -11  11   0        446.26        363.29        68.94 o                         
 -10  11   0        990.86       1093.65        94.92 o                         
  -9  11   0       2157.83       2438.41       120.41 o                         
  -8  11   0       2104.87       2090.13       105.22 o                         
  -7  11   0       1399.75       1263.28        70.90 o                         
  -6  11   0      10362.58      10671.97       177.44 o                         
  -5  11   0        106.13        117.37        36.77 o                         
  -4  11   0      12810.44      12466.42       193.46 o                         
  -3  11   0      14639.08      15100.90       231.46 o                         
  -2  11   0       3035.77       3071.54        83.76 o                         
  -1  11   0       1190.30       1276.25        71.47 o                         
   0  11   0         97.19        173.51        44.78 o                         
   1  11   0        641.11        680.12        65.11 o                         
   2  11   0        195.52        162.96        47.72 o                         
   3  11   0        127.41        104.65        79.46 o                         
   4  11   0       1159.99       1200.45       140.77 o                         
   5  11   0        977.06        898.69       112.78 o                         
 -12  12   0        167.24        254.07        86.93 o                         
 -11  12   0          9.42        102.27        66.27 o                         
 -10  12   0        614.11        542.31        98.91 o                         
  -9  12   0        666.54        808.83        79.71 o                         
  -8  12   0         39.95         91.45        56.20 o                         
  -7  12   0      12555.98      12700.37       257.13 o                         
  -6  12   0       6904.42       6593.95       140.05 o                         
  -5  12   0       2841.52       2800.76        96.21 o                         
  -4  12   0        329.83        375.83        53.20 o                         
  -3  12   0       3497.86       3545.16        91.39 o                         
  -2  12   0       1363.47       1355.40        77.91 o                         
  -1  12   0          7.13         50.27        38.02 o                         
   0  12   0        221.81        253.96        52.39 o                         
   1  12   0       1000.34        931.83        78.28 o                         
   2  12   0       2017.29       1996.09       142.50 o                         
   3  12   0       1754.86       1613.82       136.89 o                         
   4  12   0         19.78        -17.59       144.71 o                         
 -11  13   0       2003.48       1732.90       186.91 o                         
 -10  13   0       6034.70       6282.36       224.75 o                         
  -9  13   0       2281.16       2189.52       119.12 o                         
  -8  13   0       3267.04       3230.88       138.64 o                         
  -7  13   0       6030.25       5998.25       260.38 o                         
  -6  13   0         93.88        143.56        52.87 o                         
  -5  13   0       4176.07       4171.01       113.70 o                         
  -4  13   0       1044.87       1071.53        65.74 o                         
  -3  13   0       1261.21       1280.32        80.73 o                         
  -2  13   0       1190.10       1102.70        71.11 o                         
  -1  13   0       1182.92       1208.11        81.31 o                         
   0  13   0       3712.29       4169.30       160.37 o                         
   1  13   0        573.48        630.53        82.79 o                         
   2  13   0       3013.48       3553.28       196.62 o                         
   3  13   0         15.15        -24.74        92.83 o                         
 -10  14   0       1272.12       1020.33       208.95 o                         
  -9  14   0       1868.69       1605.48       112.69 o                         
  -8  14   0       2777.23       2639.01       143.25 o                         
  -7  14   0        625.63        673.37        80.59 o                         
  -6  14   0        250.34        250.69        70.34 o                         
  -5  14   0        925.40        987.88        87.74 o                         
  -4  14   0       3340.35       3234.06       117.92 o                         
  -3  14   0       7892.20       8425.09       179.81 o                         
  -2  14   0       5202.96       5565.10       154.83 o                         
  -1  14   0       2662.84       2509.95       125.87 o                         
   0  14   0       1166.00       1135.12        89.23 o                         
   1  14   0        128.65        191.11        92.17 o                         
   2  14   0         53.87          9.29       139.49 o                         
  -9  15   0         37.12        126.05        87.30 o                         
  -8  15   0        979.81        915.66       131.70 o                         
  -7  15   0       4074.38       3937.01       173.42 o                         
  -6  15   0       4037.84       4111.93       174.00 o                         
  -5  15   0       2810.25       2599.47       151.45 o                         
  -4  15   0         54.37        112.65        60.39 o                         
  -3  15   0        854.40        967.31        90.58 o                         
  -2  15   0         14.49        -48.85        70.87 o                         
  -1  15   0        378.03        347.49        74.80 o                         
   0  15   0        258.07        264.62        79.11 o                         
  -8  16   0        699.86        521.63       144.50 o                         
  -7  16   0         70.84         29.68       108.84 o                         
  -6  16   0        109.32         47.59       135.55 o                         
  -5  16   0          1.27        -13.89        84.32 o                         
  -4  16   0        550.13        487.29        96.38 o                         
  -3  16   0         52.49         38.21        74.32 o                         
  -2  16   0       1306.30       1362.73       130.59 o                         
   1 -16   1         13.33       -178.10       180.57 o                         
   2 -16   1        140.67        114.81        68.32 o                         
   3 -16   1        124.17         95.24        75.34 o                         
   4 -16   1         11.14        -30.71       104.71 o                         
   5 -16   1        612.81        461.52       108.78 o                         
   6 -16   1       1046.38       1058.14       158.72 o                         
   7 -16   1       4157.56       4119.93       249.68 o                         
   8 -16   1        247.01        353.14       115.60 o                         
  -1 -15   1         13.81       -118.73       128.63 o                         
   0 -15   1        308.83        222.66       104.98 o                         
   1 -15   1        189.42        183.00        62.95 o                         
   2 -15   1        136.05        103.44        62.63 o                         
   3 -15   1        677.15        688.04        80.95 o                         
   4 -15   1       1570.98       1593.36        95.23 o                         
   5 -15   1        134.94        129.81        90.68 o                         
   6 -15   1         47.14         10.19        82.03 o                         
   7 -15   1        320.98        296.26       107.60 o                         
   8 -15   1         39.97        170.28        74.30 o                         
   9 -15   1        503.35        539.67       115.02 o                         
  10 -15   1       2731.97       2801.17       174.93 o                         
  -2 -14   1        158.40        -65.74       116.26 o                         
  -1 -14   1        280.37        312.39        91.31 o                         
   0 -14   1        239.00        322.32        70.13 o                         
   1 -14   1        650.91        683.03        76.34 o                         
   2 -14   1        834.11        975.16        75.77 o                         
   3 -14   1       5225.27       5353.82       134.58 o                         
   4 -14   1       1589.33       1616.20        81.58 o                         
   5 -14   1          8.98         19.40        41.04 o                         
   6 -14   1        217.02        245.03        67.39 o                         
   7 -14   1       4380.08       4853.50       320.47 o                         
   8 -14   1        104.36        167.21        75.24 o                         
   9 -14   1         83.03         49.87        97.86 o                         
  10 -14   1        662.99        563.22       107.91 o                         
  11 -14   1        669.72        761.75       113.54 o                         
  -3 -13   1        609.12        575.79       126.59 o                         
  -2 -13   1       1284.12       1097.58       117.96 o                         
  -1 -13   1       8164.44       8110.89       378.39 o                         
   0 -13   1       6555.78       6511.90       205.18 o                         
   1 -13   1       1504.29       1697.21        95.52 o                         
   2 -13   1         14.95         15.45        41.43 o                         
   3 -13   1        671.28        764.58        59.49 o                         
   4 -13   1         24.17         91.71        38.73 o                         
   5 -13   1       5977.47       5718.71       125.95 o                         
   6 -13   1        768.13        801.26        85.23 o                         
   7 -13   1       2979.14       2850.37       125.87 o                         
   8 -13   1        713.04        737.59        88.96 o                         
   9 -13   1         15.42         15.34        81.74 o                         
  10 -13   1       2070.73       2366.91       164.17 o                         
  11 -13   1        307.05        271.40        71.92 o                         
  -4 -12   1       6588.40       7186.09       305.52 o                         
  -3 -12   1       2109.37       1975.81       166.21 o                         
  -2 -12   1       1113.76       1124.39       123.85 o                         
  -1 -12   1          2.98          0.37        44.40 o                         
   0 -12   1         12.17        -32.49        42.72 o                         
   1 -12   1       8795.91       8958.44       174.14 o                         
   2 -12   1        656.69        735.48        52.78 o                         
   3 -12   1       5648.03       5812.68       118.83 o                         
   4 -12   1       5998.58       5912.91       151.07 o                         
   5 -12   1        723.41        688.57        45.28 o                         
   6 -12   1       4559.37       4807.36       150.88 o                         
   7 -12   1       5308.73       5197.33       154.13 o                         
   8 -12   1       1004.66       1144.73       117.76 o                         
   9 -12   1        264.60        274.66        83.57 o                         
  10 -12   1          0.60        -34.93        56.91 o                         
  11 -12   1        699.26        665.67        78.35 o                         
  12 -12   1        571.99        635.66       102.87 o                         
  -5 -11   1       1637.47       1548.12       132.76 o                         
  -4 -11   1          2.15         36.59        86.84 o                         
  -3 -11   1        291.64        222.48        90.95 o                         
  -2 -11   1       6199.94       6100.17       145.71 o                         
  -1 -11   1       2101.77       2180.76        90.54 o                         
   0 -11   1       1087.11       1180.82        69.80 o                         
   1 -11   1        748.16        785.50        54.16 o                         
   2 -11   1       2481.13       2270.42        72.45 o                         
   3 -11   1      13543.34      13651.27       202.13 o                         
   4 -11   1         59.85         85.37        35.33 o                         
   5 -11   1       4180.07       4039.61       128.39 o                         
   6 -11   1         19.29         30.18        29.85 o                         
   7 -11   1        635.57        747.01        58.13 o                         
   8 -11   1       1654.50       1522.54        82.21 o                         
   9 -11   1       2956.11       2907.32       105.67 o                         
  10 -11   1       4578.58       4713.92       144.08 o                         
  11 -11   1       1106.49       1271.58        77.29 o                         
  12 -11   1       1415.42       1313.75       102.15 o                         
  -6 -10   1        542.30        752.02       113.81 o                         
  -5 -10   1       1014.67       1114.91       121.14 o                         
  -4 -10   1        380.91        452.27       106.53 o                         
  -3 -10   1       2149.13       2257.90       116.50 o                         
  -2 -10   1        321.17        373.36        49.60 o                         
  -1 -10   1       5866.91       5634.41       122.78 o                         
   0 -10   1      14403.33      14508.48       220.34 o                         
   1 -10   1       3026.76       2963.22        65.09 o                         
   2 -10   1       4569.21       4716.62        83.89 o                         
   3 -10   1       3812.82       3735.89        72.88 o                         
   4 -10   1       1454.54       1486.82        55.55 o                         
   5 -10   1        229.17        292.83        43.79 o                         
   6 -10   1       8067.53       8258.42       147.94 o                         
   7 -10   1       5629.35       5667.88       107.54 o                         
   8 -10   1       1867.54       1988.31        69.83 o                         
   9 -10   1        477.22        371.34        43.49 o                         
  10 -10   1       1506.61       1494.48        84.93 o                         
  11 -10   1         19.74         -0.44        55.95 o                         
  12 -10   1        277.81        315.68        70.95 o                         
  -7  -9   1        430.64        365.29       100.53 o                         
  -6  -9   1       2192.28       2160.19       146.88 o                         
  -5  -9   1       3345.29       3477.73       241.71 o                         
  -4  -9   1       6329.85       6339.07       216.92 o                         
  -3  -9   1       5735.05       5638.57       164.56 o                         
  -2  -9   1       2012.19       1973.91        96.71 o                         
  -1  -9   1      26935.16      26450.51       338.54 o                         
   0  -9   1       1445.38       1523.86        55.53 o                         
   1  -9   1         50.33        110.53        34.43 o                         
   2  -9   1        864.23        881.93        43.33 o                         
   3  -9   1       5851.35       5829.44        83.00 o                         
   4  -9   1       1011.48       1085.53        37.71 o                         
   5  -9   1       1981.80       2005.75        48.29 o                         
   6  -9   1        147.86        210.77        22.59 o                         
   7  -9   1        727.36        843.39        37.88 o                         
   8  -9   1       2958.34       2772.60        86.24 o                         
   9  -9   1        304.68        422.24        50.51 o                         
  10  -9   1          4.28         17.04        33.00 o                         
  11  -9   1       1619.83       1897.33       107.12 o                         
  12  -9   1       5884.30       5882.72       265.05 o                         
  -8  -8   1       2429.18       2156.36       159.64 o                         
  -7  -8   1       2623.64       2683.53       201.01 o                         
  -6  -8   1       3422.40       3343.83       163.37 o                         
  -5  -8   1      10920.44      11094.15       197.36 o                         
  -4  -8   1      11786.29      11763.63       278.96 o                         
  -3  -8   1       7642.92       7559.27       121.69 o                         
  -2  -8   1       1505.80       1491.74        50.72 o                         
  -1  -8   1       1559.26       1570.00        45.72 o                         
   0  -8   1         39.35         44.12        16.11 o                         
   1  -8   1        932.87        855.33        54.02 o                         
   2  -8   1      20103.01      19706.16       179.92 o                         
   3  -8   1      10229.82      10434.79       150.17 o                         
   4  -8   1      19733.57      19346.39       179.58 o                         
   5  -8   1       2227.48       2290.04        48.37 o                         
   6  -8   1         23.00         40.06        21.69 o                         
   7  -8   1       1718.34       1666.60        52.56 o                         
   8  -8   1       5153.87       5359.29        95.43 o                         
   9  -8   1        156.91        210.35        39.12 o                         
  10  -8   1        338.57        320.59        39.38 o                         
  11  -8   1       4315.50       4088.77       135.70 o                         
  12  -8   1       2829.07       2764.92       230.45 o                         
  13  -8   1         33.54         54.54        92.20 o                         
  -8  -7   1       7052.88       7340.52       251.30 o                         
  -7  -7   1         33.57         29.91        46.49 o                         
  -6  -7   1       1972.00       1884.13       142.11 o                         
  -5  -7   1         13.85         94.40        38.57 o                         
  -4  -7   1       1075.59       1226.66        57.02 o                         
  -3  -7   1       1768.30       1661.10        60.32 o                         
  -2  -7   1        134.04        143.25        18.77 o                         
  -1  -7   1      46001.33      45096.97       389.73 o                         
   0  -7   1       9739.06       9547.01       127.97 o                         
   1  -7   1      26214.64      25408.13       294.25 o                         
   2  -7   1        716.13        699.67        23.63 o                         
   3  -7   1        558.14        637.30        28.36 o                         
   4  -7   1       1877.22       1869.49        40.51 o                         
   5  -7   1        251.18        256.03        21.09 o                         
   6  -7   1       2333.24       2429.88        51.99 o                         
   7  -7   1       9065.92       9004.60       157.36 o                         
   8  -7   1      24563.18      24344.86       292.24 o                         
   9  -7   1       4451.66       4662.16       101.20 o                         
  10  -7   1        126.14        213.38        52.99 o                         
  11  -7   1       1495.38       1514.92        84.08 o                         
  12  -7   1        718.25        772.80       102.12 o                         
  13  -7   1        721.99        586.79        99.65 o                         
  -9  -6   1        325.71        271.28        70.67 o                         
  -8  -6   1          9.10         78.93        59.90 o                         
  -7  -6   1       1433.46       1512.18        81.47 o                         
  -6  -6   1       1622.59       1557.16       108.73 o                         
  -5  -6   1       6359.79       6389.05       131.00 o                         
  -4  -6   1       6893.80       6888.35       141.80 o                         
  -3  -6   1       3293.52       3261.41        59.57 o                         
  -2  -6   1       7832.76       7747.23       110.61 o                         
  -1  -6   1         42.37         99.09         9.70 o                         
   0  -6   1       1203.28       1354.97        32.63 o                         
   1  -6   1       1014.10       1158.76        46.00 o                         
   2  -6   1        840.51        933.44        28.02 o                         
   3  -6   1        178.07        185.86        14.53 o                         
   4  -6   1      98636.72      98110.96       721.93 o                         
   5  -6   1      22334.51      22812.29       204.61 o                         
   6  -6   1       2221.32       2273.62        50.37 o                         
   7  -6   1       1858.71       1970.57        70.27 o                         
   8  -6   1       5660.20       5724.28       115.81 o                         
   9  -6   1       5492.85       5621.69       162.09 o                         
  10  -6   1       2176.92       2338.71        99.63 o                         
  11  -6   1       1202.82       1192.75        96.02 o                         
  12  -6   1       1869.94       2005.10       122.33 o                         
  13  -6   1        611.17        579.12        92.26 o                         
 -10  -5   1       1081.87        930.44       137.85 o                         
  -9  -5   1        104.23         36.73        66.08 o                         
  -8  -5   1       2438.71       2466.32       120.71 o                         
  -7  -5   1         79.50        119.82        47.15 o                         
  -6  -5   1       5419.15       5346.27       122.85 o                         
  -5  -5   1      12281.66      11981.44       188.26 o                         
  -4  -5   1       7934.53       7895.24       103.15 o                         
  -3  -5   1       3880.09       3875.87        70.15 o                         
  -2  -5   1        457.36        476.81        28.58 o                         
  -1  -5   1       1392.54       1432.74        24.33 o                         
   0  -5   1       3228.03       3222.90        47.89 o                         
   1  -5   1      39435.07      39439.93       312.33 o                         
   2  -5   1       2282.63       2299.02        41.75 o                         
   3  -5   1       7440.16       7431.09        77.31 o                         
   4  -5   1      13797.67      13921.57       130.53 o                         
   5  -5   1       4626.40       4674.57        70.42 o                         
   6  -5   1      24263.97      23935.21       230.63 o                         
   7  -5   1       2370.97       2366.54        75.56 o                         
   8  -5   1       4500.66       4423.65        82.84 o                         
   9  -5   1        404.65        460.06        45.05 o                         
  10  -5   1        855.45        904.16        66.10 o                         
  11  -5   1       5447.21       5475.38       244.71 o                         
  12  -5   1        722.10        605.59        92.71 o                         
  13  -5   1         46.66         24.60        77.81 o                         
 -10  -4   1         45.46         44.89        56.85 o                         
  -9  -4   1       9730.11       9641.20       203.55 o                         
  -8  -4   1       6573.17       6405.21       153.52 o                         
  -7  -4   1       8662.14       8603.54       264.85 o                         
  -6  -4   1        543.65        596.99        66.13 o                         
  -5  -4   1        578.43        561.44        44.26 o                         
  -4  -4   1       4215.17       4206.75        55.99 o                         
  -3  -4   1        288.23        306.86        20.58 o                         
  -2  -4   1       4526.22       4725.92        63.00 o                         
  -1  -4   1        540.38        528.64        15.17 o                         
   0  -4   1      67915.09      69180.76       506.82 o                         
   1  -4   1      30366.38      30936.18       249.61 o                         
   2  -4   1       1443.25       1613.46        33.67 o                         
   3  -4   1        113.95        156.69        13.80 o                         
   4  -4   1      50194.60      50786.73       456.70 o                         
   5  -4   1       6439.09       6315.36        78.69 o                         
   6  -4   1        723.19        784.37        28.96 o                         
   7  -4   1        417.02        422.57        22.28 o                         
   8  -4   1      12103.94      11668.84       151.69 o                         
   9  -4   1        164.21        156.45        41.48 o                         
  10  -4   1       1137.07       1166.46        63.05 o                         
  11  -4   1        232.55        173.34        70.69 o                         
  12  -4   1         57.93        126.34        68.98 o                         
 -11  -3   1        615.66        592.69        94.69 o                         
 -10  -3   1       2217.87       2366.36       120.72 o                         
  -9  -3   1        143.49        236.42        53.06 o                         
  -8  -3   1         41.35         15.18        39.90 o                         
  -7  -3   1       5206.70       5183.43       118.38 o                         
  -6  -3   1        660.50        638.38        48.97 o                         
  -5  -3   1       4165.60       4045.69        86.50 o                         
  -4  -3   1      13030.04      13047.55       141.88 o                         
  -3  -3   1      66129.67      65549.50       542.22 o                         
  -2  -3   1      28875.06      28935.17       234.69 o                         
  -1  -3   1       2742.29       2669.49        31.73 o                         
   0  -3   1      38553.63      39171.20       264.14 o                         
   1  -3   1        493.79        500.80        13.54 o                         
   2  -3   1     113578.18     113277.74       984.93 o                         
   3  -3   1        638.60        651.72        24.53 o                         
   4  -3   1       5626.39       5703.86        69.02 o                         
   5  -3   1      12538.87      12376.91       110.48 o                         
   6  -3   1        405.77        453.00        19.88 o                         
   7  -3   1      32862.41      32340.76       344.38 o                         
   8  -3   1       1314.80       1285.33        51.93 o                         
   9  -3   1       3128.00       3204.75        96.46 o                         
  10  -3   1         85.81         77.44        49.14 o                         
  11  -3   1         26.55        -42.30        61.49 o                         
  12  -3   1        121.08        165.63        85.42 o                         
 -11  -2   1         19.75          0.11        80.36 o                         
 -10  -2   1       2202.01       2192.76       117.68 o                         
  -9  -2   1          9.39         41.31        40.60 o                         
  -8  -2   1        341.61        391.09        45.67 o                         
  -7  -2   1      19811.80      20190.06       256.80 o                         
  -6  -2   1       6410.16       6277.38       143.17 o                         
  -5  -2   1      14618.99      14365.46       193.25 o                         
  -4  -2   1      14386.09      14407.50       169.25 o                         
  -3  -2   1      15282.83      15143.63       142.29 o                         
  -2  -2   1      53845.05      53654.56       392.38 o                         
  -1  -2   1      65433.10      66507.44       442.33 o                         
   0  -2   1       1663.00       1920.84        18.78 o                         
   1  -2   1       4038.65       4140.09        35.41 o                         
   2  -2   1       7683.34       7570.48        72.01 o                         
   3  -2   1      82053.66      83180.98       601.56 o                         
   4  -2   1     132367.00     134445.66      1024.82 o                         
   5  -2   1       2587.76       2652.60        40.23 o                         
   6  -2   1       2111.31       2146.33        49.52 o                         
   7  -2   1       5305.10       5172.08       100.38 o                         
   8  -2   1         61.92        145.69        27.40 o                         
   9  -2   1        587.55        596.66        68.77 o                         
  10  -2   1       2932.87       2831.68       125.73 o                         
  11  -2   1        207.34        253.32        81.25 o                         
  12  -2   1       2777.31       2961.90       149.51 o                         
 -11  -1   1         11.05         24.84        84.35 o                         
 -10  -1   1       2502.97       2521.55       110.67 o                         
  -9  -1   1        254.22        257.94        51.49 o                         
  -8  -1   1      10396.75      10441.01       169.08 o                         
  -7  -1   1       8923.38       8790.66       141.15 o                         
  -6  -1   1       2532.48       2597.85        67.90 o                         
  -5  -1   1      23206.21      22709.70       282.96 o                         
  -4  -1   1      15184.43      15468.23       138.93 o                         
  -3  -1   1       6944.88       6991.81        65.19 o                         
  -2  -1   1       1180.56       1171.78        18.74 o                         
  -1  -1   1      11438.21      11664.02        75.18 o                         
   0  -1   1     116926.43     112987.67      1304.87 o                         
   1  -1   1      34363.94      35450.11       225.11 o                         
   2  -1   1       3786.94       3969.51        33.75 o                         
   3  -1   1       3266.23       3389.53        40.95 o                         
   4  -1   1       4604.65       4829.23        56.06 o                         
   5  -1   1        396.41        441.16        21.04 o                         
   6  -1   1       1843.23       1944.67        48.32 o                         
   7  -1   1       2238.19       2202.61        57.09 o                         
   8  -1   1       1144.82       1176.17        49.49 o                         
   9  -1   1      16663.54      16739.58       253.51 o                         
  10  -1   1        386.70        387.07        65.32 o                         
  11  -1   1         27.79         23.68        73.56 o                         
  12  -1   1          7.16         55.77        95.41 o                         
 -12   0   1        633.49        662.20        97.61 o                         
 -11   0   1       5944.93       6126.93       315.72 o                         
 -10   0   1       3363.52       3330.71       224.24 o                         
  -9   0   1       1001.18       1145.81        74.53 o                         
  -8   0   1          4.83        -15.95        32.66 o                         
  -7   0   1       9744.45       9738.21       190.91 o                         
  -6   0   1      16031.40      15998.52       190.88 o                         
  -5   0   1       2065.49       2206.69        46.79 o                         
  -4   0   1       7878.04       7754.90        74.76 o                         
  -3   0   1      74137.87      74694.34       523.72 o                         
  -2   0   1       4628.19       5147.08        43.49 o                         
  -1   0   1      27210.53      27785.35       150.90 o                         
   1   0   1          3.36         72.83         7.48 o                         
   2   0   1       4422.19       4372.19        40.74 o                         
   3   0   1        123.45        199.73        20.14 o                         
   4   0   1        446.13        522.18        19.34 o                         
   5   0   1       5928.67       5844.15        71.35 o                         
   6   0   1      19943.88      19967.50       211.78 o                         
   7   0   1        454.88        548.00        33.53 o                         
   8   0   1       5327.22       5458.27       187.95 o                         
   9   0   1       2555.20       2534.39        96.58 o                         
  10   0   1        163.40        109.15        85.33 o                         
  11   0   1       1718.41       1495.58       161.83 o                         
 -12   1   1        652.09        829.62       106.50 o                         
 -11   1   1       1668.06       1633.61       138.44 o                         
 -10   1   1        106.08        164.64        58.91 o                         
  -9   1   1      15108.83      14659.16       360.30 o                         
  -8   1   1         16.88         22.79        27.47 o                         
  -7   1   1       1098.13       1194.67        43.92 o                         
  -6   1   1       3416.93       3314.96        49.02 o                         
  -5   1   1       1914.61       2037.73        46.96 o                         
  -4   1   1     148658.23     149506.52      1142.08 o                         
  -3   1   1      24822.46      25562.68       186.12 o                         
  -2   1   1       1065.28       1091.50        14.43 o                         
  -1   1   1       9856.97      10290.21        61.26 o                         
   0   1   1       1918.21       1999.83        25.92 o                         
   1   1   1      11776.71      12230.83       136.62 o                         
   2   1   1        910.37        916.93        22.36 o                         
   3   1   1       3580.79       3638.48        48.41 o                         
   4   1   1      11658.72      11724.05       159.35 o                         
   5   1   1      39655.21      39698.65       402.29 o                         
   6   1   1      11295.53      10965.43       126.81 o                         
   7   1   1          4.15         -0.89        30.15 o                         
   8   1   1        125.47        108.32        39.79 o                         
   9   1   1       6333.63       5710.75       140.04 o                         
  10   1   1        355.20        467.72        81.84 o                         
  11   1   1         82.66         14.82        80.87 o                         
 -12   2   1        781.02        879.05        90.22 o                         
 -11   2   1        763.75        744.35        95.69 o                         
 -10   2   1         83.26        100.82        51.59 o                         
  -9   2   1        481.70        435.22        49.75 o                         
  -8   2   1      22815.45      22531.66       343.61 o                         
  -7   2   1      58988.13      57975.53       535.86 o                         
  -6   2   1        227.63        258.62        26.23 o                         
  -5   2   1       1581.55       1541.48        32.85 o                         
  -4   2   1      19072.09      19193.92       155.79 o                         
  -3   2   1       3465.70       3456.40        39.53 o                         
  -2   2   1      88224.20      88510.41       679.92 o                         
  -1   2   1      21552.20      21854.80       144.13 o                         
   0   2   1       4701.52       4694.43        36.44 o                         
   1   2   1     220296.95     217198.94      3448.11 o                         
   2   2   1     108984.15     110889.77      1142.74 o                         
   3   2   1      15283.90      15295.19       153.97 o                         
   4   2   1       1022.81       1178.97        35.12 o                         
   5   2   1       5651.97       5593.46        88.21 o                         
   6   2   1       1499.36       1458.43        47.87 o                         
   7   2   1       9972.69      10106.76       171.51 o                         
   8   2   1       1408.95       1396.36        67.31 o                         
   9   2   1       2302.47       2404.86       132.36 o                         
  10   2   1        392.44        550.96        90.19 o                         
  11   2   1         59.67        156.75        84.91 o                         
 -12   3   1       1375.87       1364.46       107.95 o                         
 -11   3   1      11796.99      12044.21       260.89 o                         
 -10   3   1       3393.31       3401.14       179.25 o                         
  -9   3   1        205.48        195.51        30.98 o                         
  -8   3   1       2114.41       2071.53        70.52 o                         
  -7   3   1       1541.43       1464.06        55.13 o                         
  -6   3   1      10934.20      10882.53       115.70 o                         
  -5   3   1       4619.90       4350.35        57.84 o                         
  -4   3   1      32087.19      32160.56       251.53 o                         
  -3   3   1      27881.93      28772.19       233.97 o                         
  -2   3   1     197297.33     196670.64      1444.14 o                         
  -1   3   1      35254.73      35999.67       244.03 o                         
   0   3   1      40373.75      41840.50       297.05 o                         
   1   3   1        291.22        314.24        14.76 o                         
   2   3   1       2929.09       3041.60        49.43 o                         
   3   3   1      77191.91      76677.84       733.48 o                         
   4   3   1       6410.43       6437.17        94.03 o                         
   5   3   1       7378.39       7329.98       106.97 o                         
   6   3   1       1986.62       2010.43        70.47 o                         
   7   3   1        445.97        530.40        54.03 o                         
   8   3   1       5618.01       5379.56       128.87 o                         
   9   3   1       3755.38       3738.42       123.13 o                         
  10   3   1        188.94        196.84        84.21 o                         
 -13   4   1         62.89        158.31       118.73 o                         
 -12   4   1       2857.29       2845.76       230.83 o                         
 -11   4   1       3577.24       3692.28       148.57 o                         
 -10   4   1        560.36        722.07        61.62 o                         
  -9   4   1       1885.46       1906.65        71.65 o                         
  -8   4   1         30.62         22.89        20.44 o                         
  -7   4   1       4978.97       4754.36        75.47 o                         
  -6   4   1       4022.47       3982.07        64.39 o                         
  -5   4   1      41027.70      40678.11       357.27 o                         
  -4   4   1       7396.61       7884.90        88.66 o                         
  -3   4   1      46325.55      46240.61       349.89 o                         
  -2   4   1        254.91        320.98        11.68 o                         
  -1   4   1       4065.49       4365.48        40.11 o                         
   0   4   1      54548.89      55692.85       467.21 o                         
   1   4   1      13825.22      13759.55       138.37 o                         
   2   4   1       1713.51       1809.45        37.28 o                         
   3   4   1       1146.33       1258.06        30.55 o                         
   4   4   1       3090.75       3102.20        77.11 o                         
   5   4   1      37953.39      37324.53       394.57 o                         
   6   4   1       1323.02       1262.75        63.77 o                         
   7   4   1          8.12         -3.88        33.68 o                         
   8   4   1       1108.59       1274.01        80.59 o                         
   9   4   1        148.47        234.93        60.24 o                         
  10   4   1        146.63        194.24        77.96 o                         
 -13   5   1         86.88         42.12        67.39 o                         
 -12   5   1         73.14         67.38        56.75 o                         
 -11   5   1        386.49        399.69        76.26 o                         
 -10   5   1       1652.89       1803.30        77.87 o                         
  -9   5   1        241.88        262.51        44.45 o                         
  -8   5   1       6707.09       6668.47       108.28 o                         
  -7   5   1      12054.71      12117.67       152.95 o                         
  -6   5   1      33089.25      33583.38       354.51 o                         
  -5   5   1       5767.57       5837.31        79.23 o                         
  -4   5   1        637.75        792.42        25.77 o                         
  -3   5   1       1776.79       1659.26        36.12 o                         
  -2   5   1       8355.75       8169.75        77.77 o                         
  -1   5   1      40074.67      39821.79       318.56 o                         
   0   5   1        193.22        284.05        26.62 o                         
   1   5   1      30848.38      30630.97       282.15 o                         
   2   5   1      31120.52      31422.24       343.18 o                         
   3   5   1        570.57        670.11        24.27 o                         
   4   5   1      18734.15      18645.95       221.96 o                         
   5   5   1       3774.12       3805.42       102.65 o                         
   6   5   1        627.28        667.63        55.54 o                         
   7   5   1        145.71        106.24        43.59 o                         
   8   5   1        717.10        654.94        74.03 o                         
   9   5   1        364.82        296.53        66.71 o                         
 -13   6   1       1174.78       1223.50       120.30 o                         
 -12   6   1       1561.41       1628.67       116.18 o                         
 -11   6   1       3297.96       3205.86       111.70 o                         
 -10   6   1      13375.89      13034.80       203.73 o                         
  -9   6   1      11222.70      11460.44       201.41 o                         
  -8   6   1       6636.39       6511.67       114.97 o                         
  -7   6   1        248.14        285.03        29.23 o                         
  -6   6   1        928.02       1029.18        44.40 o                         
  -5   6   1      22975.83      22993.68       222.09 o                         
  -4   6   1      51591.97      51097.54       396.05 o                         
  -3   6   1       5476.41       5360.10        75.53 o                         
  -2   6   1      29444.05      29465.90       251.91 o                         
  -1   6   1      37438.79      36506.19       326.60 o                         
   0   6   1      22201.82      22136.52       237.20 o                         
   1   6   1     105668.00     104921.70       992.30 o                         
   2   6   1       1462.77       1461.84        37.67 o                         
   3   6   1        475.85        494.41        32.47 o                         
   4   6   1       2760.82       2920.24        70.01 o                         
   5   6   1        303.00        261.54        43.58 o                         
   6   6   1       1472.77       1503.59        76.03 o                         
   7   6   1        880.68        871.66        78.55 o                         
   8   6   1         79.42        179.70       105.68 o                         
   9   6   1        367.73        356.18       102.70 o                         
 -13   7   1       3188.70       3046.74       178.93 o                         
 -12   7   1       2313.63       2495.86       142.85 o                         
 -11   7   1       2588.61       2557.57       106.66 o                         
 -10   7   1         54.48         60.65        50.34 o                         
  -9   7   1        884.88        913.73        53.26 o                         
  -8   7   1      23416.94      23365.56       260.08 o                         
  -7   7   1        440.32        486.03        30.94 o                         
  -6   7   1      11111.53      10999.91       131.93 o                         
  -5   7   1       8335.10       8154.27       104.17 o                         
  -4   7   1      28444.21      28079.06       261.70 o                         
  -3   7   1     104448.17     105036.69       868.36 o                         
  -2   7   1      55987.13      55446.42       515.36 o                         
  -1   7   1       3370.09       3259.85        60.06 o                         
   0   7   1       1890.31       1963.32        45.87 o                         
   1   7   1       6728.72       6635.31        98.36 o                         
   2   7   1       5282.37       5174.02        92.58 o                         
   3   7   1       6951.59       7193.32       114.42 o                         
   4   7   1       2838.67       2835.54        87.98 o                         
   5   7   1       1225.78       1280.35        67.56 o                         
   6   7   1       5313.67       5483.84       176.37 o                         
   7   7   1        834.42        738.88       107.18 o                         
   8   7   1        220.51        272.10        86.75 o                         
 -13   8   1         26.47         14.40        74.48 o                         
 -12   8   1        156.71        137.39        49.69 o                         
 -11   8   1       2124.91       2186.24        99.43 o                         
 -10   8   1       1975.12       2072.36        74.05 o                         
  -9   8   1        564.30        581.08        39.86 o                         
  -8   8   1       4416.32       4228.00        84.03 o                         
  -7   8   1      20010.41      19910.18       215.04 o                         
  -6   8   1      59722.71      59375.52       492.76 o                         
  -5   8   1        189.84        237.37        33.19 o                         
  -4   8   1       5332.88       5407.55        88.87 o                         
  -3   8   1         16.99         42.84        13.78 o                         
  -2   8   1      11617.86      11655.32       150.46 o                         
  -1   8   1      13411.30      13444.97       179.04 o                         
   0   8   1       1598.89       1646.52        62.92 o                         
   1   8   1      14256.98      14230.22       209.76 o                         
   2   8   1       4384.27       4439.95       109.73 o                         
   3   8   1      15727.95      15646.93       239.03 o                         
   4   8   1       1340.16       1404.75       120.98 o                         
   5   8   1       2021.21       2149.44       120.20 o                         
   6   8   1        245.34        252.53        96.41 o                         
   7   8   1        370.97        456.76        91.41 o                         
 -12   9   1        836.76        938.92        80.49 o                         
 -11   9   1       1285.90       1394.29       101.52 o                         
 -10   9   1       7369.32       7415.99       147.28 o                         
  -9   9   1       6389.67       6306.69       116.94 o                         
  -8   9   1        145.32        210.92        31.16 o                         
  -7   9   1       8240.09       8103.26       109.35 o                         
  -6   9   1        277.79        329.05        46.52 o                         
  -5   9   1       5228.03       5149.15        79.15 o                         
  -4   9   1      10516.49      10195.81       125.02 o                         
  -3   9   1       3421.49       3402.85        60.92 o                         
  -2   9   1       2291.84       2282.63        56.14 o                         
  -1   9   1       3890.39       4013.00        88.94 o                         
   0   9   1      13174.96      13162.08       176.66 o                         
   1   9   1       4606.46       4632.16       112.01 o                         
   2   9   1       6910.17       7181.37       163.16 o                         
   3   9   1        408.26        353.61        48.42 o                         
   4   9   1         26.04        -18.04        58.60 o                         
   5   9   1        598.65        481.65        80.35 o                         
   6   9   1       2201.74       2364.36       373.97 o                         
   7   9   1         31.78        -83.49       122.29 o                         
 -12  10   1        964.36       1041.71        85.46 o                         
 -11  10   1       2916.35       3017.44       146.04 o                         
 -10  10   1      13412.60      13375.63       214.14 o                         
  -9  10   1        392.45        461.45        49.61 o                         
  -8  10   1       3722.84       3588.58       113.32 o                         
  -7  10   1       1389.33       1414.51        67.56 o                         
  -6  10   1         39.85        122.24        35.02 o                         
  -5  10   1       3650.45       3504.80        98.48 o                         
  -4  10   1       4528.62       4566.16       138.55 o                         
  -3  10   1      17256.51      17253.89       248.56 o                         
  -2  10   1      20546.99      20456.57       369.72 o                         
  -1  10   1      10650.42      10372.73       188.88 o                         
   0  10   1       1441.05       1504.62        73.35 o                         
   1  10   1         21.09         90.78        37.35 o                         
   2  10   1        144.08        150.43        38.80 o                         
   3  10   1        151.01         97.64        69.12 o                         
   4  10   1       2522.12       2748.51       195.41 o                         
   5  10   1        309.63        215.11        92.08 o                         
   6  10   1        620.27        649.07       115.14 o                         
 -12  11   1       1406.61       1299.87       106.87 o                         
 -11  11   1        434.16        405.94        96.16 o                         
 -10  11   1        505.61        637.05        99.33 o                         
  -9  11   1       2068.44       2216.40       131.42 o                         
  -8  11   1       1623.69       1619.66       100.26 o                         
  -7  11   1      14727.68      14896.31       240.76 o                         
  -6  11   1      17283.27      16932.54       242.96 o                         
  -5  11   1      22897.18      22901.21       299.48 o                         
  -4  11   1       8784.45       9143.87       162.33 o                         
  -3  11   1       2385.15       2447.95        85.85 o                         
  -2  11   1       1169.75       1192.45        69.99 o                         
  -1  11   1       1731.67       1871.07       115.24 o                         
   0  11   1       7995.24       8056.79       160.88 o                         
   1  11   1       2743.93       2972.05       125.89 o                         
   2  11   1       2091.94       2076.07       100.01 o                         
   3  11   1       1603.39       1746.19       137.69 o                         
   4  11   1        327.35        216.16       123.96 o                         
   5  11   1        455.96        417.07       112.73 o                         
 -12  12   1       1011.05       1028.10       204.29 o                         
 -11  12   1        817.87        626.70        96.45 o                         
 -10  12   1       9266.17       9374.31       451.67 o                         
  -9  12   1       5645.82       5954.82       180.15 o                         
  -8  12   1       8851.76       9327.91       221.94 o                         
  -7  12   1       3604.88       3551.67       119.93 o                         
  -6  12   1        229.19        287.22        50.58 o                         
  -5  12   1       4807.69       4765.12       128.21 o                         
  -4  12   1       6103.48       6181.02       141.94 o                         
  -3  12   1      10785.70      10586.70       180.36 o                         
  -2  12   1         42.45         53.84        44.42 o                         
  -1  12   1       3030.82       3109.08       105.33 o                         
   0  12   1       2537.02       2664.89       111.59 o                         
   1  12   1       3575.18       3502.05       166.01 o                         
   2  12   1       7633.31       7311.11       249.46 o                         
   3  12   1       1879.33       2154.84       157.28 o                         
   4  12   1        272.18         47.57        90.75 o                         
 -11  13   1       2993.79       3566.07       215.98 o                         
 -10  13   1       1095.85       1097.01       100.70 o                         
  -9  13   1         22.02        190.48        71.93 o                         
  -8  13   1       1605.21       1549.31       142.48 o                         
  -7  13   1       1195.14       1160.61        95.46 o                         
  -6  13   1       1045.93       1110.93        77.74 o                         
  -5  13   1       1597.11       1562.95       100.88 o                         
  -4  13   1        711.73        601.61        57.64 o                         
  -3  13   1       3087.32       3066.32       126.01 o                         
  -2  13   1       8358.98       8638.69       226.61 o                         
  -1  13   1       8138.73       8477.37       270.14 o                         
   0  13   1         32.42         82.00        55.89 o                         
   1  13   1         78.14        -14.34        57.03 o                         
   2  13   1        495.67        274.31       145.70 o                         
   3  13   1          0.45        -78.49        78.49 o                         
 -10  14   1         28.10         -6.48        94.44 o                         
  -9  14   1        368.62        503.87       109.23 o                         
  -8  14   1          0.05        -13.38       102.83 o                         
  -7  14   1        185.25        212.58        98.54 o                         
  -6  14   1       4145.87       4173.28       155.65 o                         
  -5  14   1       6625.93       6513.09       143.46 o                         
  -4  14   1       3526.65       3770.62       126.65 o                         
  -3  14   1        104.02        164.40        55.29 o                         
  -2  14   1       2665.30       2711.89       133.02 o                         
  -1  14   1        135.04        132.95        62.28 o                         
   0  14   1        917.08       1107.12        96.84 o                         
   1  14   1        167.89         87.11        81.86 o                         
  -9  15   1       2402.93       2327.56       160.10 o                         
  -8  15   1       3296.02       3452.85       249.18 o                         
  -7  15   1       3106.40       3139.76       177.32 o                         
  -6  15   1       4158.60       3806.93       298.96 o                         
  -5  15   1       4168.37       4188.92       212.07 o                         
  -4  15   1       1318.76       1424.17       116.63 o                         
  -3  15   1       1057.73       1145.36        97.95 o                         
  -2  15   1        245.87        397.40        83.55 o                         
  -1  15   1         27.83         14.19        63.64 o                         
   0  15   1        300.53        237.02        76.96 o                         
  -7  16   1       2724.45       2439.48       181.40 o                         
  -6  16   1        602.38        545.65       267.17 o                         
  -5  16   1        469.92        423.78       117.98 o                         
  -4  16   1        589.16        558.45        91.05 o                         
  -3  16   1         39.19        -24.12        61.31 o                         
   5 -17   2        101.74        134.50       115.81 o                         
   1 -16   2        420.77        378.69        80.71 o                         
   2 -16   2        154.54         45.28        63.87 o                         
   3 -16   2        169.12        131.78        83.70 o                         
   4 -16   2       1943.26       1875.58       144.98 o                         
   5 -16   2        183.61        224.16       144.96 o                         
   6 -16   2        207.54        174.98       105.13 o                         
   7 -16   2       1833.48       1700.17       222.67 o                         
   8 -16   2        205.06        159.82       103.88 o                         
  -1 -15   2         33.01        -84.83        84.83 o                         
   0 -15   2        238.37        281.74        71.80 o                         
   1 -15   2       1039.01        945.39        89.88 o                         
   2 -15   2        619.07        609.05        81.27 o                         
   3 -15   2       7259.97       7366.90       202.59 o                         
   4 -15   2       2498.36       2322.77       118.51 o                         
   5 -15   2          5.77        -19.33        82.17 o                         
   6 -15   2        273.33        400.33       100.21 o                         
   7 -15   2       1493.63       1670.81       137.37 o                         
   8 -15   2         10.92         64.16        80.02 o                         
   9 -15   2         50.86        -16.92        78.00 o                         
  10 -15   2       1061.55        906.44       134.35 o                         
  -2 -14   2        507.96        387.01       120.66 o                         
  -1 -14   2       3453.11       3748.03       274.72 o                         
   0 -14   2       7620.71       7820.53       250.16 o                         
   1 -14   2         15.75         76.41        50.31 o                         
   2 -14   2         98.84        113.24        51.88 o                         
   3 -14   2         49.83         22.45        41.64 o                         
   4 -14   2         47.06        162.68        47.18 o                         
   5 -14   2       1376.81       1303.98       342.52 o                         
   6 -14   2       2273.29       2586.96       162.72 o                         
   7 -14   2       5175.44       5309.99       226.94 o                         
   8 -14   2       3166.39       3539.82       212.04 o                         
   9 -14   2        169.13        116.30        73.64 o                         
  10 -14   2         42.13         93.58        91.43 o                         
  11 -14   2        245.94        210.35        69.96 o                         
  -4 -13   2       2709.09       2946.59       287.01 o                         
  -3 -13   2       1776.71       1869.61       171.19 o                         
  -2 -13   2         25.07        -24.44       144.71 o                         
  -1 -13   2       1355.64       1307.50        90.87 o                         
   0 -13   2        691.34        759.21        69.01 o                         
   1 -13   2        447.00        486.18        53.63 o                         
   2 -13   2        679.28        647.39        54.50 o                         
   3 -13   2       8394.38       8210.14       151.72 o                         
   4 -13   2       1969.60       2016.07        96.42 o                         
   5 -13   2        891.32        877.59        71.83 o                         
   6 -13   2         86.19        112.24        73.45 o                         
   7 -13   2        213.97        281.57        78.79 o                         
   8 -13   2       2009.94       2085.48       141.12 o                         
   9 -13   2         99.50        156.53        68.05 o                         
  10 -13   2        181.33        300.87        93.90 o                         
  11 -13   2       1123.11       1355.81       131.33 o                         
  -5 -12   2       2212.81       2091.89       154.32 o                         
  -4 -12   2       2077.87       2044.13       248.02 o                         
  -3 -12   2          9.83        -96.78        96.78 o                         
  -2 -12   2       1264.39       1448.31       127.75 o                         
  -1 -12   2         42.01         74.49        41.46 o                         
   0 -12   2        873.71        794.51        62.90 o                         
   1 -12   2       1750.92       1755.42        79.80 o                         
   2 -12   2        262.51        276.41        39.15 o                         
   3 -12   2       1475.22       1664.84        70.30 o                         
   4 -12   2       1085.83       1211.09        73.02 o                         
   5 -12   2        196.18        134.68        30.77 o                         
   6 -12   2       1312.34       1409.96        89.64 o                         
   7 -12   2        554.50        661.87        97.11 o                         
   8 -12   2       6470.37       6676.63       219.29 o                         
   9 -12   2       4223.81       4463.99       191.23 o                         
  10 -12   2       2214.00       2320.54       119.72 o                         
  11 -12   2        498.58        485.38        72.94 o                         
  12 -12   2       2095.64       2076.15       153.07 o                         
  -6 -11   2         71.31         50.13       142.42 o                         
  -5 -11   2        692.12        530.81       134.36 o                         
  -4 -11   2        162.54        136.96        73.16 o                         
  -3 -11   2       4042.27       3869.47       214.19 o                         
  -2 -11   2       1199.50       1197.89        73.61 o                         
  -1 -11   2       4176.57       4025.54       178.85 o                         
   0 -11   2       6570.64       6632.29       140.77 o                         
   1 -11   2       4295.04       4400.15        91.76 o                         
   2 -11   2       2920.69       3060.34        81.32 o                         
   3 -11   2      12271.86      11614.40       160.25 o                         
   4 -11   2        568.15        577.78        36.66 o                         
   5 -11   2       4651.99       4541.05        83.69 o                         
   6 -11   2         41.50         44.18        30.74 o                         
   7 -11   2        834.42        719.39        48.19 o                         
   8 -11   2       1509.39       1483.08        77.33 o                         
   9 -11   2       1448.64       1556.05        75.82 o                         
  10 -11   2       2358.59       2547.90        86.82 o                         
  11 -11   2          9.35         32.70        38.92 o                         
  12 -11   2        399.20        460.66        74.77 o                         
  -6 -10   2       3260.54       3611.41       198.05 o                         
  -5 -10   2        785.03        689.80       111.24 o                         
  -4 -10   2       4829.87       4702.69       187.01 o                         
  -3 -10   2       7090.06       6922.25       209.39 o                         
  -2 -10   2       3789.61       3805.72       107.42 o                         
  -1 -10   2      17334.07      16938.85       248.90 o                         
   0 -10   2       1189.30       1162.21        53.44 o                         
   1 -10   2        515.30        592.02        46.21 o                         
   2 -10   2       1301.40       1423.30        49.47 o                         
   3 -10   2       1555.40       1536.25        42.66 o                         
   4 -10   2       3194.86       3087.66        64.19 o                         
   5 -10   2       3970.81       3965.37        80.75 o                         
   6 -10   2       3096.59       2954.37        71.56 o                         
   7 -10   2        273.37        270.07        36.75 o                         
   8 -10   2       6817.33       6929.82       133.66 o                         
   9 -10   2        156.92        143.51        38.62 o                         
  10 -10   2       2003.74       1713.86        88.77 o                         
  11 -10   2         18.80         41.21        49.56 o                         
  12 -10   2       4266.78       4631.53       166.09 o                         
  -7  -9   2        159.76        159.89        85.72 o                         
  -6  -9   2       2207.70       2626.41       223.14 o                         
  -5  -9   2       4806.27       5001.64       196.54 o                         
  -4  -9   2      10840.17      10792.28       232.45 o                         
  -3  -9   2        183.65        149.00        39.49 o                         
  -2  -9   2         32.79         34.21        42.65 o                         
  -1  -9   2        699.12        641.43        33.29 o                         
   0  -9   2          3.37         37.36        14.97 o                         
   1  -9   2        981.88       1092.38        37.76 o                         
   2  -9   2       4198.28       4058.79        53.40 o                         
   3  -9   2       1657.20       1650.87        47.81 o                         
   4  -9   2       5686.70       5578.62        90.69 o                         
   5  -9   2       3860.65       3757.25        65.65 o                         
   6  -9   2      12224.88      11718.52       143.68 o                         
   7  -9   2       1033.30       1145.37        52.46 o                         
   8  -9   2       2241.58       2303.39       103.94 o                         
   9  -9   2       5256.40       5155.98       123.90 o                         
  10  -9   2        132.75        222.54        44.80 o                         
  11  -9   2       9043.50       8867.17       191.91 o                         
  12  -9   2       4106.25       3836.83       148.14 o                         
  -8  -8   2       3939.73       3677.10       282.15 o                         
  -7  -8   2       2927.99       3024.62       167.94 o                         
  -6  -8   2        275.33        312.84        71.41 o                         
  -5  -8   2       2321.03       2261.50        98.45 o                         
  -4  -8   2        856.40        826.27        56.90 o                         
  -3  -8   2         83.14        106.81        27.74 o                         
  -2  -8   2       1509.67       1509.37        50.37 o                         
  -1  -8   2       1717.92       1710.25        62.53 o                         
   0  -8   2        298.81        348.92        28.79 o                         
   1  -8   2       9454.98       9280.12       109.86 o                         
   2  -8   2       2066.61       2072.75        44.06 o                         
   3  -8   2       3032.93       3011.75        57.07 o                         
   4  -8   2       7150.25       6788.32        97.52 o                         
   5  -8   2      11578.73      11424.00       122.15 o                         
   6  -8   2        876.37        863.38        31.24 o                         
   7  -8   2       9939.59       9969.57       127.80 o                         
   8  -8   2      38660.09      38547.62       432.48 o                         
   9  -8   2       1681.96       1878.64        70.96 o                         
  10  -8   2        149.95        212.60        40.75 o                         
  11  -8   2        406.77        404.51        61.47 o                         
  12  -8   2        103.38         -8.58        45.13 o                         
  13  -8   2       1437.89       1110.81       254.82 o                         
  -9  -7   2        589.34        592.39       126.84 o                         
  -8  -7   2       1365.85       1363.29        99.69 o                         
  -7  -7   2       2318.57       2126.87       108.22 o                         
  -6  -7   2       1287.98       1191.98        71.88 o                         
  -5  -7   2       4013.89       4116.46       133.25 o                         
  -4  -7   2        354.46        392.23        40.06 o                         
  -3  -7   2        222.41        270.57        28.45 o                         
  -2  -7   2      14825.25      14429.72       170.68 o                         
  -1  -7   2        113.37        125.02        23.85 o                         
   0  -7   2      35335.32      34828.52       355.22 o                         
   1  -7   2      26890.42      26988.02       226.45 o                         
   2  -7   2       9219.42       8998.57        98.89 o                         
   3  -7   2          4.53         35.50        12.77 o                         
   4  -7   2      35187.73      34900.46       311.01 o                         
   5  -7   2       8463.59       8491.88        91.82 o                         
   6  -7   2       6597.41       6400.31        82.40 o                         
   7  -7   2        192.63        234.01        25.94 o                         
   8  -7   2        131.72        193.02        40.93 o                         
   9  -7   2       1024.03       1091.23        55.30 o                         
  10  -7   2       3327.40       3333.25       109.40 o                         
  11  -7   2       1207.10       1210.41        75.62 o                         
  12  -7   2        637.45        469.27        79.10 o                         
  13  -7   2       3306.47       3515.64       388.90 o                         
  -9  -6   2        445.84        511.64        75.07 o                         
  -8  -6   2        828.75        821.03        81.91 o                         
  -7  -6   2        162.73        193.25        49.59 o                         
  -6  -6   2        922.30       1068.63        72.96 o                         
  -5  -6   2      16546.15      16456.57       242.44 o                         
  -4  -6   2      11464.05      11417.42       182.79 o                         
  -3  -6   2      57100.77      56567.42       559.53 o                         
  -2  -6   2       1673.51       1551.42        36.08 o                         
  -1  -6   2        106.81        157.13        14.82 o                         
   0  -6   2        387.09        430.58        13.33 o                         
   1  -6   2      11063.95      10674.37       100.17 o                         
   2  -6   2      26923.68      26562.84       226.67 o                         
   3  -6   2        381.59        449.11        18.59 o                         
   4  -6   2       7142.72       7130.25        76.19 o                         
   5  -6   2       3871.45       3850.22        55.88 o                         
   6  -6   2       5446.54       5607.21        86.03 o                         
   7  -6   2       1099.43       1177.54        47.62 o                         
   8  -6   2       3959.28       4039.35        81.61 o                         
   9  -6   2        971.31       1141.59        85.19 o                         
  10  -6   2       5017.99       5047.29       127.14 o                         
  11  -6   2       2178.30       2447.23       108.42 o                         
  12  -6   2       2949.61       2958.58       151.31 o                         
  13  -6   2       1002.69        804.60       120.51 o                         
 -10  -5   2         16.82         56.86        72.15 o                         
  -9  -5   2       2110.28       2219.93       110.11 o                         
  -8  -5   2       6741.31       6682.34       174.49 o                         
  -7  -5   2       8982.90       9084.31       185.45 o                         
  -6  -5   2      13980.47      13890.43       218.35 o                         
  -5  -5   2       1491.12       1552.49        64.47 o                         
  -4  -5   2        395.50        425.35        23.38 o                         
  -3  -5   2       1239.62       1202.76        19.35 o                         
  -2  -5   2        810.65        717.66        22.82 o                         
  -1  -5   2      39332.61      39321.95       350.66 o                         
   0  -5   2      50245.12      49956.29       375.00 o                         
   1  -5   2      26820.32      27401.03       226.82 o                         
   2  -5   2        269.68        321.37        16.95 o                         
   3  -5   2        490.11        489.32        19.53 o                         
   4  -5   2      14269.28      14023.20       120.85 o                         
   5  -5   2        508.62        502.39        24.42 o                         
   6  -5   2          8.71         35.10        17.20 o                         
   7  -5   2       8398.70       8098.19        95.52 o                         
   8  -5   2      12348.03      12317.07       174.57 o                         
   9  -5   2      10218.03       9922.79       159.69 o                         
  10  -5   2       4281.04       4132.92       110.61 o                         
  11  -5   2        131.59         75.24        70.34 o                         
  12  -5   2        630.45        673.97        96.07 o                         
 -10  -4   2       4095.20       4140.72       146.08 o                         
  -9  -4   2       1216.32       1333.41        91.39 o                         
  -8  -4   2        297.94        267.08        53.79 o                         
  -7  -4   2        374.28        405.47        55.03 o                         
  -6  -4   2        936.74        885.96        57.44 o                         
  -5  -4   2       7290.06       7265.53       127.86 o                         
  -4  -4   2        207.35        288.76        18.08 o                         
  -3  -4   2      38595.22      38153.32       353.84 o                         
  -2  -4   2       1174.67       1344.43        27.13 o                         
  -1  -4   2       2622.06       2712.93        35.03 o                         
   0  -4   2       3589.04       3581.78        37.54 o                         
   1  -4   2      35140.58      36236.72       328.21 o                         
   2  -4   2      27340.30      27161.91       218.53 o                         
   3  -4   2      11135.61      10806.90       110.64 o                         
   4  -4   2      20902.76      21077.37       205.66 o                         
   5  -4   2      45121.24      44622.93       410.26 o                         
   6  -4   2      22161.81      21917.14       183.13 o                         
   7  -4   2      12530.00      12526.22       155.92 o                         
   8  -4   2        201.93        175.89        31.86 o                         
   9  -4   2          5.79         17.29        32.33 o                         
  10  -4   2        853.12        915.50        61.67 o                         
  11  -4   2       4956.80       5285.52       172.75 o                         
  12  -4   2          1.58         -5.59        66.19 o                         
 -11  -3   2       1364.28       1445.94       126.60 o                         
 -10  -3   2         46.52          5.07        59.66 o                         
  -9  -3   2       1400.97       1269.38        78.12 o                         
  -8  -3   2       3437.08       3381.20       114.51 o                         
  -7  -3   2       1050.53       1216.13        67.27 o                         
  -6  -3   2        129.43        182.09        34.25 o                         
  -5  -3   2       5465.46       5547.22       104.68 o                         
  -4  -3   2      18660.73      18568.17       211.45 o                         
  -3  -3   2      27908.16      27529.85       225.81 o                         
  -2  -3   2       5846.32       6060.59        53.39 o                         
  -1  -3   2       1525.00       1670.97        34.98 o                         
   0  -3   2     166802.66     163175.27      1929.08 o                         
   1  -3   2      33414.55      34337.93       330.38 o                         
   2  -3   2      41693.70      42344.95       347.33 o                         
   3  -3   2       5491.58       5901.86        68.03 o                         
   4  -3   2       7433.25       7500.64        68.76 o                         
   5  -3   2       5079.99       4911.63        57.85 o                         
   6  -3   2        246.12        299.39        17.16 o                         
   7  -3   2      14623.74      14349.27       157.69 o                         
   8  -3   2       4769.47       4859.17        85.96 o                         
   9  -3   2       3482.15       3484.49       115.86 o                         
  10  -3   2       3916.03       4051.71       141.48 o                         
  11  -3   2        876.21       1002.65       113.51 o                         
  12  -3   2       4151.18       4281.29       324.29 o                         
 -11  -2   2        870.27        907.06       108.78 o                         
 -10  -2   2         68.00         54.69        55.18 o                         
  -9  -2   2       2793.37       2804.17        97.66 o                         
  -8  -2   2       3110.31       3150.67        93.53 o                         
  -7  -2   2      28338.73      28349.99       332.02 o                         
  -6  -2   2      25204.32      25210.25       316.65 o                         
  -5  -2   2       2594.55       2525.80        66.67 o                         
  -4  -2   2      31619.57      31362.42       324.69 o                         
  -3  -2   2      36122.61      35406.84       285.72 o                         
  -2  -2   2       7236.85       7277.87        55.83 o                         
  -1  -2   2        593.57        563.07         9.40 o                         
   0  -2   2        384.94        421.65        16.41 o                         
   1  -2   2      14317.38      13845.62       104.51 o                         
   2  -2   2      17720.39      18959.63       150.82 o                         
   3  -2   2        532.09        564.15        23.50 o                         
   4  -2   2      16486.38      16775.77       151.43 o                         
   5  -2   2       7546.06       7403.76        81.49 o                         
   6  -2   2       3545.97       3525.52        69.33 o                         
   7  -2   2       3263.54       3189.92        66.89 o                         
   8  -2   2       3216.73       3126.58        71.79 o                         
   9  -2   2      23980.32      23854.92       442.86 o                         
  10  -2   2       4252.25       3826.33       142.26 o                         
  11  -2   2        318.49        247.83        74.06 o                         
  12  -2   2        170.09         87.49        70.60 o                         
 -11  -1   2       7723.91       8130.68       296.19 o                         
 -10  -1   2       6160.23       6202.86       207.91 o                         
  -9  -1   2       5305.93       5279.55       160.94 o                         
  -8  -1   2       6775.18       6560.31       128.96 o                         
  -7  -1   2      21818.75      21712.10       264.66 o                         
  -6  -1   2       2743.88       2723.25        52.16 o                         
  -5  -1   2      17903.42      17563.86       180.04 o                         
  -4  -1   2       2418.57       2411.97        35.23 o                         
  -3  -1   2        265.62        294.86        13.78 o                         
  -2  -1   2        745.98        910.35        20.67 o                         
  -1  -1   2      10766.39      10617.41        68.88 o                         
   0  -1   2      26885.07      27738.67       150.39 o                         
   1  -1   2       2064.25       2230.59        29.41 o                         
   2  -1   2      54898.15      56508.64       486.07 o                         
   3  -1   2       6559.58       6489.70        66.28 o                         
   4  -1   2       2754.65       2859.08        40.30 o                         
   5  -1   2      14090.06      13973.16       136.14 o                         
   6  -1   2      39105.17      38946.93       397.54 o                         
   7  -1   2        775.75        786.85        38.06 o                         
   8  -1   2       3587.31       3692.00        80.92 o                         
   9  -1   2       2978.92       3055.56       119.55 o                         
  10  -1   2        217.32        132.09        64.31 o                         
  11  -1   2       2444.62       2410.53       147.67 o                         
  12  -1   2         13.86         53.32        62.21 o                         
 -12   0   2       2358.80       2250.52       167.54 o                         
 -11   0   2       3731.07       3826.74       173.81 o                         
 -10   0   2       2174.87       2224.75       111.41 o                         
  -9   0   2      11877.43      11942.57       207.22 o                         
  -8   0   2         14.02         23.44        32.72 o                         
  -7   0   2         57.63        127.93        21.60 o                         
  -6   0   2         84.55        112.97        15.30 o                         
  -5   0   2        641.91        678.32        30.15 o                         
  -4   0   2      32257.13      32189.41       252.33 o                         
  -3   0   2      23245.05      23171.35       163.96 o                         
  -2   0   2       3986.50       4145.85        35.13 o                         
  -1   0   2        697.66        769.58         9.89 o                         
   0   0   2       6079.61       6331.02        40.57 o                         
   1   0   2       1513.76       1884.20        29.00 o                         
   2   0   2      28918.55      29588.15       266.27 o                         
   3   0   2      30845.96      30653.97       245.64 o                         
   4   0   2        929.66        971.79        24.61 o                         
   5   0   2      78033.12      77611.01       691.14 o                         
   6   0   2        558.19        609.38        51.65 o                         
   7   0   2       4142.23       4166.18        82.78 o                         
   8   0   2       6485.00       6587.43       135.94 o                         
   9   0   2       1553.09       1457.10       101.89 o                         
  10   0   2        764.98        681.83        76.93 o                         
  11   0   2        509.74        656.56        97.38 o                         
 -12   1   2        753.72        932.52       119.66 o                         
 -11   1   2       1186.10       1211.72       162.51 o                         
 -10   1   2       1619.64       1709.24        88.29 o                         
  -9   1   2        319.43        367.53        50.49 o                         
  -8   1   2        593.65        584.98        36.02 o                         
  -7   1   2      23302.34      23387.44       270.56 o                         
  -6   1   2        956.23        976.62        41.24 o                         
  -5   1   2       7375.93       7577.60        85.78 o                         
  -4   1   2        132.98        104.52        12.37 o                         
  -3   1   2       1702.05       1841.71        24.67 o                         
  -2   1   2      55086.44      55782.49       371.62 o                         
  -1   1   2       5289.31       5592.67        41.55 o                         
   0   1   2      21910.59      22306.26       167.41 o                         
   1   1   2      45993.34      47156.66       415.65 o                         
   2   1   2      62290.32      63999.39       560.89 o                         
   3   1   2      17988.50      17624.14       177.00 o                         
   4   1   2       9115.58       8981.90       105.36 o                         
   5   1   2       1749.25       1767.35        47.55 o                         
   6   1   2         93.79        164.44        20.74 o                         
   7   1   2      10487.92      10464.20       161.12 o                         
   8   1   2       8180.65       8260.02       162.71 o                         
   9   1   2       7429.54       7487.87       208.67 o                         
  10   1   2       6062.68       6210.46       250.57 o                         
  11   1   2        943.55        856.47       121.69 o                         
 -12   2   2         26.18         96.52        96.77 o                         
 -11   2   2       1067.31       1167.12       160.97 o                         
 -10   2   2       3479.60       3744.10       139.83 o                         
  -9   2   2        981.07        996.61        71.19 o                         
  -8   2   2      22888.09      22663.98       246.49 o                         
  -7   2   2       5559.44       5741.50       109.35 o                         
  -6   2   2      18500.27      18397.95       193.20 o                         
  -5   2   2        719.12        718.14        28.82 o                         
  -4   2   2       2018.96       1995.91        32.19 o                         
  -3   2   2       1092.47       1225.04        24.81 o                         
  -2   2   2      44522.84      45269.95       352.66 o                         
  -1   2   2       2037.84       2465.13        26.79 o                         
   0   2   2      60743.81      63079.79       462.82 o                         
   1   2   2       6310.00       6653.99        84.09 o                         
   2   2   2        323.08        485.91        34.11 o                         
   3   2   2       4777.48       4882.70        63.65 o                         
   4   2   2        732.90        774.96        26.50 o                         
   5   2   2      47449.52      47678.25       479.85 o                         
   6   2   2       6948.85       6833.84       109.67 o                         
   7   2   2      10577.46      10783.17       179.26 o                         
   8   2   2       2702.72       2513.21        85.51 o                         
   9   2   2       3535.54       3645.98       123.25 o                         
  10   2   2        559.76        561.38        99.32 o                         
  11   2   2          1.39         10.20        69.82 o                         
 -12   3   2       3087.96       3264.83       152.16 o                         
 -11   3   2      12683.14      12365.15       341.69 o                         
 -10   3   2       2389.46       2396.26       103.86 o                         
  -9   3   2       3348.31       3081.24       117.13 o                         
  -8   3   2       1958.27       2083.09        68.66 o                         
  -7   3   2        691.14        803.86        34.52 o                         
  -6   3   2       3556.37       3711.96        68.44 o                         
  -5   3   2        209.73        279.90        16.67 o                         
  -4   3   2      15062.51      15047.52       125.00 o                         
  -3   3   2      10766.28      11081.07       103.05 o                         
  -2   3   2      33889.95      34445.97       248.63 o                         
  -1   3   2       1453.67       1495.69        23.61 o                         
   0   3   2       4850.82       4960.24        44.88 o                         
   1   3   2      34921.56      35768.46       335.57 o                         
   2   3   2      35707.93      36333.47       367.66 o                         
   3   3   2         58.74        144.92        18.29 o                         
   4   3   2      20233.25      20587.29       231.37 o                         
   5   3   2      10702.90      10595.63       142.12 o                         
   6   3   2       2771.20       2965.28        88.68 o                         
   7   3   2       1182.16       1258.92        80.03 o                         
   8   3   2          4.92         10.09        39.56 o                         
   9   3   2       1728.98       1845.27        96.56 o                         
  10   3   2        370.26        285.54        92.64 o                         
 -13   4   2        227.90        168.06        83.81 o                         
 -12   4   2         69.98        257.65        96.76 o                         
 -11   4   2       1321.39       1556.70       106.55 o                         
 -10   4   2       1061.78       1102.95        61.80 o                         
  -9   4   2       2309.75       2358.94        75.71 o                         
  -8   4   2        101.86        131.82        23.20 o                         
  -7   4   2        275.52        334.93        24.64 o                         
  -6   4   2      78260.74      78699.50       664.28 o                         
  -5   4   2       8898.43       8833.60       110.18 o                         
  -4   4   2       2962.43       2937.84        44.46 o                         
  -3   4   2       1780.34       2006.49        42.70 o                         
  -2   4   2      23533.30      23824.09       170.78 o                         
  -1   4   2      21788.97      22341.69       187.20 o                         
   0   4   2        395.60        410.75        11.78 o                         
   1   4   2      33797.44      33444.95       292.62 o                         
   2   4   2      32086.40      32475.15       330.50 o                         
   3   4   2       4628.61       4569.74        68.72 o                         
   4   4   2        938.34        961.46        36.89 o                         
   5   4   2       1219.40       1221.64        43.62 o                         
   6   4   2       3318.23       3472.22        98.34 o                         
   7   4   2         52.32         34.74        42.31 o                         
   8   4   2        447.88        576.52        61.81 o                         
   9   4   2       1191.89       1156.00        98.91 o                         
  10   4   2       1979.79       1705.64       185.15 o                         
 -13   5   2        416.12        494.77        83.48 o                         
 -12   5   2        305.58        357.01        99.74 o                         
 -11   5   2        105.87        118.72        64.32 o                         
 -10   5   2       4309.10       4192.79       101.36 o                         
  -9   5   2      14467.52      14436.59       212.87 o                         
  -8   5   2        342.72        325.48        31.12 o                         
  -7   5   2       3992.18       3963.14        79.72 o                         
  -6   5   2       5541.27       5638.65        93.82 o                         
  -5   5   2        756.89        867.51        40.60 o                         
  -4   5   2      28606.64      28422.21       221.35 o                         
  -3   5   2      41361.04      41525.22       320.65 o                         
  -2   5   2      26465.47      25935.78       196.24 o                         
  -1   5   2      15766.64      15554.85       124.43 o                         
   0   5   2       3317.41       3395.69        40.21 o                         
   1   5   2      19215.09      19299.95       170.81 o                         
   2   5   2       1433.41       1340.50        37.05 o                         
   3   5   2       4490.49       4322.30        69.54 o                         
   4   5   2       2906.48       2852.77        66.65 o                         
   5   5   2       1180.37       1277.30        59.24 o                         
   6   5   2       4109.15       4093.80       111.70 o                         
   7   5   2       4835.94       5040.45       132.86 o                         
   8   5   2       3059.92       3388.65       185.72 o                         
   9   5   2        390.40        322.16        66.24 o                         
 -13   6   2       1100.33       1125.29       111.46 o                         
 -12   6   2       1033.19       1044.45       100.11 o                         
 -11   6   2        940.88        945.80        70.75 o                         
 -10   6   2      10549.87      10935.76       285.16 o                         
  -9   6   2       1473.98       1670.50        67.22 o                         
  -8   6   2        981.84       1045.46        50.85 o                         
  -7   6   2         73.12         99.40        25.31 o                         
  -6   6   2      30397.86      30031.46       285.12 o                         
  -5   6   2        228.22        264.76        22.14 o                         
  -4   6   2       4121.92       4211.77        60.15 o                         
  -3   6   2       6049.75       6327.32        68.79 o                         
  -2   6   2      17268.88      17384.59       168.57 o                         
  -1   6   2      29735.89      29787.78       319.39 o                         
   0   6   2       1380.57       1376.53        49.63 o                         
   1   6   2       5038.58       4869.22        70.13 o                         
   2   6   2       1265.07       1338.30        28.39 o                         
   3   6   2       3931.57       3952.33        78.94 o                         
   4   6   2      10994.43      10896.77       156.13 o                         
   5   6   2       5585.86       5559.90       126.84 o                         
   6   6   2       8070.41       7659.71       156.15 o                         
   7   6   2       3511.65       3575.15       143.10 o                         
   8   6   2       1370.94       1167.86        98.92 o                         
   9   6   2        121.29         84.84        97.47 o                         
 -13   7   2       3675.98       3720.40       173.45 o                         
 -12   7   2        513.67        383.00        77.01 o                         
 -11   7   2          1.00         51.44        46.70 o                         
 -10   7   2       2041.81       2074.67       104.50 o                         
  -9   7   2          4.86         29.12        38.55 o                         
  -8   7   2      13077.96      13145.28       223.56 o                         
  -7   7   2       1375.77       1573.30        55.76 o                         
  -6   7   2       4695.29       4758.25        79.60 o                         
  -5   7   2       1928.67       1910.15        53.57 o                         
  -4   7   2       1544.03       1631.02        58.75 o                         
  -3   7   2      12183.69      11773.89       128.44 o                         
  -2   7   2         82.47        171.04        33.45 o                         
  -1   7   2       6513.71       6454.68       105.11 o                         
   0   7   2        806.97        996.26        47.76 o                         
   1   7   2      12526.83      12130.11       160.53 o                         
   2   7   2       7000.36       6965.90       153.37 o                         
   3   7   2      16866.78      16979.45       246.57 o                         
   4   7   2        142.85        133.66        30.25 o                         
   5   7   2        219.82        231.33        44.92 o                         
   6   7   2        278.10        266.08        90.12 o                         
   7   7   2         11.37          7.58        84.52 o                         
   8   7   2        473.44        323.56        99.06 o                         
 -13   8   2         30.42        -42.43        76.65 o                         
 -12   8   2       4516.98       4459.99       236.40 o                         
 -11   8   2       1259.25       1410.58        96.66 o                         
 -10   8   2       2905.81       3026.00        87.56 o                         
  -9   8   2       2660.56       2668.26        74.50 o                         
  -8   8   2       1584.21       1835.58        67.91 o                         
  -7   8   2      12390.72      12505.23       155.59 o                         
  -6   8   2      25613.46      25263.38       345.24 o                         
  -5   8   2        259.72        304.58        23.17 o                         
  -4   8   2        687.66        769.39        41.03 o                         
  -3   8   2       1021.52        988.26        28.64 o                         
  -2   8   2       3131.45       3084.24        74.09 o                         
  -1   8   2       1822.67       1850.88        65.32 o                         
   0   8   2      14823.53      14552.87       293.74 o                         
   1   8   2        208.22        196.58        48.86 o                         
   2   8   2       8202.86       8343.97       173.61 o                         
   3   8   2        661.21        735.34        59.24 o                         
   4   8   2        741.26        680.55        74.20 o                         
   5   8   2       1601.30       1937.82       141.70 o                         
   6   8   2       2773.77       2869.15       238.34 o                         
   7   8   2        866.98        726.85       112.87 o                         
 -12   9   2        563.41        505.15        61.63 o                         
 -11   9   2       3848.26       3954.71       137.51 o                         
 -10   9   2      15033.35      14853.94       274.19 o                         
  -9   9   2       1251.36       1290.09        56.96 o                         
  -8   9   2       1262.24       1380.73        56.37 o                         
  -7   9   2        415.87        352.97        30.65 o                         
  -6   9   2        739.00        877.45        49.25 o                         
  -5   9   2        265.93        293.04        40.22 o                         
  -4   9   2       1423.17       1416.53        62.55 o                         
  -3   9   2      13227.45      13184.92       241.42 o                         
  -2   9   2       9520.30       9332.62       148.44 o                         
  -1   9   2      21138.14      20978.75       283.87 o                         
   0   9   2        252.03        251.36        37.41 o                         
   1   9   2       1697.59       1641.33        74.74 o                         
   2   9   2        493.95        642.53        57.43 o                         
   3   9   2       1196.96       1170.18        72.69 o                         
   4   9   2        930.72        930.51       110.15 o                         
   5   9   2       1524.10       1648.90       130.15 o                         
   6   9   2       3437.26       3135.09       184.74 o                         
 -12  10   2        185.70         93.90        67.22 o                         
 -11  10   2        186.48        222.99        93.47 o                         
 -10  10   2         11.32         48.31        42.07 o                         
  -9  10   2        171.54        210.01        50.80 o                         
  -8  10   2         34.31         25.88        31.24 o                         
  -7  10   2       4189.04       3937.24       102.52 o                         
  -6  10   2       8553.29       8710.83       155.91 o                         
  -5  10   2      12029.09      12243.02       188.67 o                         
  -4  10   2       7203.40       7134.82       140.81 o                         
  -3  10   2       4484.34       4464.35       103.48 o                         
  -2  10   2          5.67         14.87        29.93 o                         
  -1  10   2        352.01        443.22        67.13 o                         
   0  10   2        712.43        701.60        56.76 o                         
   1  10   2       1826.95       1897.00        87.26 o                         
   2  10   2      12107.07      12074.85       213.59 o                         
   3  10   2       4798.11       4989.26       198.68 o                         
   4  10   2       1198.06       1086.87       118.98 o                         
   5  10   2        252.32        196.95       103.63 o                         
   6  10   2        754.04        631.62       113.89 o                         
 -12  11   2        133.30         78.17       128.63 o                         
 -11  11   2         49.17        181.11        79.55 o                         
 -10  11   2       1145.28       1227.23        86.11 o                         
  -9  11   2        399.94        556.09        76.77 o                         
  -8  11   2       2566.23       2454.61        97.83 o                         
  -7  11   2        250.78        333.59        47.02 o                         
  -6  11   2        513.51        528.97        50.59 o                         
  -5  11   2        780.76        737.95        58.06 o                         
  -4  11   2         23.19        110.95        46.30 o                         
  -3  11   2       1119.58       1208.99        94.54 o                         
  -2  11   2       1651.45       1630.98        80.58 o                         
  -1  11   2      15754.36      15822.67       323.60 o                         
   0  11   2        536.43        636.80        65.16 o                         
   1  11   2       1977.98       2009.60        93.59 o                         
   2  11   2       1770.65       1787.38       105.02 o                         
   3  11   2        786.77       1005.98       173.91 o                         
   4  11   2       1516.12       1462.35       140.01 o                         
   5  11   2          4.49         15.78        88.46 o                         
 -11  12   2       1515.35       1397.77       157.49 o                         
 -10  12   2       1699.63       1838.12       138.70 o                         
  -9  12   2       6535.00       6541.06       257.35 o                         
  -8  12   2       2320.82       2435.26       108.53 o                         
  -7  12   2         11.19         70.25        49.82 o                         
  -6  12   2         41.59         74.51        44.57 o                         
  -5  12   2       2317.47       2419.35       131.31 o                         
  -4  12   2         33.50         -2.42        35.06 o                         
  -3  12   2        170.78        187.68        46.28 o                         
  -2  12   2       5302.52       5474.01       181.95 o                         
  -1  12   2       4242.33       4687.96       129.81 o                         
   0  12   2         82.08         84.58        52.75 o                         
   1  12   2        557.54        381.68        66.26 o                         
   2  12   2        884.82        760.88       120.41 o                         
   3  12   2        158.66         87.39        96.03 o                         
   4  12   2        144.44         75.24       111.73 o                         
 -11  13   2        418.48        437.76        91.16 o                         
 -10  13   2         20.15         81.77        91.92 o                         
  -9  13   2         95.31         81.63        77.97 o                         
  -8  13   2         91.13         57.01        62.77 o                         
  -7  13   2       4236.99       4250.72       138.12 o                         
  -6  13   2        415.54        399.91        60.63 o                         
  -5  13   2       7569.13       7518.14       183.27 o                         
  -4  13   2       2771.93       2780.91       103.00 o                         
  -3  13   2        328.31        432.57        82.53 o                         
  -2  13   2       2760.39       2781.58       122.44 o                         
  -1  13   2        439.42        542.56        80.29 o                         
   0  13   2        988.28       1222.02       103.48 o                         
   1  13   2         78.44        128.33        72.14 o                         
   2  13   2         74.04        193.00        96.88 o                         
 -10  14   2        367.50        596.27       249.84 o                         
  -9  14   2       3718.31       4270.24       210.27 o                         
  -8  14   2       3038.50       3095.80       174.52 o                         
  -7  14   2       1904.39       2174.55       340.19 o                         
  -6  14   2       2444.38       2552.33       141.14 o                         
  -5  14   2       3227.29       3465.00       154.53 o                         
  -4  14   2       1054.91       1009.35        87.28 o                         
  -3  14   2       2501.89       2500.50       137.14 o                         
  -2  14   2         71.48        181.36       104.97 o                         
  -1  14   2         21.39        -59.32        59.32 o                         
   0  14   2        352.34        363.45        89.84 o                         
   1  14   2        960.26        914.23       124.52 o                         
  -9  15   2       2677.63       2523.77       220.38 o                         
  -8  15   2        213.35         94.00       237.47 o                         
  -7  15   2       1899.40       1506.19       157.42 o                         
  -6  15   2         31.10        149.07        89.50 o                         
  -5  15   2          8.98         30.92        69.16 o                         
  -4  15   2         14.81        -39.06        62.62 o                         
  -3  15   2        271.74        227.94        73.78 o                         
  -2  15   2       2754.00       2769.92       142.98 o                         
  -1  15   2       1771.90       1794.94       143.55 o                         
  -6  16   2        243.50         71.22       116.84 o                         
  -5  16   2       1548.11       1666.21       174.28 o                         
  -4  16   2        582.96        597.70        87.73 o                         
   4 -17   3       4292.06       4137.11       236.53 o                         
   5 -17   3       1827.15       1564.92       136.49 o                         
   6 -17   3        860.38       1049.49       139.52 o                         
   1 -16   3       3061.15       3194.36       226.28 o                         
   2 -16   3       1075.73       1053.10       101.22 o                         
   3 -16   3       3518.14       3457.42       202.31 o                         
   4 -16   3        500.16        258.52        86.42 o                         
   5 -16   3       2504.91       2353.60       162.50 o                         
   6 -16   3       2974.48       2665.32       188.97 o                         
   7 -16   3        799.54        709.14       121.37 o                         
   8 -16   3         10.35        -87.94       158.32 o                         
   9 -16   3        529.38        668.59        96.00 o                         
  -1 -15   3        805.00        757.61       133.59 o                         
   0 -15   3       3043.18       3325.16       149.89 o                         
   1 -15   3        624.17        910.75        97.48 o                         
   2 -15   3       1777.16       1792.82       105.95 o                         
   3 -15   3        536.05        606.60        69.50 o                         
   4 -15   3         41.09         10.43       105.07 o                         
   5 -15   3         32.96         94.33       102.18 o                         
   6 -15   3       1601.10       2027.03       177.73 o                         
   7 -15   3       6017.33       6023.00       253.02 o                         
   8 -15   3       4158.15       4515.77       517.90 o                         
   9 -15   3       2771.80       2570.60       151.09 o                         
  10 -15   3         12.30         32.27       116.00 o                         
  -2 -14   3        653.37        631.17       142.53 o                         
  -1 -14   3        190.29        223.15        97.68 o                         
   0 -14   3          0.96        -24.95        56.37 o                         
   1 -14   3        254.68        252.91        60.43 o                         
   2 -14   3        585.33        594.57        60.53 o                         
   3 -14   3       2682.52       2659.54       136.60 o                         
   4 -14   3       2413.52       2232.29       167.14 o                         
   5 -14   3       3537.82       3488.10       191.78 o                         
   6 -14   3       1603.19       1557.06       126.12 o                         
   7 -14   3         90.40        163.14       125.97 o                         
   8 -14   3        227.29        129.05       101.55 o                         
   9 -14   3          3.60        -23.96        58.49 o                         
  10 -14   3        410.54        436.21        76.51 o                         
  11 -14   3        161.13        123.60        63.41 o                         
  -4 -13   3       1362.77       1319.39       134.17 o                         
  -3 -13   3        389.27        358.34        95.76 o                         
  -2 -13   3        945.58       1046.83       242.31 o                         
  -1 -13   3        298.59        328.28        80.69 o                         
   0 -13   3       1447.66       1310.75        79.19 o                         
   1 -13   3        125.37        232.26        50.51 o                         
   2 -13   3       6108.48       6200.36       134.08 o                         
   3 -13   3       5193.03       4998.83       115.55 o                         
   4 -13   3       6578.17       6761.90       157.01 o                         
   5 -13   3       1543.61       1603.26       122.09 o                         
   6 -13   3         31.24        109.30        65.33 o                         
   7 -13   3       2521.02       2567.99       146.13 o                         
   8 -13   3         49.35         88.00        80.70 o                         
   9 -13   3       1243.48       1419.44       145.91 o                         
  10 -13   3        159.56         78.81        65.44 o                         
  11 -13   3        932.05        947.62        96.94 o                         
  -5 -12   3         54.80        -25.87       139.08 o                         
  -4 -12   3        123.93        156.52        82.24 o                         
  -3 -12   3        222.92         36.61       122.45 o                         
  -2 -12   3        236.33        262.92        75.94 o                         
  -1 -12   3      11923.26      12159.32       215.73 o                         
   0 -12   3       9960.34       9870.34       181.32 o                         
   1 -12   3      11024.17      10719.08       173.10 o                         
   2 -12   3        290.93        250.48        37.04 o                         
   3 -12   3       1006.50       1096.05        52.30 o                         
   4 -12   3       5805.45       5823.93       155.12 o                         
   5 -12   3        700.55        724.17        54.61 o                         
   6 -12   3       2677.56       2645.97       106.28 o                         
   7 -12   3         87.36        220.28        54.02 o                         
   8 -12   3      10961.95      10605.22       224.21 o                         
   9 -12   3      12682.68      13209.31       265.48 o                         
  10 -12   3        767.80        705.55       122.47 o                         
  11 -12   3        231.41        345.68        67.31 o                         
  12 -12   3       1013.16       1011.39       176.13 o                         
  -6 -11   3         18.24        109.27       106.59 o                         
  -5 -11   3       1134.84       1302.98       137.67 o                         
  -4 -11   3       5963.54       6387.73       222.99 o                         
  -3 -11   3       2043.06       2244.79       140.57 o                         
  -2 -11   3       2595.04       2474.13       105.81 o                         
  -1 -11   3        249.75        289.12        46.16 o                         
   0 -11   3        548.16        626.68        48.44 o                         
   1 -11   3       4570.65       4547.05        92.38 o                         
   2 -11   3        377.82        363.19        35.76 o                         
   3 -11   3       5837.15       5635.08       101.16 o                         
   4 -11   3      13811.35      13787.06       187.92 o                         
   5 -11   3      25139.56      24621.46       330.41 o                         
   6 -11   3      10257.79      10407.45       252.23 o                         
   7 -11   3       1181.08       1073.56        76.41 o                         
   8 -11   3       6352.43       6879.01       150.80 o                         
   9 -11   3        163.81        241.48        37.79 o                         
  10 -11   3       5806.94       5674.23       131.89 o                         
  11 -11   3        716.00        739.57        77.67 o                         
  12 -11   3        437.61        473.67        68.29 o                         
  -7 -10   3        198.34        224.72       111.69 o                         
  -6 -10   3        273.00        176.75        97.59 o                         
  -5 -10   3        830.09        789.14        96.54 o                         
  -4 -10   3        379.13        327.81        65.76 o                         
  -3 -10   3         15.57        -21.22        62.35 o                         
  -2 -10   3       1158.11       1108.26        61.81 o                         
  -1 -10   3        335.97        337.46        48.43 o                         
   0 -10   3         11.29         53.15        25.27 o                         
   1 -10   3      18008.36      17676.22       207.70 o                         
   2 -10   3       7450.08       7210.15       115.61 o                         
   3 -10   3       4393.12       4320.27        81.36 o                         
   4 -10   3       5105.25       5015.80        94.91 o                         
   5 -10   3      11416.95      11062.83       156.78 o                         
   6 -10   3      11209.00      11369.23       174.38 o                         
   7 -10   3       3691.28       3717.38        99.94 o                         
   8 -10   3        217.89        176.07        35.83 o                         
   9 -10   3       1420.95       1555.74        65.50 o                         
  10 -10   3        224.65        214.04        42.86 o                         
  11 -10   3       6112.85       6916.42       303.59 o                         
  12 -10   3       4563.57       4119.82       374.92 o                         
  -7  -9   3       1217.03       1311.65       144.70 o                         
  -6  -9   3         38.32        101.74        82.76 o                         
  -5  -9   3        143.50        205.64        72.05 o                         
  -4  -9   3        312.74        331.20        45.41 o                         
  -3  -9   3         85.01         88.63        35.08 o                         
  -2  -9   3       1380.19       1342.55        61.46 o                         
  -1  -9   3       1520.02       1628.97        50.04 o                         
   0  -9   3      14291.79      14666.28       178.83 o                         
   1  -9   3      16695.41      16963.33       193.74 o                         
   2  -9   3       7216.31       7375.00        91.89 o                         
   3  -9   3       4479.17       4478.38        78.70 o                         
   4  -9   3      10699.26      10396.21       131.64 o                         
   5  -9   3        926.08        997.10        34.53 o                         
   6  -9   3         29.94         35.16        24.72 o                         
   7  -9   3         27.46         53.72        29.28 o                         
   8  -9   3      15039.90      15161.85       193.01 o                         
   9  -9   3       2601.17       2647.49        88.40 o                         
  10  -9   3       1827.82       2036.12        98.98 o                         
  11  -9   3        316.27        266.47        59.33 o                         
  12  -9   3          4.71         -3.96        54.23 o                         
  -8  -8   3        523.23        466.69       105.82 o                         
  -7  -8   3        300.47        330.24        78.55 o                         
  -6  -8   3         89.10        109.46        47.19 o                         
  -5  -8   3        621.64        644.72        57.76 o                         
  -4  -8   3       1157.55       1228.31        62.98 o                         
  -3  -8   3      13422.19      13654.25       193.73 o                         
  -2  -8   3      26383.54      26092.84       270.75 o                         
  -1  -8   3       2427.57       2557.44        74.30 o                         
   0  -8   3       5923.67       5850.09        83.46 o                         
   1  -8   3      22339.53      21805.68       201.72 o                         
   2  -8   3      20459.47      20375.02       200.51 o                         
   3  -8   3       8127.23       7980.66        99.00 o                         
   4  -8   3         39.74         81.29        32.73 o                         
   5  -8   3      15393.30      15040.13       163.77 o                         
   6  -8   3        251.38        296.93        36.00 o                         
   7  -8   3      14064.34      13676.83       227.78 o                         
   8  -8   3       3800.09       3865.15        92.19 o                         
   9  -8   3       1437.01       1488.01        66.25 o                         
  10  -8   3        214.63        313.50        48.63 o                         
  11  -8   3        222.57        264.56        53.42 o                         
  12  -8   3        669.56        750.34        78.83 o                         
  -9  -7   3        151.34        171.47        73.88 o                         
  -8  -7   3        188.46        141.97        75.69 o                         
  -7  -7   3       3689.96       3826.80       138.89 o                         
  -6  -7   3       4268.08       4171.39       126.89 o                         
  -5  -7   3       4510.40       4471.06       114.80 o                         
  -4  -7   3       3018.47       2925.57       131.82 o                         
  -3  -7   3      13068.26      12640.44       178.93 o                         
  -2  -7   3        911.54        933.42        46.78 o                         
  -1  -7   3      27038.65      26848.07       244.26 o                         
   0  -7   3       3720.77       3547.03        62.90 o                         
   1  -7   3       3193.26       3317.73        46.88 o                         
   2  -7   3       2436.44       2515.31        47.13 o                         
   3  -7   3       4354.92       4324.28        61.00 o                         
   4  -7   3      88773.41      87937.81       726.95 o                         
   5  -7   3       9639.29       9610.69       106.71 o                         
   6  -7   3       4293.80       4277.24        65.50 o                         
   7  -7   3       5331.34       5448.11       136.29 o                         
   8  -7   3       1729.76       1705.24        54.53 o                         
   9  -7   3       3353.91       3479.85       106.94 o                         
  10  -7   3       1790.55       2085.38        94.16 o                         
  11  -7   3        146.19        129.39        48.53 o                         
  12  -7   3       2086.57       2272.56       144.79 o                         
  -9  -6   3         22.92         68.11        61.80 o                         
  -8  -6   3       1371.67       1440.20        99.59 o                         
  -7  -6   3       1659.12       1741.89       102.96 o                         
  -6  -6   3       6984.48       6864.01       143.68 o                         
  -5  -6   3      10098.17       9982.42       170.64 o                         
  -4  -6   3        263.62        214.87        23.66 o                         
  -3  -6   3       2751.42       2914.51        60.05 o                         
  -2  -6   3        508.82        526.22        20.80 o                         
  -1  -6   3         66.48         82.46        12.50 o                         
   0  -6   3      49391.18      49233.77       375.50 o                         
   1  -6   3      52107.38      52289.25       413.14 o                         
   2  -6   3       3478.78       3539.55        54.86 o                         
   3  -6   3        110.01        159.79        18.99 o                         
   4  -6   3       2908.50       2900.81        42.00 o                         
   5  -6   3       2982.73       2967.32        48.51 o                         
   6  -6   3       5399.46       5507.71        97.44 o                         
   7  -6   3       2646.86       2626.93        58.03 o                         
   8  -6   3        338.94        360.79        35.25 o                         
   9  -6   3      25252.25      25457.62       341.51 o                         
  10  -6   3      11721.88      11545.24       204.74 o                         
  11  -6   3       1408.57       1363.08       101.64 o                         
  12  -6   3         65.42        108.58        83.56 o                         
 -10  -5   3        853.50        832.74        92.02 o                         
  -9  -5   3       1061.97       1181.70        93.34 o                         
  -8  -5   3        230.87        329.97        65.16 o                         
  -7  -5   3       7336.06       7164.40       159.01 o                         
  -6  -5   3         34.95         59.20        34.68 o                         
  -5  -5   3        380.50        412.03        41.94 o                         
  -4  -5   3        669.82        723.68        38.90 o                         
  -3  -5   3      41899.15      41171.96       357.63 o                         
  -2  -5   3        326.02        355.82        13.93 o                         
  -1  -5   3        439.93        505.26        14.05 o                         
   0  -5   3       3867.69       4009.36        45.67 o                         
   1  -5   3        754.23        755.12        21.36 o                         
   2  -5   3        366.38        373.84        20.17 o                         
   3  -5   3        950.06        936.62        24.93 o                         
   4  -5   3       7479.68       7351.98        88.14 o                         
   5  -5   3      11788.48      12114.52       134.16 o                         
   6  -5   3      45336.70      45217.44       370.56 o                         
   7  -5   3       2421.28       2507.54        64.07 o                         
   8  -5   3       1121.06       1186.11        53.72 o                         
   9  -5   3        380.54        422.65        47.22 o                         
  10  -5   3        792.36        831.60        62.50 o                         
  11  -5   3       8177.36       7818.37       201.07 o                         
  12  -5   3        178.83        182.80        65.76 o                         
 -10  -4   3       2504.50       2516.47       119.32 o                         
  -9  -4   3       1934.22       1888.78       100.26 o                         
  -8  -4   3        213.88        219.89        47.13 o                         
  -7  -4   3        333.74        320.77        54.75 o                         
  -6  -4   3       3751.32       3896.07       122.07 o                         
  -5  -4   3       3133.03       3023.64        80.22 o                         
  -4  -4   3      31153.61      31180.95       330.66 o                         
  -3  -4   3      22982.49      23206.19       213.97 o                         
  -2  -4   3      22278.48      22134.69       177.07 o                         
  -1  -4   3       3548.59       3649.31        36.52 o                         
   0  -4   3       7526.80       7339.03        71.04 o                         
   1  -4   3       5743.11       5728.15        63.26 o                         
   2  -4   3       5590.68       5682.54        64.81 o                         
   3  -4   3       4109.33       4287.30        50.24 o                         
   4  -4   3       1681.50       1774.34        32.52 o                         
   5  -4   3       9389.77       9312.01        94.33 o                         
   6  -4   3      10421.27      10340.33       105.23 o                         
   7  -4   3       1563.40       1679.20        41.45 o                         
   8  -4   3       9116.57       8724.81       149.62 o                         
   9  -4   3       3084.88       3104.40        96.05 o                         
  10  -4   3         58.00         34.03        43.97 o                         
  11  -4   3         77.60         58.05        61.11 o                         
  12  -4   3        906.98        904.75       100.81 o                         
 -11  -3   3        188.96        267.20        74.11 o                         
 -10  -3   3        194.22        214.71        60.53 o                         
  -9  -3   3        115.58        119.53        44.55 o                         
  -8  -3   3        110.75        149.00        43.02 o                         
  -7  -3   3      33296.44      32843.98       411.20 o                         
  -6  -3   3       3624.27       3515.44        92.78 o                         
  -5  -3   3       5515.80       5379.94       105.48 o                         
  -4  -3   3        123.53        222.35        25.45 o                         
  -3  -3   3       4754.45       4696.65        61.01 o                         
  -2  -3   3      26775.58      26283.77       184.64 o                         
  -1  -3   3        168.54        226.36         9.64 o                         
   0  -3   3       8390.73       8435.72        72.26 o                         
   1  -3   3      20090.87      19598.09       168.60 o                         
   2  -3   3      52028.02      52908.80       406.20 o                         
   3  -3   3      20307.96      20444.45       177.66 o                         
   4  -3   3       2117.99       2012.81        29.36 o                         
   5  -3   3       1341.70       1411.21        39.43 o                         
   6  -3   3       3305.99       3376.80        49.19 o                         
   7  -3   3       8382.31       8224.59       125.64 o                         
   8  -3   3        125.81        161.13        35.95 o                         
   9  -3   3      12782.34      12397.39       183.36 o                         
  10  -3   3       9402.10       9111.58       237.32 o                         
  11  -3   3        329.82        411.90        84.78 o                         
  12  -3   3       2690.36       2929.37       175.75 o                         
 -11  -2   3       2219.95       2245.38       183.91 o                         
 -10  -2   3       4055.87       4076.98       218.56 o                         
  -9  -2   3        108.15        110.84        48.50 o                         
  -8  -2   3       1329.82       1255.83        66.58 o                         
  -7  -2   3        579.31        668.67        50.91 o                         
  -6  -2   3         95.84        121.82        29.99 o                         
  -5  -2   3      15961.91      15605.07       167.89 o                         
  -4  -2   3       7509.75       7780.56       100.55 o                         
  -3  -2   3        135.59        167.57        10.05 o                         
  -2  -2   3      94441.06      94856.92       949.06 o                         
  -1  -2   3      21135.93      20844.71       146.64 o                         
   0  -2   3      21475.62      21579.59       155.65 o                         
   1  -2   3       5130.44       5136.58        44.08 o                         
   2  -2   3      24297.56      24414.34       181.28 o                         
   3  -2   3      28834.81      28307.20       224.64 o                         
   4  -2   3      19604.80      20010.72       177.84 o                         
   5  -2   3      11972.00      12050.31       119.93 o                         
   6  -2   3      41148.45      40549.72       376.50 o                         
   7  -2   3       8749.02       8893.29       124.96 o                         
   8  -2   3       8816.06       8830.58       155.92 o                         
   9  -2   3      16261.53      15604.99       422.24 o                         
  10  -2   3         11.18          8.04        62.18 o                         
  11  -2   3        828.53        933.83        95.02 o                         
  12  -2   3        859.55        841.68        95.27 o                         
 -11  -1   3       3419.53       3484.17       166.59 o                         
 -10  -1   3       1598.41       1449.19        94.59 o                         
  -9  -1   3        171.42        157.41        44.66 o                         
  -8  -1   3         21.14         45.53        34.94 o                         
  -7  -1   3       2749.17       2721.32        81.75 o                         
  -6  -1   3         76.48        135.44        18.87 o                         
  -5  -1   3      12877.74      12329.79       110.84 o                         
  -4  -1   3        641.84        692.01        35.21 o                         
  -3  -1   3      11294.10      11496.50       100.89 o                         
  -2  -1   3        719.54        792.74        14.98 o                         
  -1  -1   3       7642.83       7741.19        62.49 o                         
   0  -1   3      52542.38      55259.20       350.86 o                         
   1  -1   3      29101.73      30094.58       233.65 o                         
   2  -1   3      61026.96      62981.04       547.14 o                         
   3  -1   3      35354.90      35567.54       297.68 o                         
   4  -1   3       7650.70       8031.17        99.38 o                         
   5  -1   3      59934.12      59484.34       531.24 o                         
   6  -1   3      10699.72      10779.47       125.23 o                         
   7  -1   3       4615.35       4511.82        82.52 o                         
   8  -1   3       2577.94       2640.68        71.60 o                         
   9  -1   3       1998.40       1969.81       102.55 o                         
  10  -1   3        586.10        601.15        82.14 o                         
  11  -1   3         56.58        -37.35        77.68 o                         
  12  -1   3       1354.42       1061.32       210.28 o                         
 -12   0   3          8.13        -45.77        91.24 o                         
 -11   0   3       1719.93       1866.95       205.10 o                         
 -10   0   3         99.05        109.67        43.14 o                         
  -9   0   3        557.51        540.64        57.35 o                         
  -8   0   3         60.19        101.66        35.51 o                         
  -7   0   3        392.22        386.81        25.44 o                         
  -6   0   3       9645.76       9562.94       125.61 o                         
  -5   0   3      11807.13      12219.12       130.46 o                         
  -4   0   3       7533.48       7587.64        67.28 o                         
  -3   0   3         10.82         46.63         6.19 o                         
  -2   0   3     120865.51     120523.29       849.47 o                         
  -1   0   3       1716.24       2066.39        20.84 o                         
   0   0   3       2312.85       2402.08        34.42 o                         
   1   0   3      14155.91      14610.98       151.42 o                         
   2   0   3     101744.53     102595.13       889.92 o                         
   3   0   3      19337.91      19477.06       190.59 o                         
   4   0   3       4233.83       4348.46        55.12 o                         
   5   0   3        630.68        726.66        41.58 o                         
   6   0   3        673.87        802.44        35.37 o                         
   7   0   3       3851.26       3794.74       121.60 o                         
   8   0   3       1039.53       1142.18        66.13 o                         
   9   0   3       4258.73       4186.02       145.40 o                         
  10   0   3       3890.07       3998.65       193.20 o                         
  11   0   3       6205.47       6003.97       429.95 o                         
 -12   1   3         31.71         -3.89        76.58 o                         
 -11   1   3         16.42         72.19        67.41 o                         
 -10   1   3       2292.34       2253.23        98.24 o                         
  -9   1   3       4059.69       4147.74       113.33 o                         
  -8   1   3       9637.04       9727.48       151.64 o                         
  -7   1   3       4909.76       4869.70        93.55 o                         
  -6   1   3      14847.03      14847.43       151.90 o                         
  -5   1   3       9151.17       8877.52        98.65 o                         
  -4   1   3      16291.92      15679.84       134.25 o                         
  -3   1   3        293.81        317.78        12.65 o                         
  -2   1   3      11971.10      12241.51        94.31 o                         
  -1   1   3      12750.70      12849.59       108.24 o                         
   0   1   3      29053.92      30586.78       218.42 o                         
   1   1   3      37432.84      38244.67       344.53 o                         
   2   1   3       1940.23       1855.87        47.02 o                         
   3   1   3       1061.24       1107.72        30.47 o                         
   4   1   3       7277.62       7426.64        93.96 o                         
   5   1   3      10708.92      10463.10       135.51 o                         
   6   1   3       4696.16       4727.41        85.33 o                         
   7   1   3      13192.26      12976.25       167.02 o                         
   8   1   3       8488.67       8369.94       160.93 o                         
   9   1   3       2537.13       2726.68       104.27 o                         
  10   1   3       1769.57       2005.56       150.02 o                         
  11   1   3         87.44         48.73        77.72 o                         
 -12   2   3        908.38        997.32       113.90 o                         
 -11   2   3       4804.94       4681.51       245.76 o                         
 -10   2   3       1781.94       1824.20        89.93 o                         
  -9   2   3       4751.39       4771.28       112.90 o                         
  -8   2   3       3940.25       4141.99        94.67 o                         
  -7   2   3       6016.35       6040.01       106.60 o                         
  -6   2   3       3305.13       3385.78        56.07 o                         
  -5   2   3       6053.73       6213.68        77.75 o                         
  -4   2   3        668.34        785.08        22.34 o                         
  -3   2   3      25527.39      26764.41       201.96 o                         
  -2   2   3     108798.24     110162.55       732.80 o                         
  -1   2   3        393.14        425.84        12.90 o                         
   0   2   3       3301.81       3284.16        35.55 o                         
   1   2   3       1002.71       1104.84        28.13 o                         
   2   2   3       8155.00       8080.95       113.15 o                         
   3   2   3       2763.86       2871.54        59.83 o                         
   4   2   3      36294.77      36950.22       379.92 o                         
   5   2   3      11644.40      11666.11       129.53 o                         
   6   2   3      23930.54      23873.02       274.47 o                         
   7   2   3       4104.12       4092.48       105.86 o                         
   8   2   3         54.00         24.91        38.47 o                         
   9   2   3       4093.62       4219.71       128.70 o                         
  10   2   3         72.17         31.07        74.19 o                         
 -12   3   3       1465.85       1549.76       119.83 o                         
 -11   3   3        725.74        761.20        75.39 o                         
 -10   3   3       1618.73       1753.27        90.55 o                         
  -9   3   3        842.18        826.60        59.37 o                         
  -8   3   3        125.71        129.79        31.65 o                         
  -7   3   3        143.69        144.29        30.20 o                         
  -6   3   3      38056.40      38162.42       343.14 o                         
  -5   3   3      10407.90      10272.59       107.58 o                         
  -4   3   3      21258.91      21552.60       179.33 o                         
  -3   3   3         36.73         84.09        13.16 o                         
  -2   3   3       4901.30       5087.33        50.65 o                         
  -1   3   3       1348.11       1274.53        23.87 o                         
   0   3   3       1646.92       1737.73        27.44 o                         
   1   3   3      81244.94      80100.97       659.55 o                         
   2   3   3      37612.26      37850.86       461.04 o                         
   3   3   3      34952.33      34789.28       392.76 o                         
   4   3   3        642.55        726.51        34.87 o                         
   5   3   3        251.49        357.40        29.78 o                         
   6   3   3       8888.86       9209.10       159.72 o                         
   7   3   3         88.08        181.86        40.37 o                         
   8   3   3       4945.87       5165.69       131.41 o                         
   9   3   3         66.81         84.54        60.92 o                         
  10   3   3       3139.21       3484.24       279.75 o                         
 -13   4   3       1078.72       1263.90       205.33 o                         
 -12   4   3        409.58        571.49        81.56 o                         
 -11   4   3        179.45        113.69        60.94 o                         
 -10   4   3        537.59        675.04        49.65 o                         
  -9   4   3       8960.96       8842.01       145.71 o                         
  -8   4   3       3325.78       3396.66        67.79 o                         
  -7   4   3       2399.76       2402.55        54.59 o                         
  -6   4   3      10944.74      10672.68       123.71 o                         
  -5   4   3       4754.37       4799.72        71.49 o                         
  -4   4   3       1059.41       1164.39        27.50 o                         
  -3   4   3      20993.50      21302.29       161.69 o                         
  -2   4   3      67080.88      67428.67       475.80 o                         
  -1   4   3      11714.56      12345.80       102.04 o                         
   0   4   3      28371.36      28766.97       238.94 o                         
   1   4   3       3046.36       3184.76        44.16 o                         
   2   4   3       1057.99       1234.62        85.81 o                         
   3   4   3      11600.98      11702.82       136.08 o                         
   4   4   3       3267.43       3341.99        82.46 o                         
   5   4   3      13831.06      13654.15       207.42 o                         
   6   4   3       7173.76       7242.50       168.46 o                         
   7   4   3       7145.80       7390.43       158.46 o                         
   8   4   3       5890.10       6010.41       158.62 o                         
   9   4   3       1490.29       1314.16        91.27 o                         
 -13   5   3        216.75        274.91        96.86 o                         
 -12   5   3        189.10        214.27        79.27 o                         
 -11   5   3        169.26        181.37        56.14 o                         
 -10   5   3      16695.29      16729.28       246.98 o                         
  -9   5   3       9652.06       9533.28       220.77 o                         
  -8   5   3        778.44        851.68        53.13 o                         
  -7   5   3        473.40        499.91        33.41 o                         
  -6   5   3      19266.81      19141.75       223.20 o                         
  -5   5   3        702.47        771.27        28.92 o                         
  -4   5   3       1462.82       1438.88        32.00 o                         
  -3   5   3        728.11        727.53        18.44 o                         
  -2   5   3        859.38        928.82        21.65 o                         
  -1   5   3        154.20        206.98        12.17 o                         
   0   5   3       1603.80       1665.91        33.96 o                         
   1   5   3        466.12        502.09        17.81 o                         
   2   5   3       1311.96       1324.33        37.07 o                         
   3   5   3      27694.01      27840.51       306.12 o                         
   4   5   3       3811.31       3680.34        71.22 o                         
   5   5   3       7644.04       7804.87       150.97 o                         
   6   5   3      11791.79      11496.48       198.76 o                         
   7   5   3      10607.36      10759.25       396.94 o                         
   8   5   3        901.41        877.81       103.04 o                         
   9   5   3         44.12         21.43        53.70 o                         
 -13   6   3       6645.50       7135.15       227.99 o                         
 -12   6   3        186.94        369.96        84.53 o                         
 -11   6   3        168.08         63.07        44.43 o                         
 -10   6   3        573.70        544.97        66.37 o                         
  -9   6   3        561.18        631.18        47.93 o                         
  -8   6   3      11208.70      11166.73       163.91 o                         
  -7   6   3        823.32        855.24        45.23 o                         
  -6   6   3       3326.23       3408.31        64.81 o                         
  -5   6   3       9927.85       9806.69       118.15 o                         
  -4   6   3       2187.55       2268.84        40.65 o                         
  -3   6   3       3908.70       3886.67        46.00 o                         
  -2   6   3         61.09         60.07        13.94 o                         
  -1   6   3       4050.88       4132.03        49.05 o                         
   0   6   3       2205.92       2087.14        45.69 o                         
   1   6   3         75.84         95.84        18.57 o                         
   2   6   3      23076.51      22778.81       289.66 o                         
   3   6   3      23123.13      23266.73       290.72 o                         
   4   6   3       7922.82       8167.83       130.79 o                         
   5   6   3       1917.09       1857.13        82.46 o                         
   6   6   3       1699.65       1870.55        86.98 o                         
   7   6   3       1270.66       1341.86        83.88 o                         
   8   6   3       1996.15       1896.94       201.29 o                         
 -13   7   3        470.91        310.79        89.64 o                         
 -12   7   3       1086.71       1137.41       108.02 o                         
 -11   7   3       1272.93       1340.34        90.12 o                         
 -10   7   3       4898.61       4840.55       137.53 o                         
  -9   7   3       1935.96       1916.44        75.63 o                         
  -8   7   3       5399.05       5542.75        98.11 o                         
  -7   7   3       3036.24       2948.61        66.19 o                         
  -6   7   3       6123.82       6060.61        92.04 o                         
  -5   7   3       1088.62       1079.75        52.68 o                         
  -4   7   3        748.92        805.82        28.93 o                         
  -3   7   3       4193.48       4295.80        75.91 o                         
  -2   7   3       2720.21       2860.13        57.94 o                         
  -1   7   3      34471.89      33480.29       395.55 o                         
   0   7   3      23990.57      23906.11       305.16 o                         
   1   7   3       1405.08       1424.86        40.98 o                         
   2   7   3       4396.02       4217.39        86.06 o                         
   3   7   3       2102.94       2180.80        82.44 o                         
   4   7   3      12151.85      12152.47       256.18 o                         
   5   7   3       4639.61       5005.72       166.43 o                         
   6   7   3        441.22        441.25        91.13 o                         
   7   7   3       1246.64       1072.48       113.38 o                         
   8   7   3        124.77        253.92        96.87 o                         
 -12   8   3        175.77        294.62        59.84 o                         
 -11   8   3        801.59        775.26        68.55 o                         
 -10   8   3       2097.00       2067.44        80.95 o                         
  -9   8   3       2285.02       2311.53        70.46 o                         
  -8   8   3        238.99        282.63        34.71 o                         
  -7   8   3        621.05        675.11        40.33 o                         
  -6   8   3        267.08        344.55        29.69 o                         
  -5   8   3      16284.41      16457.15       192.13 o                         
  -4   8   3      11328.84      11022.25       152.15 o                         
  -3   8   3      10332.08      10342.22       138.41 o                         
  -2   8   3       2260.43       2416.32        53.47 o                         
  -1   8   3      14360.71      14643.65       214.19 o                         
   0   8   3       5596.90       5583.39       118.74 o                         
   1   8   3      22298.13      22347.23       321.88 o                         
   2   8   3       2217.46       2324.07        88.55 o                         
   3   8   3         31.00        -40.55        40.55 o                         
   4   8   3          4.13         40.54        51.99 o                         
   5   8   3       2135.61       2135.18       151.42 o                         
   6   8   3      11559.86      12658.73       419.18 o                         
   7   8   3       2736.18       2765.77       293.40 o                         
 -12   9   3        638.62        695.82       109.10 o                         
 -11   9   3        967.57        951.20        83.36 o                         
 -10   9   3       2755.50       3067.68        95.50 o                         
  -9   9   3        953.04       1053.59        55.13 o                         
  -8   9   3       5466.55       5625.18       102.49 o                         
  -7   9   3        142.06        184.72        31.27 o                         
  -6   9   3        734.83        843.68        54.29 o                         
  -5   9   3       1981.83       2046.78        76.40 o                         
  -4   9   3       1660.84       1667.38        67.28 o                         
  -3   9   3      18282.23      18564.98       388.43 o                         
  -2   9   3        840.52        919.47        50.91 o                         
  -1   9   3        108.35        124.79        40.43 o                         
   0   9   3         68.00        109.40        53.00 o                         
   1   9   3          2.83        -34.76        34.76 o                         
   2   9   3      17743.58      17820.12       269.93 o                         
   3   9   3      16580.07      16527.53       263.61 o                         
   4   9   3       4349.76       4188.39       198.14 o                         
   5   9   3       2062.10       2024.85       245.22 o                         
   6   9   3        148.75        184.82        95.25 o                         
 -12  10   3          9.04        -13.98       133.58 o                         
 -11  10   3        128.63        120.96       131.24 o                         
 -10  10   3       1241.44       1363.02        76.86 o                         
  -9  10   3        205.95        252.93        43.15 o                         
  -8  10   3        751.51        732.89        57.99 o                         
  -7  10   3        355.82        374.59        49.02 o                         
  -6  10   3        415.16        474.52        57.16 o                         
  -5  10   3      14724.99      14520.99       259.82 o                         
  -4  10   3         97.30         79.95        38.84 o                         
  -3  10   3        189.09        232.76        39.83 o                         
  -2  10   3        756.37        904.21        63.50 o                         
  -1  10   3      19405.76      19334.13       280.63 o                         
   0  10   3       2333.77       2412.86       124.67 o                         
   1  10   3       5994.97       5784.63       141.35 o                         
   2  10   3       3702.18       3703.37       138.19 o                         
   3  10   3        777.78        850.22       102.00 o                         
   4  10   3        487.43        481.82       104.46 o                         
   5  10   3       1118.16       1048.85       121.37 o                         
 -12  11   3        152.35        149.07       212.73 o                         
 -11  11   3        317.37        238.20       119.96 o                         
 -10  11   3        980.83        880.18        93.47 o                         
  -9  11   3       5679.72       5390.70       166.05 o                         
  -8  11   3       6239.84       6177.83       141.51 o                         
  -7  11   3       1104.89       1272.47        72.81 o                         
  -6  11   3         39.74         77.78        37.44 o                         
  -5  11   3       1866.97       1899.66        83.79 o                         
  -4  11   3       2547.13       2658.52        97.40 o                         
  -3  11   3        172.30        184.75        42.24 o                         
  -2  11   3      11963.44      12113.21       318.18 o                         
  -1  11   3       6190.51       6423.88       230.19 o                         
   0  11   3        966.63        901.68        68.30 o                         
   1  11   3        901.34        966.75        71.77 o                         
   2  11   3        264.92        229.04        68.15 o                         
   3  11   3       1884.76       2020.35       154.03 o                         
   4  11   3          3.96          3.68        92.65 o                         
 -11  12   3         52.06         -8.00        77.63 o                         
 -10  12   3        513.86        494.12       119.68 o                         
  -9  12   3        571.43        829.02       107.23 o                         
  -8  12   3        151.28        215.93        64.02 o                         
  -7  12   3         78.62         46.20        42.25 o                         
  -6  12   3       1613.68       1647.19        82.80 o                         
  -5  12   3      19105.20      19278.25       388.54 o                         
  -4  12   3       3040.19       3201.44       108.09 o                         
  -3  12   3        774.03        801.03        63.27 o                         
  -2  12   3        552.23        450.43        79.16 o                         
  -1  12   3        261.00        258.35        62.86 o                         
   0  12   3       3828.49       4040.02       149.50 o                         
   1  12   3        168.54         32.65        63.02 o                         
   2  12   3          1.86        -71.19        90.45 o                         
   3  12   3       2647.11       2549.99       173.05 o                         
 -11  13   3         10.28        106.44        79.26 o                         
 -10  13   3         27.96        -41.04        65.82 o                         
  -9  13   3       4231.13       4411.25       197.79 o                         
  -8  13   3       2427.86       2345.44       120.70 o                         
  -7  13   3        106.83         19.01        57.35 o                         
  -6  13   3        388.53        344.44       100.13 o                         
  -5  13   3         82.79         55.14        45.62 o                         
  -4  13   3        743.02        775.65        75.60 o                         
  -3  13   3       2437.24       2239.72       121.91 o                         
  -2  13   3         98.25         90.67        61.59 o                         
  -1  13   3        254.76        305.73        70.54 o                         
   0  13   3       6604.38       7101.35       329.77 o                         
   1  13   3       3863.00       4158.66       164.67 o                         
   2  13   3       2564.46       2700.13       178.15 o                         
 -10  14   3         65.92        367.78       126.13 o                         
  -9  14   3       1210.36       1330.34       128.35 o                         
  -8  14   3        626.66        515.81        97.82 o                         
  -7  14   3        101.42        140.17        73.16 o                         
  -6  14   3        130.51         54.62        67.19 o                         
  -5  14   3        937.21        913.50        88.95 o                         
  -4  14   3        753.33        713.46        94.45 o                         
  -3  14   3       2572.59       2600.16       127.76 o                         
  -2  14   3       1486.01       1519.85       108.65 o                         
  -1  14   3       3076.86       2939.42       143.68 o                         
   0  14   3       1107.69       1162.81       112.64 o                         
   1  14   3        174.57        380.94       244.89 o                         
  -8  15   3         55.49        -82.01        82.01 o                         
  -7  15   3          4.68        -53.76        80.87 o                         
  -6  15   3         54.22        120.56        87.47 o                         
  -5  15   3        495.89        381.01        94.75 o                         
  -4  15   3       1753.21       1692.35       109.04 o                         
  -3  15   3       1094.91       1145.53        98.66 o                         
  -2  15   3         34.79         76.32        82.48 o                         
  -1  15   3        133.43         15.53       103.80 o                         
   3 -17   4       1228.25       1357.14       272.01 o                         
   4 -17   4       1033.25        868.56       136.66 o                         
   5 -17   4        302.91        357.31        84.28 o                         
   6 -17   4        217.00        200.79        73.22 o                         
   1 -16   4        771.77        715.65        89.96 o                         
   2 -16   4         48.77         90.92       110.64 o                         
   3 -16   4          0.72         -1.64        70.69 o                         
   4 -16   4        341.37        251.13        91.38 o                         
   5 -16   4         78.37         31.00        93.93 o                         
   6 -16   4         13.38        126.50       101.27 o                         
   7 -16   4        143.25        225.99        73.17 o                         
   8 -16   4        767.60        835.21       131.72 o                         
   9 -16   4       3792.79       3721.87       283.68 o                         
  -1 -15   4        283.28        322.98       135.46 o                         
   0 -15   4          0.65        -30.01        55.67 o                         
   1 -15   4       1287.42       1207.23        89.94 o                         
   2 -15   4       1338.91       1462.72       167.65 o                         
   3 -15   4       1339.96       1235.12        94.78 o                         
   4 -15   4        438.97        563.62        93.19 o                         
   5 -15   4       3928.67       4137.64       218.68 o                         
   6 -15   4       6657.40       6510.98       266.06 o                         
   7 -15   4       1730.17       1710.62       259.72 o                         
   8 -15   4       3968.99       4063.54       217.49 o                         
   9 -15   4       1564.66       1582.18       116.36 o                         
  10 -15   4        208.56        252.53        78.55 o                         
  -3 -14   4        458.30        362.27        84.19 o                         
  -2 -14   4       1271.16       1220.52       157.44 o                         
  -1 -14   4       1368.85       1429.59       157.33 o                         
   0 -14   4          3.51         42.72        56.09 o                         
   1 -14   4       1573.06       1455.04        90.22 o                         
   2 -14   4       9566.33       9913.48       243.25 o                         
   3 -14   4       9953.30       9290.86       206.19 o                         
   4 -14   4       8599.71       8506.42       215.10 o                         
   5 -14   4      10788.09       9991.06       316.28 o                         
   6 -14   4        157.33        305.65        93.41 o                         
   7 -14   4       5915.47       6304.27       342.52 o                         
   8 -14   4       2214.60       2420.82       126.93 o                         
   9 -14   4         29.14        -20.63        58.91 o                         
  10 -14   4        967.64       1182.45       156.70 o                         
  11 -14   4        350.50        445.33        85.61 o                         
  -4 -13   4         39.74         31.78        77.03 o                         
  -3 -13   4        809.32        741.88       112.46 o                         
  -2 -13   4       1105.64       1037.30       283.14 o                         
  -1 -13   4       6930.89       6852.20       273.03 o                         
   0 -13   4       6017.32       5677.07       154.56 o                         
   1 -13   4       9628.99       9573.51       191.42 o                         
   2 -13   4        985.92        882.60        62.96 o                         
   3 -13   4       4479.66       4510.55       107.80 o                         
   4 -13   4       5301.40       5227.96       155.20 o                         
   5 -13   4        867.53        637.72       141.82 o                         
   6 -13   4       1465.30       1431.66       118.49 o                         
   7 -13   4       1273.03       1091.69       116.93 o                         
   8 -13   4       9312.08       8792.81       245.82 o                         
   9 -13   4       9126.48       9037.52       214.17 o                         
  10 -13   4       2067.20       2135.39       145.70 o                         
  11 -13   4        606.85        633.26        84.32 o                         
  -5 -12   4        153.59        148.30        89.79 o                         
  -4 -12   4       2846.58       3171.22       180.89 o                         
  -3 -12   4       1928.60       2108.80       140.32 o                         
  -2 -12   4       5958.15       6380.26       280.54 o                         
  -1 -12   4        283.65        345.33        55.67 o                         
   0 -12   4        555.90        527.94        48.92 o                         
   1 -12   4        411.68        395.04        39.35 o                         
   2 -12   4       1329.94       1392.54        66.79 o                         
   3 -12   4       7499.85       7359.98       125.67 o                         
   4 -12   4       1002.82       1152.07        56.98 o                         
   5 -12   4      16383.69      15544.73       340.68 o                         
   6 -12   4       4042.74       4292.64       141.47 o                         
   7 -12   4       3044.27       3008.66       147.87 o                         
   8 -12   4       4431.63       4568.49       130.41 o                         
   9 -12   4       2025.27       2069.74       104.19 o                         
  10 -12   4       1217.38       1331.69        73.39 o                         
  11 -12   4         77.18         78.90        49.19 o                         
  12 -12   4         14.26         76.36        79.26 o                         
  -6 -11   4        326.62        515.60       104.05 o                         
  -5 -11   4       2263.60       2233.37       156.62 o                         
  -4 -11   4         72.71         96.51        61.80 o                         
  -3 -11   4       1574.05       1648.72       103.02 o                         
  -2 -11   4        319.57        277.22        56.77 o                         
  -1 -11   4       3338.79       3522.49        99.90 o                         
   0 -11   4       8592.63       8673.44       193.56 o                         
   1 -11   4       4292.17       4141.81        90.47 o                         
   2 -11   4        699.63        757.79        45.23 o                         
   3 -11   4       1739.40       1822.43        59.93 o                         
   4 -11   4      17529.28      16824.82       196.76 o                         
   5 -11   4      26679.44      26387.57       398.73 o                         
   6 -11   4       1561.26       1429.92        80.11 o                         
   7 -11   4         49.78        -29.75        56.05 o                         
   8 -11   4        423.17        446.93        45.89 o                         
   9 -11   4        725.73        636.75        52.41 o                         
  10 -11   4         10.70         34.56        36.79 o                         
  11 -11   4         63.84        110.52        68.94 o                         
  12 -11   4        485.95        498.38        68.76 o                         
  -7 -10   4        304.74        108.45       108.92 o                         
  -6 -10   4        647.55        602.60       108.89 o                         
  -5 -10   4       2365.12       2437.44       206.58 o                         
  -4 -10   4       2534.69       2661.86       131.78 o                         
  -3 -10   4       1295.12       1384.22       116.02 o                         
  -2 -10   4       1521.70       1719.55        82.39 o                         
  -1 -10   4        344.19        289.29        31.73 o                         
   0 -10   4      20309.42      20525.59       237.15 o                         
   1 -10   4      59725.98      60342.22       571.87 o                         
   2 -10   4      36511.03      35800.19       349.49 o                         
   3 -10   4        829.33        857.93        34.93 o                         
   4 -10   4       2123.60       2252.31        62.89 o                         
   5 -10   4       1859.02       1965.98        85.08 o                         
   6 -10   4      15945.71      16048.25       274.15 o                         
   7 -10   4       6995.12       7051.91       125.59 o                         
   8 -10   4        128.11         74.42        33.73 o                         
   9 -10   4       1764.52       1741.47        69.27 o                         
  10 -10   4       4713.63       4871.52       115.78 o                         
  11 -10   4       4566.87       4650.60       140.73 o                         
  12 -10   4         83.77         43.24        56.76 o                         
  -7  -9   4        109.18        -35.75        97.33 o                         
  -6  -9   4         30.82         -5.61        88.50 o                         
  -5  -9   4         79.70         66.70        61.59 o                         
  -4  -9   4        353.27        368.84        52.72 o                         
  -3  -9   4      43117.98      42688.33       455.93 o                         
  -2  -9   4      24345.05      24363.43       288.76 o                         
  -1  -9   4      11917.88      11416.13       161.31 o                         
   0  -9   4        180.68        202.84        23.96 o                         
   1  -9   4       2270.95       2138.03        40.37 o                         
   2  -9   4      38680.59      38092.26       319.43 o                         
   3  -9   4      35488.00      35714.42       307.39 o                         
   4  -9   4      11418.02      11504.24       173.23 o                         
   5  -9   4        628.59        673.54        41.73 o                         
   6  -9   4       9141.70       8708.03       176.99 o                         
   7  -9   4      22159.39      22526.86       253.12 o                         
   8  -9   4      14657.90      14351.77       185.61 o                         
   9  -9   4       7088.91       7580.35       140.88 o                         
  10  -9   4       4236.40       4351.54       144.74 o                         
  11  -9   4        690.25        800.02        79.30 o                         
  12  -9   4       1059.97       1074.82        98.64 o                         
  -8  -8   4          5.24        107.15        68.01 o                         
  -7  -8   4       2778.05       2771.59       129.11 o                         
  -6  -8   4      10258.69      10566.77       220.38 o                         
  -5  -8   4       1706.28       1648.97        79.67 o                         
  -4  -8   4       1998.30       2066.97        81.03 o                         
  -3  -8   4       3636.59       3468.80        75.57 o                         
  -2  -8   4        808.16        868.15        36.16 o                         
  -1  -8   4      50334.50      49417.43       428.52 o                         
   0  -8   4       5792.12       5652.84        95.20 o                         
   1  -8   4       1592.92       1507.22        40.61 o                         
   2  -8   4       4925.00       4795.54        65.81 o                         
   3  -8   4      11175.46      11035.83       131.95 o                         
   4  -8   4      58117.64      57080.64       522.47 o                         
   5  -8   4      19913.37      19423.48       188.37 o                         
   6  -8   4      23762.91      23760.21       234.13 o                         
   7  -8   4        886.13        893.89        44.15 o                         
   8  -8   4       4528.59       4222.70        91.04 o                         
   9  -8   4        580.68        734.05        61.24 o                         
  10  -8   4        581.98        562.69        57.48 o                         
  11  -8   4        163.95        139.54        51.15 o                         
  12  -8   4         53.46         51.80        61.26 o                         
  -9  -7   4        102.81        137.83        67.72 o                         
  -8  -7   4        123.78        158.32        70.69 o                         
  -7  -7   4       3340.17       3410.41       161.99 o                         
  -6  -7   4       2484.97       2356.57        92.95 o                         
  -5  -7   4       1894.34       1838.41        78.81 o                         
  -4  -7   4       7582.73       7802.66       144.05 o                         
  -3  -7   4       1161.07       1119.19        40.74 o                         
  -2  -7   4       4236.44       4308.41        62.86 o                         
  -1  -7   4        154.73        166.66        10.82 o                         
   0  -7   4       6289.23       6004.58        69.70 o                         
   1  -7   4      68712.18      68587.40       539.88 o                         
   2  -7   4      22255.65      22537.17       198.85 o                         
   3  -7   4      35811.09      35471.67       334.21 o                         
   4  -7   4         33.75         35.00        12.75 o                         
   5  -7   4        500.94        531.00        30.38 o                         
   6  -7   4         27.96        103.84        15.64 o                         
   7  -7   4         11.98         46.69        21.07 o                         
   8  -7   4       4361.69       4429.21        92.55 o                         
   9  -7   4       4131.61       4555.27       161.07 o                         
  10  -7   4       8242.23       7769.68       167.95 o                         
  11  -7   4        198.03        162.42        52.19 o                         
  12  -7   4        158.55        134.86       135.55 o                         
  -9  -6   4        483.52        492.06        67.84 o                         
  -8  -6   4       1385.70       1438.45        92.93 o                         
  -7  -6   4        805.29        780.43        68.15 o                         
  -6  -6   4        637.30        753.91        58.31 o                         
  -5  -6   4       8003.93       8123.80       202.53 o                         
  -4  -6   4        143.34        136.21        21.41 o                         
  -3  -6   4      10850.36      10764.70       130.65 o                         
  -2  -6   4      38556.95      38413.62       314.01 o                         
  -1  -6   4      38796.61      38991.36       301.90 o                         
   0  -6   4      95692.57      96600.85       675.34 o                         
   1  -6   4       7162.14       7431.33        78.23 o                         
   2  -6   4      22627.59      23074.76       196.78 o                         
   3  -6   4      11954.66      11577.88       152.47 o                         
   4  -6   4      28746.79      28243.32       236.72 o                         
   5  -6   4      17801.80      17276.51       167.13 o                         
   6  -6   4      12235.84      12060.76       141.02 o                         
   7  -6   4        214.43        328.95        31.44 o                         
   8  -6   4       1856.56       1918.53        67.50 o                         
   9  -6   4      11311.04      10857.04       189.80 o                         
  10  -6   4       8333.02       8717.67       243.90 o                         
  11  -6   4        171.56        147.39        46.20 o                         
  12  -6   4         13.15        -56.87        92.25 o                         
 -10  -5   4       1096.32       1108.99       117.80 o                         
  -9  -5   4       2456.93       2669.67       118.26 o                         
  -8  -5   4        861.69        777.15        77.39 o                         
  -7  -5   4       1507.03       1542.08        94.88 o                         
  -6  -5   4      11253.66      11732.24       195.68 o                         
  -5  -5   4      10864.37      11167.32       177.46 o                         
  -4  -5   4      43011.59      42839.48       442.21 o                         
  -3  -5   4      52211.95      51832.73       445.61 o                         
  -2  -5   4       7826.96       7586.28        74.91 o                         
  -1  -5   4        230.92        308.79        12.93 o                         
   0  -5   4      56169.97      55565.20       413.16 o                         
   1  -5   4      40036.88      40002.11       289.04 o                         
   2  -5   4      32834.04      33409.02       285.34 o                         
   3  -5   4       9390.69       9268.16        88.03 o                         
   4  -5   4       6587.79       6719.68        73.92 o                         
   5  -5   4      69361.20      68932.97       614.33 o                         
   6  -5   4      64069.65      62839.11       532.37 o                         
   7  -5   4      15373.34      15104.41       161.28 o                         
   8  -5   4       1065.75       1162.50        74.09 o                         
   9  -5   4       3171.96       3335.23       101.44 o                         
  10  -5   4        142.15        224.65        44.12 o                         
  11  -5   4        925.08        781.60        91.04 o                         
  12  -5   4         48.81         74.11        97.34 o                         
 -10  -4   4        678.16        654.26        78.28 o                         
  -9  -4   4       2009.46       1861.56        98.10 o                         
  -8  -4   4       2174.95       2293.63       114.89 o                         
  -7  -4   4      24365.79      24343.37       331.42 o                         
  -6  -4   4       6544.40       6409.93       129.31 o                         
  -5  -4   4        994.34        984.64        60.09 o                         
  -4  -4   4      11158.53      11119.86       146.33 o                         
  -3  -4   4      42345.09      41777.14       364.85 o                         
  -2  -4   4      21869.96      21121.66       154.69 o                         
  -1  -4   4       3620.42       3677.60        41.74 o                         
   0  -4   4         72.88        137.99        17.08 o                         
   1  -4   4      44268.68      45002.20       374.69 o                         
   2  -4   4     260902.67     255950.95      2368.03 o                         
   3  -4   4      62168.08      61985.29       546.45 o                         
   4  -4   4      13630.85      13776.10       123.04 o                         
   5  -4   4         42.06        104.07        13.09 o                         
   6  -4   4       6072.78       6028.86        70.13 o                         
   7  -4   4      28024.93      27384.96       272.00 o                         
   8  -4   4       2854.24       2916.26       125.27 o                         
   9  -4   4        303.30        386.33        45.47 o                         
  10  -4   4       3744.00       3907.54       114.50 o                         
  11  -4   4       1043.88        833.25        82.06 o                         
  12  -4   4       2639.00       2610.37       157.93 o                         
 -11  -3   4        756.82        783.56       104.62 o                         
 -10  -3   4       4528.24       4932.18       167.32 o                         
  -9  -3   4        196.99        289.11        60.25 o                         
  -8  -3   4       1618.98       1749.44        75.90 o                         
  -7  -3   4       1239.44       1263.66        65.15 o                         
  -6  -3   4        256.99        248.20        34.38 o                         
  -5  -3   4       4235.55       4162.52        79.54 o                         
  -4  -3   4         53.24        112.77        22.31 o                         
  -3  -3   4        147.48        218.95        22.98 o                         
  -2  -3   4      67095.66      65888.75       462.61 o                         
  -1  -3   4     158648.64     159107.11      1107.19 o                         
   0  -3   4       5369.17       5177.21        48.04 o                         
   1  -3   4      27460.60      28284.65       224.32 o                         
   2  -3   4      24090.60      24166.05       204.63 o                         
   3  -3   4       1913.16       1973.22        27.32 o                         
   4  -3   4      65595.76      66405.34       546.15 o                         
   5  -3   4       2776.50       2663.24        39.22 o                         
   6  -3   4        296.94        319.21        18.29 o                         
   7  -3   4       4215.35       4064.95        72.34 o                         
   8  -3   4       1159.30       1093.46        51.10 o                         
   9  -3   4      12771.62      12243.89       369.18 o                         
  10  -3   4        620.94        569.19       101.76 o                         
  11  -3   4       1137.79       1201.32        91.33 o                         
  12  -3   4         10.72         74.66        76.54 o                         
 -11  -2   4       1802.91       1744.83       133.20 o                         
 -10  -2   4         59.33        122.01        55.82 o                         
  -9  -2   4        242.77        256.60        94.92 o                         
  -8  -2   4       2168.73       2187.98        88.71 o                         
  -7  -2   4         96.03         55.41        29.62 o                         
  -6  -2   4          5.50         67.53        22.02 o                         
  -5  -2   4      30982.22      30580.04       299.23 o                         
  -4  -2   4       3789.96       3828.56        54.59 o                         
  -3  -2   4      37138.79      36913.19       246.58 o                         
  -2  -2   4      64691.36      64257.65       429.39 o                         
  -1  -2   4      55201.06      54787.59       408.03 o                         
   0  -2   4      31363.41      31433.91       205.15 o                         
   1  -2   4      13495.81      13932.09       110.08 o                         
   2  -2   4       2674.78       2955.21        32.86 o                         
   3  -2   4      12519.12      12670.32       118.98 o                         
   4  -2   4        678.95        730.02        20.85 o                         
   5  -2   4      11002.81      11210.08       122.74 o                         
   6  -2   4      24040.71      23627.38       235.14 o                         
   7  -2   4        840.03        988.86        48.71 o                         
   8  -2   4       5856.62       5977.88       119.42 o                         
   9  -2   4        477.19        484.90        45.08 o                         
  10  -2   4        501.90        501.23        73.32 o                         
  11  -2   4         38.01        110.82        70.73 o                         
  12  -2   4        239.88        293.93        92.14 o                         
 -11  -1   4        303.97        311.05        78.85 o                         
 -10  -1   4         35.91        171.81        93.90 o                         
  -9  -1   4          7.17         52.17        54.65 o                         
  -8  -1   4       7280.18       7487.91       150.52 o                         
  -7  -1   4        875.99       1018.68        45.76 o                         
  -6  -1   4      68305.50      68541.70       548.95 o                         
  -5  -1   4      44265.41      43738.24       357.75 o                         
  -4  -1   4       4097.65       3975.72        47.26 o                         
  -3  -1   4      16514.18      16798.52       134.60 o                         
  -2  -1   4       2337.71       2343.62        30.93 o                         
  -1  -1   4      54908.05      56231.26       347.15 o                         
   0  -1   4     109603.44     111615.84       836.95 o                         
   1  -1   4       1482.57       1522.25        25.49 o                         
   2  -1   4      43410.16      43906.52       390.18 o                         
   3  -1   4      38318.17      39013.97       329.51 o                         
   4  -1   4      20923.06      20878.72       180.59 o                         
   5  -1   4      36216.59      36875.98       324.87 o                         
   6  -1   4        630.91        712.35        30.55 o                         
   7  -1   4        893.38        986.63        43.29 o                         
   8  -1   4        992.71       1090.73        50.52 o                         
   9  -1   4        183.56        204.36        51.26 o                         
  10  -1   4         66.18         47.98        64.62 o                         
  11  -1   4       4839.68       4960.88       195.68 o                         
 -12   0   4         52.63         21.48       113.88 o                         
 -11   0   4       1171.02       1195.78       111.09 o                         
 -10   0   4       2664.96       2604.06       110.67 o                         
  -9   0   4      22944.92      22823.55       323.42 o                         
  -8   0   4       2852.77       2999.92        83.44 o                         
  -7   0   4        291.97        280.41        25.04 o                         
  -6   0   4       4543.97       4674.23        79.90 o                         
  -5   0   4         35.15         71.53         8.56 o                         
  -4   0   4     158889.86     157466.20      1136.44 o                         
  -3   0   4      12154.78      11780.68        91.33 o                         
  -2   0   4      10361.19      10625.25        85.08 o                         
  -1   0   4     103751.73     103149.39       632.13 o                         
   0   0   4      36472.42      36836.31       249.41 o                         
   1   0   4     189528.33     189486.41      1600.05 o                         
   2   0   4      61221.75      64186.78       565.74 o                         
   3   0   4       4859.32       5078.41        71.18 o                         
   4   0   4       1326.53       1266.41        43.78 o                         
   5   0   4      14191.56      14502.10       157.50 o                         
   6   0   4       2283.05       2175.78        54.99 o                         
   7   0   4        398.96        447.13        35.88 o                         
   8   0   4       4362.00       4471.96       115.36 o                         
   9   0   4        142.89        186.83        57.04 o                         
  10   0   4       6344.98       6638.84       258.22 o                         
  11   0   4       2084.32       1853.98       172.29 o                         
 -12   1   4       1098.75       1035.42       120.46 o                         
 -11   1   4        185.11        198.52        83.89 o                         
 -10   1   4        924.52        966.35        75.17 o                         
  -9   1   4        106.85        127.80        38.67 o                         
  -8   1   4       3648.19       3610.29        88.09 o                         
  -7   1   4      23145.56      22533.96       245.81 o                         
  -6   1   4      12115.87      12012.04       130.43 o                         
  -5   1   4      10439.21      10597.05       114.13 o                         
  -4   1   4      31325.94      31123.98       247.57 o                         
  -3   1   4      37354.03      37522.62       274.83 o                         
  -2   1   4     210871.67     213161.48      1498.33 o                         
  -1   1   4       2063.87       2157.03        35.55 o                         
   0   1   4        180.41        250.94        10.26 o                         
   1   1   4      17095.98      17587.41       161.99 o                         
   2   1   4       8635.47       8978.46       104.42 o                         
   3   1   4       2354.26       2204.56        44.00 o                         
   4   1   4       3166.21       3265.49        64.03 o                         
   5   1   4       2948.60       3092.67        61.17 o                         
   6   1   4       7362.01       7432.89       114.57 o                         
   7   1   4      25730.21      25088.09       274.22 o                         
   8   1   4        386.10        395.43        49.93 o                         
   9   1   4        112.49        158.26        61.43 o                         
  10   1   4          6.96         45.85        80.55 o                         
  11   1   4        620.46        547.45       106.47 o                         
 -12   2   4        290.17        331.49       138.89 o                         
 -11   2   4       1448.07       1624.84       133.18 o                         
 -10   2   4         75.46         60.58        63.44 o                         
  -9   2   4       7145.38       7304.05       148.00 o                         
  -8   2   4       1028.13       1143.33        56.52 o                         
  -7   2   4       4040.91       3834.23        72.41 o                         
  -6   2   4      29537.28      29742.43       300.47 o                         
  -5   2   4      56836.77      56221.66       479.33 o                         
  -4   2   4        557.15        547.92        29.35 o                         
  -3   2   4      12191.57      12262.36       101.04 o                         
  -2   2   4       5031.44       5493.86        50.49 o                         
  -1   2   4        504.68        572.22        12.46 o                         
   0   2   4      22313.38      22628.52       180.45 o                         
   1   2   4       3080.68       3208.02        50.72 o                         
   2   2   4        602.76        668.26        27.72 o                         
   3   2   4      54095.07      55198.38       594.17 o                         
   4   2   4      13665.37      13996.24       171.68 o                         
   5   2   4         94.54        228.85        39.04 o                         
   6   2   4        837.87        958.95        40.82 o                         
   7   2   4       1594.23       1741.16       127.88 o                         
   8   2   4        747.91        654.56        54.72 o                         
   9   2   4       1939.72       2010.31       108.70 o                         
  10   2   4       2410.04       2461.85       145.62 o                         
 -12   3   4        133.56        -48.85        79.62 o                         
 -11   3   4        908.37       1010.04        85.16 o                         
 -10   3   4       2306.24       2260.56        81.92 o                         
  -9   3   4      13144.72      13449.75       235.58 o                         
  -8   3   4       3397.52       3575.81        90.58 o                         
  -7   3   4       2772.09       2873.87        84.28 o                         
  -6   3   4      33790.21      33290.55       288.40 o                         
  -5   3   4         13.06         36.77        13.04 o                         
  -4   3   4        323.98        367.68        23.41 o                         
  -3   3   4      18395.71      17834.95       156.04 o                         
  -2   3   4        639.21        722.82        15.77 o                         
  -1   3   4       2626.00       2573.09        33.25 o                         
   0   3   4      31101.52      31300.89       258.99 o                         
   1   3   4       1304.41       1371.89        43.85 o                         
   2   3   4      15797.32      15677.50       192.74 o                         
   3   3   4      20618.68      20964.79       268.34 o                         
   4   3   4       3329.93       3466.19        70.93 o                         
   5   3   4       8215.69       8181.88       124.74 o                         
   6   3   4        289.27        258.09        43.62 o                         
   7   3   4       4937.82       4736.73       117.92 o                         
   8   3   4         58.25         53.62        48.24 o                         
   9   3   4        878.97        762.90        82.75 o                         
  10   3   4       2070.71       1783.82       147.59 o                         
 -12   4   4       1412.82       1325.95       103.04 o                         
 -11   4   4        597.76        456.89        74.96 o                         
 -10   4   4      11890.57      12170.99       202.44 o                         
  -9   4   4       5420.19       5430.49       112.50 o                         
  -8   4   4       2787.69       2727.85        64.22 o                         
  -7   4   4       9485.42       9342.07       123.90 o                         
  -6   4   4       9059.25       8862.50       129.75 o                         
  -5   4   4       2440.28       2456.48        50.46 o                         
  -4   4   4         82.02        144.87        27.57 o                         
  -3   4   4      33540.25      32645.99       246.79 o                         
  -2   4   4      16067.28      16270.62       142.56 o                         
  -1   4   4     126130.37     125411.84       914.61 o                         
   0   4   4      20593.81      20270.42       203.49 o                         
   1   4   4        729.80        748.05        32.46 o                         
   2   4   4       8837.61       8683.13       111.11 o                         
   3   4   4       5648.24       5612.61        90.59 o                         
   4   4   4       3941.27       4171.38        75.14 o                         
   5   4   4        258.95        264.08        32.59 o                         
   6   4   4       5241.36       5463.27       227.79 o                         
   7   4   4      10731.87      11008.80       226.20 o                         
   8   4   4        796.58        981.66        94.27 o                         
   9   4   4        183.57        151.07        66.81 o                         
 -13   5   4       4344.79       4539.22       298.25 o                         
 -12   5   4        164.67        130.15        69.66 o                         
 -11   5   4        629.98        645.76        62.84 o                         
 -10   5   4        304.61        278.11        47.05 o                         
  -9   5   4        511.76        464.16        48.10 o                         
  -8   5   4       1077.52       1134.81        53.02 o                         
  -7   5   4       2976.26       3053.25        72.86 o                         
  -6   5   4      23072.44      22690.70       246.44 o                         
  -5   5   4      45938.39      46698.48       388.00 o                         
  -4   5   4      75891.17      75741.59       570.90 o                         
  -3   5   4       2416.80       2493.19        38.86 o                         
  -2   5   4       1475.08       1501.09        27.03 o                         
  -1   5   4       1176.86       1039.96        20.25 o                         
   0   5   4        306.84        373.32        22.21 o                         
   1   5   4      35887.51      35611.76       315.38 o                         
   2   5   4       4996.48       4983.01        90.60 o                         
   3   5   4      22731.85      22971.34       259.12 o                         
   4   5   4      12582.45      12743.10       157.90 o                         
   5   5   4        966.20       1014.74        51.89 o                         
   6   5   4       6908.38       7011.49       140.49 o                         
   7   5   4        139.49        121.10        61.83 o                         
   8   5   4        505.74        590.51        77.68 o                         
   9   5   4        205.56         84.70       106.40 o                         
 -13   6   4        262.73        248.83        92.98 o                         
 -12   6   4         57.61         10.92        60.80 o                         
 -11   6   4        129.45        103.83        60.10 o                         
 -10   6   4       5104.42       5193.72       142.77 o                         
  -9   6   4       3863.08       3842.84       108.79 o                         
  -8   6   4      12901.70      12752.40       181.30 o                         
  -7   6   4       5737.26       5735.66        91.60 o                         
  -6   6   4        229.97        326.49        31.09 o                         
  -5   6   4        725.39        801.68        32.24 o                         
  -4   6   4        252.98        323.54        26.81 o                         
  -3   6   4       9114.97       9201.82        98.54 o                         
  -2   6   4      10099.57       9832.29       123.26 o                         
  -1   6   4      37889.88      37641.28       331.01 o                         
   0   6   4      13502.51      13885.32       232.77 o                         
   1   6   4       9580.27       9418.44       181.87 o                         
   2   6   4       5448.72       5392.93        72.27 o                         
   3   6   4      18772.65      18057.02       188.77 o                         
   4   6   4       2960.99       3046.32        97.08 o                         
   5   6   4        836.21        901.13        77.34 o                         
   6   6   4        847.09        824.79        65.24 o                         
   7   6   4         63.84        151.66        89.61 o                         
   8   6   4         69.18         73.94        86.27 o                         
 -12   7   4         32.71         50.44        58.37 o                         
 -11   7   4       1776.35       1682.25        87.16 o                         
 -10   7   4        579.59        590.19        51.55 o                         
  -9   7   4       3786.39       3977.15        97.59 o                         
  -8   7   4       2638.13       2624.03        68.79 o                         
  -7   7   4         99.56         69.65        27.46 o                         
  -6   7   4       4386.71       4259.80        77.42 o                         
  -5   7   4       3982.07       4209.55        74.19 o                         
  -4   7   4       8859.06       8742.14        99.69 o                         
  -3   7   4       1057.05        964.58        35.01 o                         
  -2   7   4       7446.80       7383.16        92.95 o                         
  -1   7   4      21796.09      21883.19       345.96 o                         
   0   7   4       6716.41       6426.58       167.93 o                         
   1   7   4       5672.73       5682.54       122.42 o                         
   2   7   4        571.85        753.92        51.89 o                         
   3   7   4        456.65        475.55        48.71 o                         
   4   7   4         53.32         58.48        47.02 o                         
   5   7   4         48.59        -14.85        59.06 o                         
   6   7   4       3593.54       3573.17       205.73 o                         
   7   7   4       1099.99       1180.60       122.74 o                         
 -12   8   4       4092.28       4129.40       179.87 o                         
 -11   8   4        902.90        963.96        73.06 o                         
 -10   8   4         23.81         74.50        39.40 o                         
  -9   8   4        654.24        726.79        46.70 o                         
  -8   8   4        831.43        938.39        50.26 o                         
  -7   8   4       4168.58       4186.12        83.12 o                         
  -6   8   4       1027.04       1105.47        45.34 o                         
  -5   8   4      14873.59      14571.04       176.12 o                         
  -4   8   4      26220.36      25916.91       309.11 o                         
  -3   8   4       1816.61       1743.46        62.60 o                         
  -2   8   4       2183.50       2197.43        87.63 o                         
  -1   8   4      12828.92      12454.67       195.44 o                         
   0   8   4       2189.15       2130.26       106.14 o                         
   1   8   4        654.51        753.48        54.05 o                         
   2   8   4        178.34        230.84        44.75 o                         
   3   8   4       4905.36       4735.65       126.71 o                         
   4   8   4       1436.60       1427.13       141.37 o                         
   5   8   4       5917.62       5890.75       217.48 o                         
   6   8   4        189.89        232.59        96.77 o                         
   7   8   4        437.91        572.38       114.08 o                         
 -12   9   4          3.35         56.75        96.75 o                         
 -11   9   4        118.12        110.46        57.50 o                         
 -10   9   4       3310.55       3358.51        96.26 o                         
  -9   9   4       3722.41       3586.70        90.13 o                         
  -8   9   4      12930.63      12856.99       190.86 o                         
  -7   9   4       9063.19       9061.49       150.73 o                         
  -6   9   4       3756.06       3797.76        98.41 o                         
  -5   9   4      18561.09      18324.20       246.59 o                         
  -4   9   4        403.18        442.34        52.73 o                         
  -3   9   4       8145.51       7881.54       136.91 o                         
  -2   9   4       2968.66       2999.73        99.31 o                         
  -1   9   4         28.22         46.13        35.86 o                         
   0   9   4       1493.51       1447.39        73.90 o                         
   1   9   4       2538.32       2708.94       116.69 o                         
   2   9   4       8594.60       8755.38       179.20 o                         
   3   9   4       1199.64       1428.67        95.59 o                         
   4   9   4       3238.29       3087.96       230.98 o                         
   5   9   4        240.18        143.76        91.59 o                         
   6   9   4        618.85        476.62       116.13 o                         
 -12  10   4       4040.32       4777.61       338.19 o                         
 -11  10   4       1572.46       1276.76       144.27 o                         
 -10  10   4       1484.62       1696.81        96.69 o                         
  -9  10   4       5081.14       5088.07       141.35 o                         
  -8  10   4       7103.42       7001.47       144.50 o                         
  -7  10   4       6080.21       5952.56       132.51 o                         
  -6  10   4       4754.38       4732.05       122.68 o                         
  -5  10   4        523.54        466.49        46.16 o                         
  -4  10   4         28.01         47.36        33.30 o                         
  -3  10   4        109.31        186.17        36.03 o                         
  -2  10   4      11514.18      11206.51       198.68 o                         
  -1  10   4      13070.56      13084.09       233.73 o                         
   0  10   4       5860.09       6057.95       179.17 o                         
   1  10   4       1741.17       1687.02        85.91 o                         
   2  10   4       1601.85       1519.43        94.70 o                         
   3  10   4       1160.04       1295.92       119.13 o                         
   4  10   4        422.46        435.25        95.29 o                         
   5  10   4         74.84         87.31        92.06 o                         
 -12  11   4       1957.37       1642.44       166.63 o                         
 -11  11   4        177.43        103.32       105.33 o                         
 -10  11   4       1451.58       1498.49       106.76 o                         
  -9  11   4       1040.69       1057.31        89.76 o                         
  -8  11   4        244.78        284.58        59.45 o                         
  -7  11   4          6.77        -40.04        40.04 o                         
  -6  11   4        127.64        149.62        44.41 o                         
  -5  11   4       9887.47      10028.85       182.12 o                         
  -4  11   4       4273.22       4261.48       111.51 o                         
  -3  11   4       3112.96       3010.94       106.95 o                         
  -2  11   4         92.32         71.36        40.08 o                         
  -1  11   4        487.23        550.12        92.48 o                         
   0  11   4        462.48        439.62        69.72 o                         
   1  11   4        262.94        319.56        68.14 o                         
   2  11   4        487.46        475.39        79.07 o                         
   3  11   4        380.55        377.33       109.46 o                         
   4  11   4       5307.22       5484.29       307.74 o                         
 -11  12   4        196.88        301.05       137.77 o                         
 -10  12   4        249.61        256.81        86.80 o                         
  -9  12   4        288.09        282.31        78.28 o                         
  -8  12   4       1998.34       1925.17       163.71 o                         
  -7  12   4         98.50        161.69        62.92 o                         
  -6  12   4       2751.59       2638.33       117.65 o                         
  -5  12   4        383.26        448.09        62.36 o                         
  -4  12   4       1041.19       1075.65        69.24 o                         
  -3  12   4         12.44         -8.83        43.51 o                         
  -2  12   4        197.99        244.32        63.48 o                         
  -1  12   4        404.75        374.86        89.86 o                         
   0  12   4       2664.31       2618.09       129.60 o                         
   1  12   4       3286.40       3381.16       152.40 o                         
   2  12   4        722.30        623.13       112.60 o                         
   3  12   4       2198.43       1932.50       157.75 o                         
 -10  13   4        175.65        184.38        81.94 o                         
  -9  13   4       4655.98       5166.54       215.69 o                         
  -8  13   4       2970.63       2893.40       205.39 o                         
  -7  13   4       1804.89       2256.58       127.80 o                         
  -6  13   4         34.05          9.89        54.62 o                         
  -5  13   4        123.92         85.30        60.11 o                         
  -4  13   4        340.00        371.68        67.15 o                         
  -3  13   4       1081.37       1083.20       108.50 o                         
  -2  13   4         22.64         87.17        73.42 o                         
  -1  13   4       1977.85       2087.01       119.28 o                         
   0  13   4       5037.53       5293.99       209.33 o                         
   1  13   4       1942.38       1968.05       121.24 o                         
   2  13   4        224.25        173.05        81.11 o                         
  -9  14   4        131.73         28.67        84.94 o                         
  -8  14   4        204.35        222.14       131.07 o                         
  -7  14   4        627.28        586.61        96.02 o                         
  -6  14   4         46.74         37.85        65.69 o                         
  -5  14   4          9.97         92.76        66.58 o                         
  -4  14   4       7017.88       7092.19       285.66 o                         
  -3  14   4       5399.61       5879.10       220.52 o                         
  -2  14   4       1241.59       1243.47       106.31 o                         
  -1  14   4         18.02        -31.60        57.82 o                         
   0  14   4        302.63        320.27        97.09 o                         
  -8  15   4        973.50       1024.76       138.16 o                         
  -7  15   4       5215.05       5443.21       198.07 o                         
  -6  15   4       1221.31       1047.91        97.31 o                         
  -5  15   4        716.46        816.49       183.12 o                         
  -4  15   4        488.86        350.21        79.92 o                         
  -3  15   4          8.72         -0.73        69.72 o                         
  -2  15   4       3229.26       2910.93       214.31 o                         
   3 -17   5        685.97        548.89       139.60 o                         
   4 -17   5         71.48         69.82        69.78 o                         
   5 -17   5         50.22         53.07        65.73 o                         
   6 -17   5        195.39        330.28       119.97 o                         
   7 -17   5        569.77        305.18        87.32 o                         
   0 -16   5        495.60        366.72       130.29 o                         
   1 -16   5         54.33         30.17       104.25 o                         
   2 -16   5          5.88         42.31        58.29 o                         
   3 -16   5       1372.28       1231.77       123.32 o                         
   4 -16   5         13.16        -22.56        67.80 o                         
   5 -16   5       2735.30       2698.96       159.64 o                         
   6 -16   5       4100.68       4162.25       278.65 o                         
   7 -16   5        430.93        381.46        74.75 o                         
   8 -16   5       1794.15       2027.26       134.56 o                         
   9 -16   5       1349.04       1303.85       113.55 o                         
  -1 -15   5         15.36        -84.68       100.47 o                         
   0 -15   5        518.57        474.95        88.33 o                         
   1 -15   5       1328.89       1382.57       111.52 o                         
   2 -15   5       1143.95       1137.89        90.55 o                         
   3 -15   5       1096.55       1105.05        79.53 o                         
   4 -15   5        188.16        171.36        94.26 o                         
   5 -15   5       4614.80       4963.31       229.67 o                         
   6 -15   5         57.67         63.84        60.31 o                         
   7 -15   5       1561.42       1650.80       118.48 o                         
   8 -15   5        200.70        243.42        80.11 o                         
   9 -15   5        759.28        851.21        97.84 o                         
  10 -15   5         40.40        -68.51       111.75 o                         
  -3 -14   5         56.50        176.36        76.60 o                         
  -2 -14   5         65.56        148.35        77.92 o                         
  -1 -14   5        292.05        359.36       209.03 o                         
   0 -14   5         46.03        127.08        62.93 o                         
   1 -14   5       2109.58       2054.08       102.74 o                         
   2 -14   5       4147.44       4077.00       110.12 o                         
   3 -14   5        665.82        650.95        60.53 o                         
   4 -14   5        307.61        177.35       117.50 o                         
   5 -14   5       1150.89       1115.92       138.13 o                         
   6 -14   5        294.76        337.28        72.97 o                         
   7 -14   5        376.41        473.71        90.69 o                         
   8 -14   5       2507.85       2812.05       132.57 o                         
   9 -14   5       1546.21       1448.41       101.97 o                         
  10 -14   5        694.43        788.84        89.22 o                         
  11 -14   5        164.78        106.24        93.18 o                         
  -4 -13   5        461.42        502.11       106.25 o                         
  -3 -13   5        240.53        223.12        85.62 o                         
  -2 -13   5       3473.45       3644.97       338.88 o                         
  -1 -13   5       2081.69       1971.16       111.09 o                         
   0 -13   5        468.82        453.83        49.64 o                         
   1 -13   5       8714.29       8901.51       175.98 o                         
   2 -13   5        449.26        522.47        38.69 o                         
   3 -13   5       1745.50       1811.19        72.40 o                         
   4 -13   5       1681.69       1677.24        83.03 o                         
   5 -13   5       2601.79       2633.12       117.72 o                         
   6 -13   5         92.01         46.28        49.15 o                         
   7 -13   5       1086.02       1164.56        78.85 o                         
   8 -13   5       1901.72       1797.63       163.95 o                         
   9 -13   5       2493.25       2485.69       111.62 o                         
  10 -13   5        355.17        286.21        76.79 o                         
  11 -13   5        511.56        779.49       113.32 o                         
  -5 -12   5       2005.54       1946.93       166.18 o                         
  -4 -12   5        764.13        824.96       111.07 o                         
  -3 -12   5       4885.09       5221.63       217.61 o                         
  -2 -12   5       2504.87       2560.60       142.71 o                         
  -1 -12   5       1952.13       1963.06       102.55 o                         
   0 -12   5       4104.54       4121.83       138.27 o                         
   1 -12   5         32.64         18.96        26.56 o                         
   2 -12   5        359.15        418.77        37.91 o                         
   3 -12   5         77.85         73.58        34.57 o                         
   4 -12   5      13652.42      12967.59       187.83 o                         
   5 -12   5      13720.71      14417.43       272.99 o                         
   6 -12   5       9823.40       9634.39       185.81 o                         
   7 -12   5        553.67        578.92        57.04 o                         
   8 -12   5         19.99        -38.94        38.94 o                         
   9 -12   5       1136.21       1258.56        69.87 o                         
  10 -12   5        124.19        211.60        50.51 o                         
  11 -12   5         15.43        -28.37        58.01 o                         
  -6 -11   5       4509.89       4284.08       274.53 o                         
  -5 -11   5         19.77        -88.20        88.82 o                         
  -4 -11   5        747.28        537.80       127.93 o                         
  -3 -11   5         48.55         72.56        56.03 o                         
  -2 -11   5        643.00        753.98        60.18 o                         
  -1 -11   5        762.04        741.52        91.84 o                         
   0 -11   5       2748.59       2888.64        71.39 o                         
   1 -11   5      26170.62      25763.53       285.62 o                         
   2 -11   5      11533.76      11244.58       152.92 o                         
   3 -11   5       3082.38       2733.57        81.80 o                         
   4 -11   5         51.72         56.63        23.34 o                         
   5 -11   5        243.31        394.34        62.13 o                         
   6 -11   5       4760.99       4885.82       120.16 o                         
   7 -11   5         17.38         46.75        44.05 o                         
   8 -11   5       1190.52       1235.34        64.30 o                         
   9 -11   5       1672.14       1714.96        76.25 o                         
  10 -11   5       6706.53       6815.93       162.61 o                         
  11 -11   5       2730.61       3097.87       127.59 o                         
  12 -11   5         90.77        111.87        56.14 o                         
  -7 -10   5        538.14        466.08       115.19 o                         
  -6 -10   5        109.74         51.36        79.83 o                         
  -5 -10   5         11.48         -2.49        67.29 o                         
  -4 -10   5       2023.01       1770.59       101.71 o                         
  -3 -10   5       6543.54       6631.04       174.03 o                         
  -2 -10   5       5295.60       4984.59       100.28 o                         
  -1 -10   5       1962.55       1914.40       100.00 o                         
   0 -10   5       1073.21       1100.61        43.43 o                         
   1 -10   5       1617.76       1836.10        89.00 o                         
   2 -10   5        286.22        320.72        25.24 o                         
   3 -10   5       2539.36       2359.88        62.59 o                         
   4 -10   5        113.48        128.61        20.43 o                         
   5 -10   5          7.40         -3.83        21.74 o                         
   6 -10   5      11968.61      12187.45       195.81 o                         
   7 -10   5       6761.61       7121.18       129.45 o                         
   8 -10   5       1561.07       1846.67        73.75 o                         
   9 -10   5        340.26        371.56        41.19 o                         
  10 -10   5       4279.47       4347.04       127.96 o                         
  11 -10   5        354.71        460.69        90.35 o                         
  12 -10   5        942.28        969.16        82.00 o                         
  -7  -9   5        291.66        147.28       101.49 o                         
  -6  -9   5       2828.56       2917.79       179.81 o                         
  -5  -9   5        397.19        405.10        54.74 o                         
  -4  -9   5       2726.26       2821.83       113.44 o                         
  -3  -9   5       6118.76       6563.23       136.44 o                         
  -2  -9   5      10742.09      11058.51       179.33 o                         
  -1  -9   5        326.32        319.51        22.78 o                         
   0  -9   5        820.06        813.01        30.33 o                         
   1  -9   5       1378.95       1413.01        33.32 o                         
   2  -9   5         12.58         83.67        34.54 o                         
   3  -9   5       3546.03       3435.78        56.35 o                         
   4  -9   5        382.29        518.61        44.69 o                         
   5  -9   5       3662.34       3515.85        69.74 o                         
   6  -9   5      11582.01      11571.58       161.13 o                         
   7  -9   5       6206.95       6281.93       132.05 o                         
   8  -9   5       3695.60       3780.71       104.28 o                         
   9  -9   5       1096.69       1078.84        70.25 o                         
  10  -9   5       1590.08       1723.85        96.42 o                         
  11  -9   5        230.31        275.07        61.30 o                         
  12  -9   5        109.04        174.59        71.37 o                         
  -8  -8   5        145.34        239.28        68.20 o                         
  -7  -8   5       7306.86       7639.62       193.91 o                         
  -6  -8   5       6822.41       6827.10       170.83 o                         
  -5  -8   5       4627.51       4637.19       123.46 o                         
  -4  -8   5        278.33        334.93        46.27 o                         
  -3  -8   5        806.49        765.66        36.14 o                         
  -2  -8   5       6452.38       6494.62        89.03 o                         
  -1  -8   5       2645.08       2740.61        47.68 o                         
   0  -8   5       2568.20       2543.35        43.57 o                         
   1  -8   5       3279.31       3245.96        47.81 o                         
   2  -8   5      22130.81      21588.29       175.17 o                         
   3  -8   5      58935.59      58726.98       445.82 o                         
   4  -8   5       7106.11       6732.89        83.67 o                         
   5  -8   5       1079.53       1152.37        54.30 o                         
   6  -8   5       9738.30       9482.96       138.90 o                         
   7  -8   5       1627.98       1548.35        63.36 o                         
   8  -8   5       7082.24       7284.05       126.65 o                         
   9  -8   5         35.51        133.30        47.36 o                         
  10  -8   5       5318.66       5426.41       157.41 o                         
  11  -8   5        142.26        102.83        68.55 o                         
  12  -8   5        643.77        639.90       102.48 o                         
  -9  -7   5       1007.82       1052.74        87.02 o                         
  -8  -7   5        618.03        494.33        75.54 o                         
  -7  -7   5        183.69        166.33        56.01 o                         
  -6  -7   5        200.47        241.91        66.49 o                         
  -5  -7   5       9786.56       9909.42       176.69 o                         
  -4  -7   5         35.28          7.76        22.09 o                         
  -3  -7   5       1348.45       1467.00        45.44 o                         
  -2  -7   5      26714.83      26476.86       217.68 o                         
  -1  -7   5      34783.12      34396.40       345.30 o                         
   0  -7   5      42873.53      41993.55       329.41 o                         
   1  -7   5       4006.66       4105.98        58.43 o                         
   2  -7   5      14445.30      14196.32       127.50 o                         
   3  -7   5        362.08        369.22        18.40 o                         
   4  -7   5      40269.72      39379.66       366.99 o                         
   5  -7   5      15788.54      15897.83       161.32 o                         
   6  -7   5       1890.64       1875.94        48.47 o                         
   7  -7   5       1935.91       1879.37        58.62 o                         
   8  -7   5        193.50        280.84        33.39 o                         
   9  -7   5      14082.43      13991.78       227.47 o                         
  10  -7   5       4560.55       4659.52       149.99 o                         
  11  -7   5        490.82        549.67        71.59 o                         
  12  -7   5         31.11         59.80        83.29 o                         
  -9  -6   5        128.50        126.29        63.40 o                         
  -8  -6   5       1593.10       1606.13        98.13 o                         
  -7  -6   5         83.75        129.48        50.33 o                         
  -6  -6   5        284.95        321.46        43.40 o                         
  -5  -6   5       9027.68       9386.04       165.55 o                         
  -4  -6   5      11517.04      11346.51       155.83 o                         
  -3  -6   5      20928.19      20227.96       199.28 o                         
  -2  -6   5       2506.99       2460.33        43.47 o                         
  -1  -6   5      13505.79      13366.87       121.29 o                         
   0  -6   5      55752.79      55536.08       418.52 o                         
   1  -6   5      40925.27      41105.73       331.60 o                         
   2  -6   5       1370.99       1339.31        31.16 o                         
   3  -6   5       4151.79       4074.03        67.69 o                         
   4  -6   5        163.11        201.05        19.62 o                         
   5  -6   5      30007.79      30010.94       272.42 o                         
   6  -6   5      54552.09      53893.50       495.74 o                         
   7  -6   5       6764.44       6666.65       109.13 o                         
   8  -6   5        431.53        440.17        38.81 o                         
   9  -6   5        115.28        150.41        41.39 o                         
  10  -6   5        142.68         92.29        50.54 o                         
  11  -6   5        199.01        148.07        55.95 o                         
  12  -6   5        861.77       1001.70       159.66 o                         
 -10  -5   5         37.49         46.09        67.16 o                         
  -9  -5   5         33.95         37.01        64.84 o                         
  -8  -5   5        654.73        601.85        77.01 o                         
  -7  -5   5        743.16        836.78        67.25 o                         
  -6  -5   5       7873.08       8244.85       234.69 o                         
  -5  -5   5       5089.13       5026.35       109.96 o                         
  -4  -5   5       3412.00       3573.19        79.86 o                         
  -3  -5   5      12510.26      12287.36       134.67 o                         
  -2  -5   5        955.67        984.45        36.46 o                         
  -1  -5   5         86.72        124.91        10.57 o                         
   0  -5   5        866.37        951.59        21.97 o                         
   1  -5   5       4221.07       4255.34        51.66 o                         
   2  -5   5     116930.80     115662.90       885.84 o                         
   3  -5   5      28253.13      28705.49       269.43 o                         
   4  -5   5       3026.07       2963.54        51.38 o                         
   5  -5   5       6727.86       6679.03        95.97 o                         
   6  -5   5       6998.51       6863.03        94.39 o                         
   7  -5   5        579.01        699.54        35.11 o                         
   8  -5   5        138.59        147.86        33.25 o                         
   9  -5   5       1037.28       1027.61        60.73 o                         
  10  -5   5        237.06        369.97        55.58 o                         
  11  -5   5       2738.80       2187.04       150.71 o                         
  12  -5   5        486.47        317.98       140.84 o                         
 -10  -4   5       1966.84       1997.61       112.43 o                         
  -9  -4   5       2645.51       2936.28       123.21 o                         
  -8  -4   5       6038.62       5877.35       137.23 o                         
  -7  -4   5       1004.02       1122.38        72.66 o                         
  -6  -4   5         20.74         48.43        27.53 o                         
  -5  -4   5       3597.58       3467.84        77.34 o                         
  -4  -4   5      15360.16      15558.97       160.02 o                         
  -3  -4   5      10859.76      10769.62       108.78 o                         
  -2  -4   5       1498.42       1471.71        26.22 o                         
  -1  -4   5      61125.68      60932.36       432.42 o                         
   0  -4   5       2899.83       3110.26        42.09 o                         
   1  -4   5      59723.14      60023.25       465.07 o                         
   2  -4   5      61728.31      62111.50       648.43 o                         
   3  -4   5      28699.88      28271.86       300.32 o                         
   4  -4   5      11344.64      10970.00       108.71 o                         
   5  -4   5         47.23         66.34        13.89 o                         
   6  -4   5        891.84        872.21        30.58 o                         
   7  -4   5         70.82        145.71        23.52 o                         
   8  -4   5       1069.06       1043.55        52.14 o                         
   9  -4   5        499.03        579.54        51.26 o                         
  10  -4   5        691.46        700.49        59.14 o                         
  11  -4   5       1526.74       1470.00       105.79 o                         
  12  -4   5        272.63        234.15        86.10 o                         
 -11  -3   5       2594.64       2435.34       137.29 o                         
 -10  -3   5        563.58        553.60        87.84 o                         
  -9  -3   5       1341.04       1256.44        86.51 o                         
  -8  -3   5       1398.37       1522.11        76.57 o                         
  -7  -3   5      12774.22      12542.53       184.35 o                         
  -6  -3   5       3044.27       3071.19        76.23 o                         
  -5  -3   5       7045.37       7098.04       105.88 o                         
  -4  -3   5      13413.41      13319.17       130.29 o                         
  -3  -3   5       9663.64       9615.20        91.23 o                         
  -2  -3   5     233621.28     228824.31      1584.18 o                         
  -1  -3   5      55407.54      56229.12       398.47 o                         
   0  -3   5       5770.10       5889.60        57.77 o                         
   1  -3   5      18539.16      18476.04       154.00 o                         
   2  -3   5        128.76        179.61        13.23 o                         
   3  -3   5      68152.55      67174.75       515.42 o                         
   4  -3   5       2719.08       2630.16        36.31 o                         
   5  -3   5       1021.86       1092.98        26.94 o                         
   6  -3   5      10708.37      10343.19       118.65 o                         
   7  -3   5      12650.60      12709.65       153.27 o                         
   8  -3   5      14222.77      14102.67       196.68 o                         
   9  -3   5         57.43         45.59        41.43 o                         
  10  -3   5        219.27        191.83        57.48 o                         
  11  -3   5       2811.02       2871.61       143.01 o                         
  12  -3   5          4.98         36.83        96.14 o                         
 -11  -2   5       1702.10       1713.85       122.36 o                         
 -10  -2   5        460.08        440.29        73.92 o                         
  -9  -2   5         70.31         83.29        50.38 o                         
  -8  -2   5       1777.28       1850.33        76.51 o                         
  -7  -2   5        683.08        718.60        38.40 o                         
  -6  -2   5      43111.96      42986.43       419.49 o                         
  -5  -2   5      88316.23      87300.36       724.51 o                         
  -4  -2   5       7028.22       7028.68        72.95 o                         
  -3  -2   5       3385.72       3441.48        45.58 o                         
  -2  -2   5       8884.20       8812.98        75.41 o                         
  -1  -2   5      18242.19      18217.56       134.99 o                         
   0  -2   5     157664.11     158611.64      1016.99 o                         
   1  -2   5         14.93         72.07        14.10 o                         
   2  -2   5       5143.78       4977.44        52.45 o                         
   3  -2   5      77931.73      78094.98       598.55 o                         
   4  -2   5      37440.55      37384.61       286.80 o                         
   5  -2   5      46458.85      45627.40       391.48 o                         
   6  -2   5        833.14        840.52        32.28 o                         
   7  -2   5      10716.26      10582.57       162.50 o                         
   8  -2   5         58.81         92.97        71.88 o                         
   9  -2   5       1826.72       1801.04        77.13 o                         
  10  -2   5         30.47         51.90        54.28 o                         
  11  -2   5       3523.93       4074.89       167.91 o                         
 -11  -1   5         51.46         81.94        62.14 o                         
 -10  -1   5        274.99        425.53        75.47 o                         
  -9  -1   5      21709.01      21844.17       362.75 o                         
  -8  -1   5       3288.52       3189.87        84.55 o                         
  -7  -1   5        188.01        244.42        28.68 o                         
  -6  -1   5       1521.77       1513.82        47.67 o                         
  -5  -1   5          6.64         30.93        13.28 o                         
  -4  -1   5      30002.94      29408.69       223.83 o                         
  -3  -1   5      25405.62      24772.48       182.79 o                         
  -2  -1   5      12922.11      12857.01       101.59 o                         
  -1  -1   5      13368.21      13471.15        95.02 o                         
   0  -1   5     124029.08     127335.33       843.09 o                         
   1  -1   5      40077.34      40946.35       321.35 o                         
   2  -1   5      67427.72      68257.17       558.56 o                         
   3  -1   5       3408.58       3416.80        51.90 o                         
   4  -1   5      13577.77      13705.16       138.11 o                         
   5  -1   5      22673.77      22600.15       225.42 o                         
   6  -1   5        292.20        336.12        25.38 o                         
   7  -1   5       1550.77       1777.13        52.71 o                         
   8  -1   5       2911.38       3040.58        90.01 o                         
   9  -1   5        906.90       1014.88        75.38 o                         
  10  -1   5       2669.71       2386.85       137.63 o                         
  11  -1   5       1826.85       1670.14       209.70 o                         
 -12   0   5       2937.22       3129.02       177.45 o                         
 -11   0   5         60.27         13.92        64.64 o                         
 -10   0   5       4683.39       4239.30       137.88 o                         
  -9   0   5       5277.27       5267.50       138.56 o                         
  -8   0   5        140.43        134.41        35.97 o                         
  -7   0   5      17913.99      17823.79       242.32 o                         
  -6   0   5        812.85        768.99        25.52 o                         
  -5   0   5         50.70         59.48        10.98 o                         
  -4   0   5         97.46        175.30        26.61 o                         
  -3   0   5      17685.52      17873.45       145.17 o                         
  -2   0   5      78359.78      79160.66       528.97 o                         
  -1   0   5      66758.02      68190.04       421.90 o                         
   0   0   5      39368.20      39958.54       272.84 o                         
   1   0   5      11683.34      11914.50       116.46 o                         
   2   0   5      25914.59      26361.98       251.45 o                         
   3   0   5       1331.10       1392.88        34.87 o                         
   4   0   5       1499.97       1591.60        37.75 o                         
   5   0   5       1228.75       1310.71        37.92 o                         
   6   0   5       1057.04       1214.78        43.95 o                         
   7   0   5      24846.01      24179.96       281.51 o                         
   8   0   5        134.61        164.52        41.33 o                         
   9   0   5         17.67        -32.24        43.47 o                         
  10   0   5        345.61        545.89        92.79 o                         
  11   0   5       1333.65       1303.08       127.87 o                         
 -12   1   5        703.14        736.62       107.66 o                         
 -11   1   5        169.34        161.03       110.83 o                         
 -10   1   5       1221.66       1291.02       105.13 o                         
  -9   1   5        606.04        666.91        52.07 o                         
  -8   1   5       8555.85       8491.74       143.42 o                         
  -7   1   5         21.80         -2.77        25.62 o                         
  -6   1   5       9721.20       9612.17       119.98 o                         
  -5   1   5      61180.66      60069.54       482.79 o                         
  -4   1   5      47730.48      46936.19       379.61 o                         
  -3   1   5      44975.34      44932.19       314.37 o                         
  -2   1   5       8846.71       8878.02        75.29 o                         
  -1   1   5         71.89        189.03        18.15 o                         
   0   1   5        640.82        680.21        26.44 o                         
   1   1   5      63817.33      64768.56       577.80 o                         
   2   1   5      16303.86      16095.53       169.89 o                         
   3   1   5       1801.58       1856.06        43.25 o                         
   4   1   5      25194.17      25587.92       277.23 o                         
   5   1   5        446.29        426.09        29.28 o                         
   6   1   5      14692.98      15148.55       192.76 o                         
   7   1   5       8398.18       8647.63       131.80 o                         
   8   1   5       1535.50       1522.55        78.80 o                         
   9   1   5        623.91        620.31        73.65 o                         
  10   1   5       2288.56       2005.19       130.84 o                         
 -12   2   5        100.12        209.33        77.28 o                         
 -11   2   5       5289.00       5696.85       215.52 o                         
 -10   2   5       3263.73       3364.24       107.80 o                         
  -9   2   5       9118.10       9168.70       160.37 o                         
  -8   2   5      29968.41      29747.70       361.31 o                         
  -7   2   5      20029.23      19652.42       223.87 o                         
  -6   2   5      44022.16      43431.09       387.61 o                         
  -5   2   5       1313.41       1498.30        36.37 o                         
  -4   2   5       1920.95       1799.64        40.57 o                         
  -3   2   5      80388.70      80614.68       595.47 o                         
  -2   2   5      88230.38      89482.55       575.83 o                         
  -1   2   5       4992.91       4883.69        48.63 o                         
   0   2   5      38367.35      38801.73       298.71 o                         
   1   2   5      14932.06      15043.83       161.83 o                         
   2   2   5      27845.12      27909.92       272.17 o                         
   3   2   5     116397.46     119180.63      1128.11 o                         
   4   2   5      13112.03      12913.22       179.90 o                         
   5   2   5         20.56         72.28        26.58 o                         
   6   2   5        501.93        576.11        37.11 o                         
   7   2   5       2464.81       2537.97        92.63 o                         
   8   2   5       1225.88       1193.26        72.71 o                         
   9   2   5        370.63        389.90        79.62 o                         
  10   2   5        270.03        392.45        87.98 o                         
 -12   3   5       1152.45       1233.74       106.93 o                         
 -11   3   5       3481.81       3662.96       152.78 o                         
 -10   3   5       5028.78       5125.83       114.69 o                         
  -9   3   5      11029.78      10596.55       175.08 o                         
  -8   3   5       1383.42       1380.18        64.32 o                         
  -7   3   5       2253.53       2240.72        53.79 o                         
  -6   3   5      40455.02      40162.04       342.82 o                         
  -5   3   5       5638.02       5428.57        68.16 o                         
  -4   3   5         70.25         97.59        27.33 o                         
  -3   3   5      28345.17      28787.00       232.68 o                         
  -2   3   5      18086.17      18143.76       127.63 o                         
  -1   3   5     170496.19     170721.94      1178.63 o                         
   0   3   5     108697.69     109695.34       765.05 o                         
   1   3   5        593.07        601.92        37.99 o                         
   2   3   5        749.26        732.19        29.30 o                         
   3   3   5        258.97        241.29        27.76 o                         
   4   3   5       1521.63       1507.84        51.51 o                         
   5   3   5      10276.89      10432.25       177.63 o                         
   6   3   5       2142.87       2421.03        91.84 o                         
   7   3   5        655.89        646.18        58.67 o                         
   8   3   5       1900.36       1823.23        86.68 o                         
   9   3   5        117.78         76.85       103.24 o                         
  10   3   5        403.38        424.90        93.84 o                         
 -12   4   5       1048.27       1041.58        92.67 o                         
 -11   4   5        121.03         62.60        48.22 o                         
 -10   4   5          7.37        -19.32        43.88 o                         
  -9   4   5       3982.04       3984.54       102.07 o                         
  -8   4   5       1275.61       1290.26        51.48 o                         
  -7   4   5        224.01        304.90        26.71 o                         
  -6   4   5       4434.37       4222.87        80.29 o                         
  -5   4   5      17478.72      17454.43       185.79 o                         
  -4   4   5     124936.07     124972.98       914.83 o                         
  -3   4   5       4788.35       4634.91        59.96 o                         
  -2   4   5       3829.75       3890.19        54.31 o                         
  -1   4   5       1327.28       1203.26        31.80 o                         
   0   4   5        866.11        952.14        32.73 o                         
   1   4   5      42147.62      42868.79       402.56 o                         
   2   4   5       2706.79       2575.19        53.85 o                         
   3   4   5       4785.27       4814.60        77.17 o                         
   4   4   5       1041.66       1064.22        65.51 o                         
   5   4   5       2142.20       2178.22        60.81 o                         
   6   4   5       1589.23       1623.78        82.96 o                         
   7   4   5       1655.18       1639.06       130.98 o                         
   8   4   5         25.39         20.00        58.91 o                         
   9   4   5       1059.08       1037.42       113.27 o                         
 -12   5   5        119.80        198.13        64.72 o                         
 -11   5   5        239.61        278.50        52.05 o                         
 -10   5   5       1264.92       1385.56        78.28 o                         
  -9   5   5        687.81        728.36        60.78 o                         
  -8   5   5       8993.12       9111.07       162.69 o                         
  -7   5   5      30162.84      29382.23       301.91 o                         
  -6   5   5        679.43        716.32        31.57 o                         
  -5   5   5      36369.53      35527.05       307.19 o                         
  -4   5   5      11154.84      11112.91       112.47 o                         
  -3   5   5       3624.17       3745.05        51.18 o                         
  -2   5   5      40879.58      39868.32       333.26 o                         
  -1   5   5        376.82        442.42        21.50 o                         
   0   5   5       2390.81       2350.00        49.30 o                         
   1   5   5        518.37        541.59        27.22 o                         
   2   5   5       3674.16       3623.39        60.17 o                         
   3   5   5      14412.25      14208.06       164.91 o                         
   4   5   5       5352.34       5606.13       115.06 o                         
   5   5   5       1666.69       1745.99        66.79 o                         
   6   5   5       1079.95       1160.47        67.28 o                         
   7   5   5         14.19         23.75        51.19 o                         
   8   5   5       2160.29       2187.82       217.89 o                         
 -12   6   5        409.04        431.31        68.36 o                         
 -11   6   5       3634.55       3509.22       177.08 o                         
 -10   6   5       4895.43       5131.98       219.96 o                         
  -9   6   5      13415.34      13332.56       190.61 o                         
  -8   6   5      32857.58      32458.19       344.15 o                         
  -7   6   5         75.48         83.69        23.64 o                         
  -6   6   5      11620.08      11574.17       131.62 o                         
  -5   6   5      19752.89      19402.85       189.20 o                         
  -4   6   5        631.11        700.01        31.44 o                         
  -3   6   5      41165.84      40428.59       321.33 o                         
  -2   6   5        982.47       1023.35        22.62 o                         
  -1   6   5      21555.17      21366.78       223.08 o                         
   0   6   5      47286.60      46465.44       438.70 o                         
   1   6   5      11621.40      11543.86       187.82 o                         
   2   6   5      19199.79      18840.51       221.07 o                         
   3   6   5        860.54        829.14        41.00 o                         
   4   6   5        560.62        503.83        39.55 o                         
   5   6   5         61.80         92.98        39.66 o                         
   6   6   5        289.32        305.80        65.57 o                         
   7   6   5         96.33        112.89        88.41 o                         
   8   6   5        887.21        642.92       115.97 o                         
 -12   7   5       7228.44       7217.47       210.78 o                         
 -11   7   5       3456.37       3474.62       144.23 o                         
 -10   7   5       2302.59       2391.28        97.77 o                         
  -9   7   5       2936.25       3018.49        78.98 o                         
  -8   7   5       1653.07       1682.04        59.81 o                         
  -7   7   5      11418.41      11613.51       149.39 o                         
  -6   7   5      11621.54      11175.01       130.98 o                         
  -5   7   5      22364.57      22053.26       223.19 o                         
  -4   7   5      40739.44      40529.10       402.16 o                         
  -3   7   5      44425.49      42927.23       390.61 o                         
  -2   7   5      17545.19      17175.18       174.85 o                         
  -1   7   5      25838.08      25032.78       292.64 o                         
   0   7   5        106.81        120.36        21.03 o                         
   1   7   5        231.12        270.06        39.21 o                         
   2   7   5       4255.37       4478.81       126.97 o                         
   3   7   5       1020.65       1037.94        64.35 o                         
   4   7   5        524.73        601.91        58.26 o                         
   5   7   5       2399.61       2603.40       152.12 o                         
   6   7   5         70.03        122.54        81.30 o                         
   7   7   5        265.23        221.58        94.34 o                         
 -12   8   5          4.84        -23.66        63.43 o                         
 -11   8   5        320.40        267.27        64.54 o                         
 -10   8   5       5367.81       5432.02       163.89 o                         
  -9   8   5        504.48        597.04        45.08 o                         
  -8   8   5      19111.10      18446.29       234.13 o                         
  -7   8   5       9819.88       9649.17       135.92 o                         
  -6   8   5      16007.83      16244.99       198.21 o                         
  -5   8   5      21494.24      21120.02       242.59 o                         
  -4   8   5       9535.74       9355.65       134.85 o                         
  -3   8   5       4979.77       4829.28       147.27 o                         
  -2   8   5       2224.85       2255.80        81.30 o                         
  -1   8   5      13384.65      12901.56       203.98 o                         
   0   8   5         39.03         65.50        33.78 o                         
   1   8   5        341.59        423.23        66.47 o                         
   2   8   5       3884.55       3949.04       157.91 o                         
   3   8   5        431.90        408.65        56.87 o                         
   4   8   5       7257.34       7318.22       241.29 o                         
   5   8   5       1289.08       1159.65       133.33 o                         
   6   8   5        250.70        228.71       102.05 o                         
 -12   9   5       2008.48       1960.54       175.86 o                         
 -11   9   5        427.02        458.83       110.33 o                         
 -10   9   5        384.24        338.45        54.12 o                         
  -9   9   5       5930.63       5881.36       144.74 o                         
  -8   9   5      12292.26      11954.79       185.86 o                         
  -7   9   5        891.51        857.62        57.82 o                         
  -6   9   5        301.20        276.85        43.35 o                         
  -5   9   5         26.21         34.23        35.58 o                         
  -4   9   5       2069.12       2218.24        81.02 o                         
  -3   9   5         22.13         60.15        39.90 o                         
  -2   9   5        196.79        239.90        43.53 o                         
  -1   9   5       1575.96       1515.38        72.61 o                         
   0   9   5       4112.86       3920.81       110.34 o                         
   1   9   5      13080.94      13285.13       422.20 o                         
   2   9   5         14.35         80.02        42.74 o                         
   3   9   5        459.01        450.87        72.56 o                         
   4   9   5        791.31        957.52       114.27 o                         
   5   9   5        683.87        879.97       173.59 o                         
   6   9   5        178.49         42.21        77.96 o                         
 -12  10   5       5215.09       5252.08       248.54 o                         
 -11  10   5       4517.68       4448.52       188.81 o                         
 -10  10   5        412.78        452.42        68.43 o                         
  -9  10   5       1746.09       1984.66        97.84 o                         
  -8  10   5         11.68        126.36        52.64 o                         
  -7  10   5       2679.48       2804.61       115.47 o                         
  -6  10   5       2579.67       2877.68       112.07 o                         
  -5  10   5       1062.92       1163.45        68.81 o                         
  -4  10   5       2173.11       2217.15        84.17 o                         
  -3  10   5       8027.63       7914.10       231.87 o                         
  -2  10   5      10297.16      10357.15       266.82 o                         
  -1  10   5        789.91        811.84        64.10 o                         
   0  10   5       9664.49       9892.31       241.78 o                         
   1  10   5       1191.01       1287.53        93.03 o                         
   2  10   5        235.17        147.82        81.94 o                         
   3  10   5        584.41        800.83       113.30 o                         
   4  10   5       2340.35       2086.13       154.74 o                         
   5  10   5         56.04        -83.62        83.62 o                         
 -11  11   5       1068.72       1113.26       146.59 o                         
 -10  11   5       2981.49       3152.35       199.33 o                         
  -9  11   5       2772.69       2850.83       124.25 o                         
  -8  11   5         19.16          0.91        60.74 o                         
  -7  11   5       2064.07       2145.55       106.72 o                         
  -6  11   5      10738.93      10778.87       222.28 o                         
  -5  11   5      10537.56      10393.04       209.71 o                         
  -4  11   5      12000.67      11959.25       216.06 o                         
  -3  11   5      10872.96      10495.35       201.01 o                         
  -2  11   5        342.36        351.76        52.27 o                         
  -1  11   5       1976.67       2181.39       230.21 o                         
   0  11   5        273.11        299.95        69.82 o                         
   1  11   5        470.21        543.32        82.26 o                         
   2  11   5       1144.42       1147.51        94.32 o                         
   3  11   5        621.35        691.50       199.72 o                         
   4  11   5       1160.95       1134.34       129.46 o                         
 -11  12   5        358.79        448.55       156.16 o                         
 -10  12   5       1506.32       1459.93       117.04 o                         
  -9  12   5       6955.52       6798.40       201.45 o                         
  -8  12   5       7517.60       7339.95       190.94 o                         
  -7  12   5      10833.39      11445.74       321.10 o                         
  -6  12   5        526.86        660.89        79.87 o                         
  -5  12   5       2773.50       2504.48       112.65 o                         
  -4  12   5       1599.63       1485.29        88.59 o                         
  -3  12   5        378.06        391.79        65.40 o                         
  -2  12   5       1723.16       1853.43       130.85 o                         
  -1  12   5        225.92        300.77        83.20 o                         
   0  12   5       5960.68       6063.75       181.90 o                         
   1  12   5       1832.76       2158.16       182.48 o                         
   2  12   5        736.21        691.60       122.78 o                         
 -10  13   5       1684.68       1880.69       229.33 o                         
  -9  13   5        208.82        329.91        90.25 o                         
  -8  13   5        185.05        296.04        71.28 o                         
  -7  13   5         52.03        170.06        79.95 o                         
  -6  13   5        641.36        644.74        77.47 o                         
  -5  13   5       1809.74       1824.81       107.17 o                         
  -4  13   5       1834.41       1919.17       113.38 o                         
  -3  13   5       5805.58       6083.02       209.67 o                         
  -2  13   5        918.13        853.51       100.23 o                         
  -1  13   5        813.66        651.56        90.10 o                         
   0  13   5       1588.56       1477.02       113.16 o                         
   1  13   5        135.59        179.81        84.27 o                         
  -9  14   5        872.60       1017.97       122.46 o                         
  -8  14   5        228.92        228.40        79.40 o                         
  -7  14   5       1877.41       1999.18       156.37 o                         
  -6  14   5        245.51         87.84        78.54 o                         
  -5  14   5        621.05        573.92        84.18 o                         
  -4  14   5       3210.43       3005.36       167.56 o                         
  -3  14   5       2552.23       2392.11       156.28 o                         
  -2  14   5          1.52        -60.05        60.05 o                         
  -1  14   5         52.99         41.97        63.44 o                         
  -7  15   5       5111.97       5114.16       329.77 o                         
  -6  15   5       1623.89       1689.92       115.03 o                         
  -5  15   5          5.44         20.24        73.58 o                         
  -4  15   5        546.16        577.45       109.47 o                         
   3 -17   6         19.05        -20.67        76.28 o                         
   4 -17   6         11.31         75.36        63.79 o                         
   5 -17   6       2360.34       2161.86       126.74 o                         
   6 -17   6       1279.40       1296.13       254.71 o                         
   7 -17   6         56.53         -0.55        72.93 o                         
   0 -16   6        251.71        541.06       132.37 o                         
   1 -16   6        153.41        167.97        63.79 o                         
   2 -16   6        139.35         -0.96       132.58 o                         
   3 -16   6        734.23        638.19       128.87 o                         
   4 -16   6        301.83        284.69        65.95 o                         
   5 -16   6        596.94        645.15        81.23 o                         
   6 -16   6        312.44        334.33        73.03 o                         
   7 -16   6        302.94        225.32        78.05 o                         
   8 -16   6        196.27         80.10        85.69 o                         
   9 -16   6        329.18        439.95        91.30 o                         
  -1 -15   6       1737.28       1678.80       167.84 o                         
   0 -15   6       1255.38       1116.76       145.48 o                         
   1 -15   6        174.53        226.02        80.24 o                         
   2 -15   6       3509.07       3540.26       222.84 o                         
   3 -15   6        136.99         67.08        47.56 o                         
   4 -15   6       1249.28       1220.49        94.56 o                         
   5 -15   6       2412.70       2247.17       126.96 o                         
   6 -15   6        308.54        441.08        77.05 o                         
   7 -15   6         17.76        103.96        55.28 o                         
   8 -15   6        112.68        129.71        65.22 o                         
   9 -15   6        596.82        549.28        97.13 o                         
  10 -15   6        682.34        548.49        82.54 o                         
  -3 -14   6         45.41         54.85        80.55 o                         
  -2 -14   6       1100.68       1167.91       123.78 o                         
  -1 -14   6       1606.07       1616.93       170.01 o                         
   0 -14   6        290.34        251.60        64.55 o                         
   1 -14   6       4714.26       4594.92       137.66 o                         
   2 -14   6        908.15        864.97        66.17 o                         
   3 -14   6        317.75        295.94        60.70 o                         
   4 -14   6        344.05        430.69       111.89 o                         
   5 -14   6        648.91        694.77        73.29 o                         
   6 -14   6       1091.42       1009.26        86.43 o                         
   7 -14   6       2867.73       2918.96       127.55 o                         
   8 -14   6       2014.58       1946.65       182.13 o                         
   9 -14   6        201.33        187.72        70.36 o                         
  10 -14   6        649.58        605.64       107.12 o                         
  -4 -13   6        132.18         92.04       108.91 o                         
  -3 -13   6       1204.97       1088.88       116.88 o                         
  -2 -13   6       7307.25       7455.53       238.93 o                         
  -1 -13   6         60.03         68.26        44.62 o                         
   0 -13   6        425.76        502.39        50.39 o                         
   1 -13   6        231.27        298.10        38.40 o                         
   2 -13   6       2917.76       2996.64        77.89 o                         
   3 -13   6        376.71        378.41        41.64 o                         
   4 -13   6       4014.52       4328.86       131.38 o                         
   5 -13   6        668.17        691.86        56.73 o                         
   6 -13   6        878.68        990.37        70.54 o                         
   7 -13   6         28.31         25.22        51.99 o                         
   8 -13   6       2181.61       1917.62        94.59 o                         
   9 -13   6       2089.94       2281.75       107.43 o                         
  10 -13   6        437.62        590.31        68.48 o                         
  11 -13   6       1246.29       1065.18       102.37 o                         
  -5 -12   6       2283.45       2402.08       158.93 o                         
  -4 -12   6        239.06        364.20        83.68 o                         
  -3 -12   6       3080.75       3134.17       157.26 o                         
  -2 -12   6       1282.07       1387.41        95.36 o                         
  -1 -12   6         34.35         94.45        46.46 o                         
   0 -12   6       1074.61       1039.26        65.99 o                         
   1 -12   6       1215.14       1145.97        51.46 o                         
   2 -12   6        781.10        903.88        46.73 o                         
   3 -12   6        479.49        528.38        46.28 o                         
   4 -12   6       1781.45       1877.21        69.11 o                         
   5 -12   6        826.48        751.29        51.71 o                         
   6 -12   6         79.07        123.46        43.60 o                         
   7 -12   6       4159.56       4285.80       123.39 o                         
   8 -12   6        215.21        273.72        54.84 o                         
   9 -12   6       3092.63       3407.74       146.91 o                         
  10 -12   6       9808.21       9671.76       260.12 o                         
  11 -12   6       2331.89       2519.21       128.09 o                         
  -6 -11   6       2167.07       2265.90       234.98 o                         
  -5 -11   6        131.34        145.84        81.90 o                         
  -4 -11   6       1798.47       1811.40       135.08 o                         
  -3 -11   6       1795.49       1730.52       101.58 o                         
  -2 -11   6        132.13        137.55        34.49 o                         
  -1 -11   6       1596.40       1432.35        72.13 o                         
   0 -11   6       1560.93       1687.23        64.20 o                         
   1 -11   6        146.11        212.73        30.01 o                         
   2 -11   6       9179.43       9122.83       135.70 o                         
   3 -11   6       4337.73       4394.83        71.80 o                         
   4 -11   6       4490.30       4438.07        76.84 o                         
   5 -11   6        351.59        348.62        37.48 o                         
   6 -11   6      12891.45      13529.51       220.09 o                         
   7 -11   6       5488.88       5389.36       132.91 o                         
   8 -11   6        130.90        213.88        43.52 o                         
   9 -11   6        138.59         74.88        34.62 o                         
  10 -11   6       2481.92       2544.45       106.55 o                         
  11 -11   6        273.91        274.81        66.12 o                         
  12 -11   6       1020.82       1018.25        85.60 o                         
  -7 -10   6       1161.35       1000.50       120.11 o                         
  -6 -10   6        126.42         -8.09        90.47 o                         
  -5 -10   6        804.06        790.59        99.86 o                         
  -4 -10   6         76.58        148.37        47.00 o                         
  -3 -10   6       5455.27       5627.09       126.65 o                         
  -2 -10   6       6007.44       5743.32       157.25 o                         
  -1 -10   6      12837.32      12614.63       173.55 o                         
   0 -10   6       1806.05       1753.16        59.79 o                         
   1 -10   6        168.33        175.35        21.20 o                         
   2 -10   6        136.35        168.40        21.36 o                         
   3 -10   6       9118.95       8810.18       103.72 o                         
   4 -10   6       1001.53       1050.79        39.30 o                         
   5 -10   6       1304.83       1252.80        63.31 o                         
   6 -10   6       8701.00       8602.08       176.28 o                         
   7 -10   6       8929.43       9246.35       154.09 o                         
   8 -10   6       2496.13       2827.48        94.61 o                         
   9 -10   6          7.02         -7.22        54.19 o                         
  10 -10   6        524.17        480.43        66.40 o                         
  11 -10   6          3.47        103.32        50.27 o                         
  12 -10   6         56.09         20.21        68.72 o                         
  -7  -9   6        897.44        863.48        80.31 o                         
  -6  -9   6       2726.24       2687.94       121.77 o                         
  -5  -9   6       5036.42       4918.49       133.37 o                         
  -4  -9   6       3481.37       3453.25       119.14 o                         
  -3  -9   6        641.74        579.86        46.07 o                         
  -2  -9   6        279.96        282.40        36.26 o                         
  -1  -9   6       1110.56       1179.47        48.20 o                         
   0  -9   6       1374.74       1449.93        36.88 o                         
   1  -9   6        826.81        872.03        30.49 o                         
   2  -9   6      25537.60      25319.53       265.56 o                         
   3  -9   6      15313.80      15236.54       151.31 o                         
   4  -9   6        483.33        503.28        25.92 o                         
   5  -9   6       5671.46       5448.28       133.82 o                         
   6  -9   6       3531.55       3660.10        96.60 o                         
   7  -9   6       2600.03       2685.92        73.42 o                         
   8  -9   6       1040.12        942.04        55.05 o                         
   9  -9   6        439.42        441.14        52.60 o                         
  10  -9   6       7108.81       7353.72       162.73 o                         
  11  -9   6       2523.54       2242.83       137.18 o                         
  12  -9   6       2303.76       2632.47       128.25 o                         
  -8  -8   6       2758.72       2705.41       148.22 o                         
  -7  -8   6       1360.41       1390.48        94.42 o                         
  -6  -8   6       3786.25       3408.85       162.76 o                         
  -5  -8   6        741.87        795.93        66.61 o                         
  -4  -8   6       1471.02       1580.42        61.30 o                         
  -3  -8   6        761.30        686.38        38.75 o                         
  -2  -8   6        343.01        399.02        22.07 o                         
  -1  -8   6      15861.37      15519.50       143.39 o                         
   0  -8   6        433.92        454.67        22.46 o                         
   1  -8   6       3123.39       3186.61        50.82 o                         
   2  -8   6        180.67        180.86        15.80 o                         
   3  -8   6       2603.74       2500.55        43.95 o                         
   4  -8   6      19106.54      18806.15       181.08 o                         
   5  -8   6         28.62         26.15        27.17 o                         
   6  -8   6      12971.96      12800.32       159.95 o                         
   7  -8   6      16758.97      16748.49       199.01 o                         
   8  -8   6       3975.78       3850.09        92.79 o                         
   9  -8   6      10626.10      10958.55       267.32 o                         
  10  -8   6        748.94        863.49        80.73 o                         
  11  -8   6         33.65         14.47        71.05 o                         
  12  -8   6        165.64        265.31        71.49 o                         
  -9  -7   6       3029.53       3243.01       135.04 o                         
  -8  -7   6         55.18         84.52        63.79 o                         
  -7  -7   6        328.47        302.64        69.27 o                         
  -6  -7   6       3081.74       3105.13       105.62 o                         
  -5  -7   6        719.93        832.97        49.53 o                         
  -4  -7   6       2445.07       2488.31        74.32 o                         
  -3  -7   6       2745.25       2770.72        55.76 o                         
  -2  -7   6        245.23        309.69        17.76 o                         
  -1  -7   6      18593.08      18275.77       161.19 o                         
   0  -7   6        938.76        997.10        29.93 o                         
   1  -7   6        138.42        168.91        14.52 o                         
   2  -7   6      36263.53      36416.62       303.59 o                         
   3  -7   6      15321.18      15384.57       152.57 o                         
   4  -7   6       7389.66       7365.04       102.87 o                         
   5  -7   6       2980.63       3114.89        61.59 o                         
   6  -7   6      17746.86      17803.12       239.67 o                         
   7  -7   6        188.41        203.44        31.81 o                         
   8  -7   6         70.66         77.86        40.03 o                         
   9  -7   6       2506.02       2812.31       113.16 o                         
  10  -7   6        445.05        402.04        61.96 o                         
  11  -7   6          8.79         26.76        54.88 o                         
  12  -7   6       1563.73       1863.37       141.66 o                         
  -9  -6   6       1518.79       1619.66        99.16 o                         
  -8  -6   6         27.93        -53.85        56.98 o                         
  -7  -6   6       3831.99       3883.33       122.15 o                         
  -6  -6   6       1214.70       1257.64        71.12 o                         
  -5  -6   6      11271.35      11758.55       169.81 o                         
  -4  -6   6      21608.72      21578.68       258.27 o                         
  -3  -6   6         71.61        106.86        21.21 o                         
  -2  -6   6      25111.63      24463.22       239.66 o                         
  -1  -6   6      18385.18      18236.71       150.49 o                         
   0  -6   6        224.12        349.76        16.85 o                         
   1  -6   6       2740.45       2785.39        44.33 o                         
   2  -6   6      15033.25      15172.62       138.46 o                         
   3  -6   6       7375.96       7104.88        96.97 o                         
   4  -6   6        435.70        447.45        27.43 o                         
   5  -6   6       4411.68       4252.33        70.28 o                         
   6  -6   6        608.91        715.64        56.16 o                         
   7  -6   6        146.85         90.23        24.62 o                         
   8  -6   6         19.97         50.83        26.59 o                         
   9  -6   6        313.51        374.75        53.55 o                         
  10  -6   6         38.59          8.16        51.84 o                         
  11  -6   6       8646.58       8503.26       199.68 o                         
  12  -6   6       1947.85       1949.07       157.90 o                         
 -10  -5   6        495.63        483.71        73.19 o                         
  -9  -5   6       4218.71       4540.54       142.31 o                         
  -8  -5   6       4554.76       4849.80       205.37 o                         
  -7  -5   6       7529.18       7500.88       192.12 o                         
  -6  -5   6       1477.99       1529.72        62.62 o                         
  -5  -5   6      26440.67      26725.38       306.37 o                         
  -4  -5   6       2423.89       2416.60        67.53 o                         
  -3  -5   6       7965.09       7876.07        99.59 o                         
  -2  -5   6        367.01        416.59        17.19 o                         
  -1  -5   6      22640.27      21819.12       173.80 o                         
   0  -5   6        775.94        825.61        23.14 o                         
   1  -5   6       7759.48       7526.93        74.85 o                         
   2  -5   6      19014.74      19225.12       177.12 o                         
   3  -5   6       1624.31       1812.09        44.40 o                         
   4  -5   6        113.45        145.94        20.92 o                         
   5  -5   6       4007.40       3788.51        59.62 o                         
   6  -5   6        281.59        280.23        24.26 o                         
   7  -5   6        200.63        277.49        27.71 o                         
   8  -5   6      16227.51      15732.08       283.90 o                         
   9  -5   6        420.12        412.15        43.85 o                         
  10  -5   6       2725.77       2724.10       157.36 o                         
  11  -5   6       3027.27       2705.52       320.48 o                         
  12  -5   6        267.33        119.77        83.72 o                         
 -10  -4   6       1772.73       2093.19       121.15 o                         
  -9  -4   6       4753.27       4530.00       148.59 o                         
  -8  -4   6       4395.86       4687.23       130.34 o                         
  -7  -4   6       5641.08       5610.15       131.39 o                         
  -6  -4   6        312.92        364.69        36.94 o                         
  -5  -4   6       1292.83       1355.26        38.31 o                         
  -4  -4   6       3316.64       3160.70        64.55 o                         
  -3  -4   6       2005.02       2096.69        47.82 o                         
  -2  -4   6      45542.19      44773.27       342.33 o                         
  -1  -4   6       3992.44       4021.61        79.61 o                         
   0  -4   6        174.24        236.89        13.08 o                         
   1  -4   6       9820.68       9445.50        84.15 o                         
   2  -4   6       7830.99       8229.68        86.05 o                         
   3  -4   6        871.56        889.53        28.87 o                         
   4  -4   6      11351.90      10863.85       194.02 o                         
   5  -4   6      13355.66      13103.17       133.44 o                         
   6  -4   6       5883.43       5818.42        84.94 o                         
   7  -4   6      30628.30      30017.97       304.34 o                         
   8  -4   6       5380.87       5183.81       115.27 o                         
   9  -4   6        387.19        450.02        48.63 o                         
  10  -4   6       2494.85       2441.09        93.46 o                         
  11  -4   6       1216.73       1131.19       111.72 o                         
  12  -4   6        275.75        173.82        94.20 o                         
 -11  -3   6        195.15        153.01        67.89 o                         
 -10  -3   6        309.49        357.55        66.79 o                         
  -9  -3   6       2585.69       2520.96       109.09 o                         
  -8  -3   6        236.53        256.95        43.28 o                         
  -7  -3   6       2243.68       2420.19        74.16 o                         
  -6  -3   6        393.14        434.85        30.55 o                         
  -5  -3   6      18181.09      17863.54       181.03 o                         
  -4  -3   6       2570.82       2633.56        49.61 o                         
  -3  -3   6        388.44        418.53        19.91 o                         
  -2  -3   6         69.69        147.02        28.26 o                         
  -1  -3   6       9865.88       9705.13        83.03 o                         
   0  -3   6        126.72        162.22        15.05 o                         
   1  -3   6      31602.02      30875.44       236.53 o                         
   2  -3   6      10619.14      11346.76       110.04 o                         
   3  -3   6      39756.39      39569.21       313.91 o                         
   4  -3   6      54277.85      54618.38       457.33 o                         
   5  -3   6        231.85        255.42        16.79 o                         
   6  -3   6       3556.19       3434.10        68.63 o                         
   7  -3   6         20.72         38.45        21.97 o                         
   8  -3   6         19.37         36.30        31.71 o                         
   9  -3   6       6034.87       5758.71       130.60 o                         
  10  -3   6       1695.17       1767.52       108.74 o                         
  11  -3   6       3710.22       3495.14       168.89 o                         
 -11  -2   6       2575.26       2822.61       166.42 o                         
 -10  -2   6       1597.48       1641.47       101.35 o                         
  -9  -2   6        814.45        913.16        73.07 o                         
  -8  -2   6       2508.16       2547.58        90.01 o                         
  -7  -2   6        216.96        254.00        29.18 o                         
  -6  -2   6      20935.71      21325.65       217.75 o                         
  -5  -2   6      11337.31      11200.65       128.52 o                         
  -4  -2   6      14294.97      14240.65       138.72 o                         
  -3  -2   6        138.11        265.51        22.97 o                         
  -2  -2   6       6144.18       6017.31        58.93 o                         
  -1  -2   6         71.68        154.87        15.21 o                         
   0  -2   6      32219.46      32703.26       239.70 o                         
   1  -2   6        719.76        784.75        17.44 o                         
   2  -2   6       1006.53       1088.45        27.80 o                         
   3  -2   6       1743.50       1946.78        33.95 o                         
   4  -2   6      11402.59      11122.86       109.73 o                         
   5  -2   6       7567.79       7152.32        89.52 o                         
   6  -2   6       4758.59       4608.47        93.33 o                         
   7  -2   6      11308.78      11131.73       131.27 o                         
   8  -2   6       3266.29       3081.88        83.22 o                         
   9  -2   6        752.92        750.48        57.62 o                         
  10  -2   6       2493.61       2602.93       123.96 o                         
  11  -2   6       3269.77       3155.65       145.74 o                         
 -11  -1   6         76.27         15.93        64.45 o                         
 -10  -1   6       4332.96       4273.76       155.13 o                         
  -9  -1   6      18435.10      17908.82       281.32 o                         
  -8  -1   6       5826.56       5799.71       105.31 o                         
  -7  -1   6        807.42        753.45        39.99 o                         
  -6  -1   6        391.72        395.74        23.06 o                         
  -5  -1   6        111.97        117.84        12.84 o                         
  -4  -1   6       8221.52       8109.78        85.84 o                         
  -3  -1   6      11895.67      11818.80       109.11 o                         
  -2  -1   6       3138.36       3142.11        38.52 o                         
  -1  -1   6      29549.81      29338.03       192.67 o                         
   0  -1   6      30991.86      31422.71       212.30 o                         
   1  -1   6       6693.63       6709.98        69.35 o                         
   2  -1   6      19838.92      19563.58       169.10 o                         
   3  -1   6      11151.59      11408.65       125.28 o                         
   4  -1   6       1329.60       1451.20        35.80 o                         
   5  -1   6        753.59        818.59        31.00 o                         
   6  -1   6        799.57        893.37        38.07 o                         
   7  -1   6      14854.98      14989.02       176.49 o                         
   8  -1   6       4457.08       4531.53       127.50 o                         
   9  -1   6        221.96        263.70        86.52 o                         
  10  -1   6        507.15        594.49        85.74 o                         
  11  -1   6        107.81        127.35        89.63 o                         
 -12   0   6       2662.40       2389.96       178.68 o                         
 -11   0   6        530.36        754.25        79.29 o                         
 -10   0   6          6.70         28.71        54.12 o                         
  -9   0   6         85.73        169.74        40.80 o                         
  -8   0   6       2290.80       2337.52        70.54 o                         
  -7   0   6       1948.50       1929.80        64.50 o                         
  -6   0   6       1389.45       1397.94        48.20 o                         
  -5   0   6       8140.93       8120.25        91.15 o                         
  -4   0   6      68642.16      67932.45       510.03 o                         
  -3   0   6      17891.76      18184.69       159.10 o                         
  -2   0   6        968.69       1062.60        24.14 o                         
  -1   0   6      18861.20      18909.92       122.17 o                         
   0   0   6       8334.81       8167.25        72.00 o                         
   1   0   6      47816.02      48605.04       385.82 o                         
   2   0   6       4265.23       4531.14        65.16 o                         
   3   0   6      22731.20      23064.24       306.14 o                         
   4   0   6      54479.31      54727.59       540.03 o                         
   5   0   6        814.61        965.50        36.93 o                         
   6   0   6      10506.33      10383.88       133.47 o                         
   7   0   6       2659.22       2637.20        74.85 o                         
   8   0   6         57.44         28.50        45.97 o                         
   9   0   6        319.13        378.02        99.59 o                         
  10   0   6          4.83         -1.89        71.06 o                         
  11   0   6        391.31        326.90        82.60 o                         
 -12   1   6        153.05        129.12       107.98 o                         
 -11   1   6       1680.30       1642.83       110.87 o                         
 -10   1   6         20.81         65.02        41.38 o                         
  -9   1   6         77.21         90.48        39.85 o                         
  -8   1   6       3919.62       3960.92       116.83 o                         
  -7   1   6       9236.54       8804.49       128.69 o                         
  -6   1   6        681.92        774.41        40.10 o                         
  -5   1   6       1822.01       1778.23        40.36 o                         
  -4   1   6       1958.23       2071.14        40.48 o                         
  -3   1   6        247.86        261.36        19.32 o                         
  -2   1   6      50804.56      51289.54       387.28 o                         
  -1   1   6      22289.99      22520.84       176.87 o                         
   0   1   6      29214.33      29001.02       208.54 o                         
   1   1   6      46500.55      47024.88       378.72 o                         
   2   1   6       1786.62       1814.70        41.53 o                         
   3   1   6      57475.14      57328.26       615.49 o                         
   4   1   6        915.91        858.97        38.75 o                         
   5   1   6       1970.96       2173.53        53.45 o                         
   6   1   6       2142.45       2164.96        64.19 o                         
   7   1   6        324.67        314.97        39.94 o                         
   8   1   6        118.63        146.43        44.05 o                         
   9   1   6       2849.25       2780.96       149.38 o                         
  10   1   6       1474.90       1191.96       220.83 o                         
 -12   2   6        143.70         96.74        65.79 o                         
 -11   2   6        480.22        348.71        91.48 o                         
 -10   2   6        568.36        669.69        58.15 o                         
  -9   2   6       3674.28       3799.37       102.00 o                         
  -8   2   6       4906.44       4786.69        99.86 o                         
  -7   2   6       8911.75       9094.23       133.45 o                         
  -6   2   6       1727.52       1693.46        45.33 o                         
  -5   2   6         43.43         66.44        17.74 o                         
  -4   2   6      34517.22      34183.50       292.67 o                         
  -3   2   6       1409.47       1554.14        43.63 o                         
  -2   2   6        949.53        993.02        26.33 o                         
  -1   2   6      21774.08      22373.64       174.13 o                         
   0   2   6      56645.21      57414.79       433.84 o                         
   1   2   6      10160.85      10284.25       125.79 o                         
   2   2   6        774.54        896.05        32.70 o                         
   3   2   6       1773.34       1629.97        73.03 o                         
   4   2   6       1456.46       1594.94        55.68 o                         
   5   2   6        528.47        579.07        40.04 o                         
   6   2   6       7568.49       7485.19       106.56 o                         
   7   2   6       1395.02       1422.02        86.84 o                         
   8   2   6       4810.98       4594.39       155.81 o                         
   9   2   6       1377.04       1248.05       110.14 o                         
  10   2   6         82.74         75.06        71.59 o                         
 -12   3   6       5527.80       5667.65       183.92 o                         
 -11   3   6       5213.81       5623.57       163.50 o                         
 -10   3   6       3621.54       3756.82       110.85 o                         
  -9   3   6         22.40         38.02        34.84 o                         
  -8   3   6       2271.73       2404.59        83.45 o                         
  -7   3   6        312.62        375.94        28.38 o                         
  -6   3   6      11381.09      10955.26       122.97 o                         
  -5   3   6        101.72        146.69        18.89 o                         
  -4   3   6      34646.23      33907.74       306.40 o                         
  -3   3   6      12273.20      11931.74       109.90 o                         
  -2   3   6        948.73        987.36        30.29 o                         
  -1   3   6      35292.88      35135.45       262.52 o                         
   0   3   6       3001.26       2995.31        46.06 o                         
   1   3   6        184.84        184.84        19.93 o                         
   2   3   6       3333.68       3471.63        67.91 o                         
   3   3   6       8078.70       7782.29       114.03 o                         
   4   3   6        196.13        198.37        31.83 o                         
   5   3   6      11940.55      11956.55       169.06 o                         
   6   3   6        427.12        594.33        48.84 o                         
   7   3   6        440.64        432.94        54.39 o                         
   8   3   6         44.36        146.01        46.52 o                         
   9   3   6        518.19        581.60        91.08 o                         
 -12   4   6          7.72        -46.88        46.88 o                         
 -11   4   6        323.68        284.92        58.97 o                         
 -10   4   6      10048.56      10152.27       169.54 o                         
  -9   4   6       2118.73       2243.85        80.52 o                         
  -8   4   6       3092.87       2979.93        69.53 o                         
  -7   4   6      15682.97      15501.19       215.66 o                         
  -6   4   6       2905.82       2757.19        59.49 o                         
  -5   4   6      38636.76      38625.61       312.45 o                         
  -4   4   6      35426.98      34761.00       299.74 o                         
  -3   4   6        164.33        204.81        20.30 o                         
  -2   4   6      11082.82      10678.98       113.54 o                         
  -1   4   6       3881.12       3645.64        50.25 o                         
   0   4   6        240.24        289.55        17.87 o                         
   1   4   6        123.23        133.06        19.45 o                         
   2   4   6      15112.49      15242.00       171.62 o                         
   3   4   6       2347.42       2455.08        65.34 o                         
   4   4   6      13619.46      13578.96       165.17 o                         
   5   4   6       2063.42       2144.80        94.65 o                         
   6   4   6        256.94        234.03        41.17 o                         
   7   4   6       1828.82       1995.82        92.36 o                         
   8   4   6       2337.66       2064.64       108.21 o                         
   9   4   6        467.84        369.60        93.84 o                         
 -12   5   6        509.97        632.56        87.67 o                         
 -11   5   6       1297.87       1398.41       101.74 o                         
 -10   5   6       1928.22       1976.36        98.25 o                         
  -9   5   6       2100.54       2191.06        87.04 o                         
  -8   5   6      37514.96      36299.73       369.96 o                         
  -7   5   6       1269.41       1343.56        49.78 o                         
  -6   5   6       4524.63       4327.38        71.05 o                         
  -5   5   6       3641.78       3751.30        59.23 o                         
  -4   5   6         33.48         53.29        14.65 o                         
  -3   5   6       4045.55       4092.48        61.58 o                         
  -2   5   6       2999.70       3095.86        55.33 o                         
  -1   5   6      31176.09      30242.19       277.93 o                         
   0   5   6      21226.78      21056.67       211.08 o                         
   1   5   6      29190.07      28995.09       293.48 o                         
   2   5   6       1253.33       1113.94        36.01 o                         
   3   5   6        202.38        274.98        26.10 o                         
   4   5   6        984.95       1071.96        45.82 o                         
   5   5   6       2732.32       2680.87       108.64 o                         
   6   5   6       1343.45       1213.95        92.15 o                         
   7   5   6        599.10        658.87       104.31 o                         
   8   5   6       2235.80       2399.36       226.93 o                         
 -12   6   6       3691.18       3608.88       160.17 o                         
 -11   6   6       7726.21       7472.53       194.55 o                         
 -10   6   6        524.07        530.30        60.40 o                         
  -9   6   6        471.21        476.91        56.81 o                         
  -8   6   6        255.62        253.23        32.37 o                         
  -7   6   6        247.09        239.13        28.34 o                         
  -6   6   6       5001.37       4965.62        87.21 o                         
  -5   6   6      11141.89      11136.04       126.70 o                         
  -4   6   6      12761.02      12597.11       133.23 o                         
  -3   6   6      24827.81      24882.67       228.54 o                         
  -2   6   6       8948.84       8591.40       106.47 o                         
  -1   6   6       2126.08       2278.97        86.17 o                         
   0   6   6         33.79         50.33        16.95 o                         
   1   6   6         19.51         13.70        18.26 o                         
   2   6   6       1432.49       1361.67        55.99 o                         
   3   6   6       4199.14       4014.12       147.48 o                         
   4   6   6       5430.82       5793.37       134.94 o                         
   5   6   6       3708.86       3781.74       149.43 o                         
   6   6   6        721.84        744.98        97.48 o                         
   7   6   6         58.40         56.07        85.32 o                         
 -12   7   6       5527.24       5393.38       164.62 o                         
 -11   7   6        455.04        447.72        70.42 o                         
 -10   7   6        706.94        794.23        65.97 o                         
  -9   7   6       1043.97       1054.83        54.98 o                         
  -8   7   6       3683.90       3619.20        82.32 o                         
  -7   7   6        204.50        192.23        34.13 o                         
  -6   7   6       5016.99       5054.50       105.46 o                         
  -5   7   6       2076.53       1973.89        50.53 o                         
  -4   7   6       7077.93       6964.98       104.45 o                         
  -3   7   6       1874.48       1794.92        51.49 o                         
  -2   7   6       1534.87       1509.55        42.18 o                         
  -1   7   6       4955.12       4850.43        88.84 o                         
   0   7   6         23.11         78.33        37.16 o                         
   1   7   6       5597.94       5641.22       127.17 o                         
   2   7   6        129.76        182.13        38.40 o                         
   3   7   6        258.15        259.74        47.70 o                         
   4   7   6       3229.49       3336.40       126.52 o                         
   5   7   6       2720.95       3263.19       163.68 o                         
   6   7   6       1020.08       1140.66       182.43 o                         
   7   7   6         72.39         10.85        74.71 o                         
 -12   8   6         45.39        -23.44        85.46 o                         
 -11   8   6         51.14         38.99        52.02 o                         
 -10   8   6       1023.92       1174.47       111.02 o                         
  -9   8   6       4893.05       5068.94       141.28 o                         
  -8   8   6       8998.32       8536.45       145.28 o                         
  -7   8   6      17475.77      17474.81       280.34 o                         
  -6   8   6       2031.62       2027.77        71.38 o                         
  -5   8   6       1081.25       1153.58        73.82 o                         
  -4   8   6       5959.54       5849.20       104.25 o                         
  -3   8   6        387.20        421.74        36.90 o                         
  -2   8   6       2443.44       2611.80        93.72 o                         
  -1   8   6        737.64        772.27        52.88 o                         
   0   8   6       2563.89       2432.00        90.37 o                         
   1   8   6      15868.36      16187.74       266.94 o                         
   2   8   6        623.45        789.25        84.27 o                         
   3   8   6         44.89         37.31        47.82 o                         
   4   8   6       2873.71       3157.11       169.17 o                         
   5   8   6        132.25         55.86        71.37 o                         
   6   8   6         38.36        119.68        87.33 o                         
 -12   9   6       4127.20       4230.51       199.13 o                         
 -11   9   6       5383.95       5328.38       273.99 o                         
 -10   9   6       5916.11       5784.56       148.37 o                         
  -9   9   6       1537.85       1394.46        81.88 o                         
  -8   9   6         72.92        104.78        49.97 o                         
  -7   9   6       2356.67       2423.83       137.00 o                         
  -6   9   6       1794.40       1728.21        85.49 o                         
  -5   9   6      12854.62      12565.72       252.02 o                         
  -4   9   6        624.52        686.23        49.98 o                         
  -3   9   6      12150.60      11881.08       202.64 o                         
  -2   9   6      14896.02      14849.50       236.56 o                         
  -1   9   6       1333.32       1351.09        72.94 o                         
   0   9   6      10129.12      10188.44       189.83 o                         
   1   9   6       3284.77       3030.24       140.17 o                         
   2   9   6        528.87        607.68        62.12 o                         
   3   9   6        416.68        460.58        63.06 o                         
   4   9   6        830.07        784.26       111.41 o                         
   5   9   6        393.07        468.36        97.25 o                         
 -11  10   6          6.44        -31.60        76.01 o                         
 -10  10   6        808.97        764.20        77.24 o                         
  -9  10   6       1364.93       1430.90        94.40 o                         
  -8  10   6       1396.75       1543.10        92.65 o                         
  -7  10   6       5319.98       5330.12       148.22 o                         
  -6  10   6       6697.01       6456.86       159.06 o                         
  -5  10   6       5791.45       5876.92       158.33 o                         
  -4  10   6       5253.22       5258.37       137.79 o                         
  -3  10   6      18046.17      17885.96       278.84 o                         
  -2  10   6        659.26        686.91        60.98 o                         
  -1  10   6       1931.52       1893.75        88.87 o                         
   0  10   6        347.03        285.88        84.80 o                         
   1  10   6        468.57        623.57        92.34 o                         
   2  10   6        114.70        251.70        65.21 o                         
   3  10   6        586.50        741.01        98.70 o                         
   4  10   6       1247.45       1221.34       134.07 o                         
 -11  11   6         36.99         99.81        95.07 o                         
 -10  11   6        734.28        657.82        91.46 o                         
  -9  11   6        219.26        115.12        65.56 o                         
  -8  11   6       1858.68       1899.41       105.68 o                         
  -7  11   6       7249.64       6957.27       267.50 o                         
  -6  11   6       3320.93       3412.23       129.47 o                         
  -5  11   6       1735.96       1541.03       134.08 o                         
  -4  11   6         96.54        161.29        51.34 o                         
  -3  11   6        212.42        190.63        53.83 o                         
  -2  11   6         87.08         93.73        62.56 o                         
  -1  11   6        761.63        841.21       125.34 o                         
   0  11   6       3842.34       3841.18       161.47 o                         
   1  11   6       1000.12        849.41        85.03 o                         
   2  11   6        839.09        766.34        90.12 o                         
   3  11   6        136.95         37.97       106.85 o                         
 -10  12   6       4562.50       4745.06       221.18 o                         
  -9  12   6        867.02       1030.72       101.87 o                         
  -8  12   6        600.27        704.11        87.87 o                         
  -7  12   6       3388.78       3703.47       207.08 o                         
  -6  12   6        187.94        176.97        66.90 o                         
  -5  12   6       2150.75       2245.24       112.71 o                         
  -4  12   6         98.66        171.71        87.47 o                         
  -3  12   6       2379.61       2459.29       117.08 o                         
  -2  12   6        155.67        111.42        99.73 o                         
  -1  12   6       1372.32       1381.18       116.64 o                         
   0  12   6        982.00       1208.23        97.88 o                         
   1  12   6       1392.08       1438.66       113.12 o                         
   2  12   6         39.17        141.90       100.56 o                         
  -9  13   6       2054.61       2023.42       140.68 o                         
  -8  13   6       1797.55       1900.46       124.11 o                         
  -7  13   6          1.35         -3.87        60.93 o                         
  -6  13   6         37.39         30.70        65.11 o                         
  -5  13   6        103.20        101.00        60.04 o                         
  -4  13   6       5329.37       5561.72       193.26 o                         
  -3  13   6       3749.09       3891.56       189.67 o                         
  -2  13   6       2116.08       2225.35       148.29 o                         
  -1  13   6        151.95         45.37        82.04 o                         
   0  13   6        111.09        139.86        61.41 o                         
  -8  14   6       2095.37       2158.26       229.98 o                         
  -7  14   6       7539.58       7691.63       401.14 o                         
  -6  14   6       3762.94       3405.55       193.55 o                         
  -5  14   6       1118.05       1051.50       142.78 o                         
  -4  14   6         93.24        132.45        80.00 o                         
  -3  14   6          9.70         16.90        81.18 o                         
  -2  14   6        555.79        550.07       120.91 o                         
   3 -17   7         96.82         22.77        89.76 o                         
   4 -17   7        540.41        608.60        83.47 o                         
   5 -17   7       1754.60       1799.23       171.87 o                         
   6 -17   7       2649.13       2441.31       159.67 o                         
   0 -16   7          6.55         96.44       175.63 o                         
   1 -16   7       2454.12       2470.10       191.02 o                         
   2 -16   7       4451.00       4050.57       191.96 o                         
   3 -16   7       2027.32       1960.07       153.40 o                         
   4 -16   7        154.83        142.32        68.29 o                         
   5 -16   7          6.10        -81.00       120.54 o                         
   6 -16   7       1379.38       1318.34       115.25 o                         
   7 -16   7         91.19         23.00        92.12 o                         
   8 -16   7        219.69        318.69        82.59 o                         
  -1 -15   7        961.64       1041.60       115.85 o                         
   0 -15   7        204.10        334.13        77.06 o                         
   1 -15   7        437.27        452.33        73.55 o                         
   2 -15   7         34.45         75.75        56.49 o                         
   3 -15   7        244.34        155.06        91.89 o                         
   4 -15   7         58.63        102.14        64.65 o                         
   5 -15   7          3.40         39.85        54.56 o                         
   6 -15   7       2809.50       2798.81       139.99 o                         
   7 -15   7       5477.69       6102.04       282.50 o                         
   8 -15   7       3358.72       3540.08       161.48 o                         
   9 -15   7        105.52        162.92        61.72 o                         
  10 -15   7       1146.57        329.03       277.08 o                         
  -3 -14   7        349.04        405.22        89.79 o                         
  -2 -14   7       2130.80       2237.36       180.43 o                         
  -1 -14   7        273.61        270.19        74.83 o                         
   0 -14   7        116.73        115.42        49.31 o                         
   1 -14   7        216.38         85.47        89.66 o                         
   2 -14   7         56.45         77.24        41.67 o                         
   3 -14   7       2307.05       2222.40        84.03 o                         
   4 -14   7       1014.84       1023.63        74.15 o                         
   5 -14   7        326.48        169.38        63.55 o                         
   6 -14   7        791.71        860.34        69.50 o                         
   7 -14   7       2398.52       2408.65       114.01 o                         
   8 -14   7       1617.66       1555.66       135.77 o                         
   9 -14   7       1152.74       1133.73        92.89 o                         
  10 -14   7         61.67         55.93        94.27 o                         
  -4 -13   7         56.12        111.07        93.33 o                         
  -3 -13   7       1074.54       1252.25       122.93 o                         
  -2 -13   7          7.91        -49.52        73.98 o                         
  -1 -13   7          8.69          6.24        36.20 o                         
   0 -13   7        619.24        620.03        56.51 o                         
   1 -13   7         76.14         75.42        36.74 o                         
   2 -13   7        223.63        191.89        56.58 o                         
   3 -13   7       4870.54       5145.21       128.72 o                         
   4 -13   7       2562.56       2741.32       197.14 o                         
   5 -13   7        301.71        314.30        51.21 o                         
   6 -13   7       1698.01       1617.97        81.85 o                         
   7 -13   7        962.51        998.42        73.94 o                         
   8 -13   7        286.68        237.79        55.23 o                         
   9 -13   7        216.59        351.24        60.48 o                         
  10 -13   7       4656.79       4764.51       176.15 o                         
  11 -13   7       1281.68       1326.13       108.30 o                         
  -5 -12   7        280.93        189.50       102.82 o                         
  -4 -12   7        127.83        190.94        77.12 o                         
  -3 -12   7       1181.72       1176.16       109.86 o                         
  -2 -12   7        163.00        185.82        61.07 o                         
  -1 -12   7       2531.27       2702.17       163.35 o                         
   0 -12   7       8491.33       8680.25       212.18 o                         
   1 -12   7       1340.20       1301.66        64.36 o                         
   2 -12   7       3187.98       3273.36        87.93 o                         
   3 -12   7       4257.29       4126.58        98.12 o                         
   4 -12   7       1284.87       1313.31        74.21 o                         
   5 -12   7       4916.92       5057.43       114.57 o                         
   6 -12   7        238.12        414.87        70.51 o                         
   7 -12   7       5709.90       5515.53       141.66 o                         
   8 -12   7        251.70        261.22        50.65 o                         
   9 -12   7       3537.91       3132.25       110.63 o                         
  10 -12   7       3741.73       3948.76       238.20 o                         
  11 -12   7        595.47        616.44        74.90 o                         
  -6 -11   7         41.72        -46.10        98.90 o                         
  -5 -11   7        677.26        871.75       113.78 o                         
  -4 -11   7        325.27        376.11        85.21 o                         
  -3 -11   7       4112.61       3999.86       143.42 o                         
  -2 -11   7        253.21        297.19        43.35 o                         
  -1 -11   7       8517.80       8476.45       159.55 o                         
   0 -11   7         43.97         77.71        27.88 o                         
   1 -11   7       4059.57       4107.25        86.57 o                         
   2 -11   7       1155.51       1162.62        48.42 o                         
   3 -11   7       8106.60       8189.18       112.89 o                         
   4 -11   7       1059.13       1032.64        44.61 o                         
   5 -11   7       2739.45       3204.72        90.48 o                         
   6 -11   7      18324.78      17710.73       267.35 o                         
   7 -11   7       5804.66       6227.65       143.44 o                         
   8 -11   7        135.81        186.16        47.05 o                         
   9 -11   7       1776.36       1716.15       105.30 o                         
  10 -11   7        305.92        274.91        65.93 o                         
  11 -11   7       1428.68       1321.53        90.82 o                         
  -7 -10   7          9.73         47.98        81.16 o                         
  -6 -10   7        496.56        436.59       108.00 o                         
  -5 -10   7       1044.31        957.60        90.70 o                         
  -4 -10   7       3887.68       4105.58       116.40 o                         
  -3 -10   7        415.47        590.52        60.77 o                         
  -2 -10   7        747.73        738.30        50.62 o                         
  -1 -10   7       2104.26       2023.07        65.57 o                         
   0 -10   7       4694.10       4669.94        77.39 o                         
   1 -10   7       1984.96       2103.64        50.83 o                         
   2 -10   7      12441.19      12276.04       138.37 o                         
   3 -10   7      12771.51      12508.68       135.18 o                         
   4 -10   7        216.37        263.10        30.53 o                         
   5 -10   7       3343.39       3488.60        93.85 o                         
   6 -10   7        122.10        143.33        44.29 o                         
   7 -10   7       2072.80       2351.95       104.17 o                         
   8 -10   7       1963.30       2014.80        75.64 o                         
   9 -10   7        466.20        510.12        71.30 o                         
  10 -10   7       1463.86       1664.13        99.89 o                         
  11 -10   7       5565.69       5427.21       150.47 o                         
  12 -10   7       4249.68       4615.81       158.00 o                         
  -7  -9   7       1661.97       1573.65       115.70 o                         
  -6  -9   7        335.42        301.78        60.50 o                         
  -5  -9   7       6147.29       6217.34       147.92 o                         
  -4  -9   7       1059.11       1106.05        93.51 o                         
  -3  -9   7        364.54        399.90        48.07 o                         
  -2  -9   7       2901.56       2901.23        94.75 o                         
  -1  -9   7       9180.58       9066.01       100.38 o                         
   0  -9   7       2985.63       2988.17        64.24 o                         
   1  -9   7       1265.90       1313.80        37.99 o                         
   2  -9   7        236.38        285.18        22.24 o                         
   3  -9   7       9349.59       9342.92       126.96 o                         
   4  -9   7       2319.80       2418.56        59.97 o                         
   5  -9   7        826.24        885.57        67.05 o                         
   6  -9   7       3191.15       3173.61        92.87 o                         
   7  -9   7       6161.63       6550.01       122.77 o                         
   8  -9   7       8593.25       8250.40       143.21 o                         
   9  -9   7       5800.39       6165.41       146.49 o                         
  10  -9   7       1043.00       1064.72        75.20 o                         
  11  -9   7        860.75        852.05        74.81 o                         
  12  -9   7        405.63        460.41        65.20 o                         
  -8  -8   7       1395.37       1387.64       102.04 o                         
  -7  -8   7        253.38        153.66        63.33 o                         
  -6  -8   7       1784.33       1755.42        97.19 o                         
  -5  -8   7         81.50        120.33        48.03 o                         
  -4  -8   7        549.97        629.18        43.94 o                         
  -3  -8   7       4936.67       4815.39        87.78 o                         
  -2  -8   7       7105.70       7283.25        94.89 o                         
  -1  -8   7      15794.73      15715.09       139.81 o                         
   0  -8   7       9250.11       8894.62       101.36 o                         
   1  -8   7       1849.53       1785.63        39.55 o                         
   2  -8   7       9924.10       9893.86       108.03 o                         
   3  -8   7         51.32         92.39        13.13 o                         
   4  -8   7       3688.82       3753.80        89.75 o                         
   5  -8   7       1969.38       1898.56       106.30 o                         
   6  -8   7       9484.59       9800.25       145.92 o                         
   7  -8   7       4268.25       4188.39        90.42 o                         
   8  -8   7       7230.27       7326.68       130.89 o                         
   9  -8   7         12.37         38.24        45.56 o                         
  10  -8   7       3136.84       3128.38       127.00 o                         
  11  -8   7          8.07         98.68        50.98 o                         
  12  -8   7         48.51         23.60        67.84 o                         
  -9  -7   7         29.88         89.24        61.47 o                         
  -8  -7   7        147.93        164.07        81.17 o                         
  -7  -7   7       1082.53       1139.25        85.66 o                         
  -6  -7   7        122.98        212.16        50.13 o                         
  -5  -7   7      14407.57      14217.05       200.75 o                         
  -4  -7   7       7527.14       7260.75       127.18 o                         
  -3  -7   7        855.10        896.34        40.36 o                         
  -2  -7   7        172.93        187.00        15.25 o                         
  -1  -7   7      10769.27      10667.81       110.48 o                         
   0  -7   7       7551.42       7534.71        77.69 o                         
   1  -7   7       1296.97       1372.87        34.16 o                         
   2  -7   7       2245.36       2293.26        40.96 o                         
   3  -7   7      31676.60      31673.25       284.17 o                         
   4  -7   7       9689.05       9445.89       167.91 o                         
   5  -7   7      16208.28      16517.16       232.94 o                         
   6  -7   7       3599.81       3651.40        71.79 o                         
   7  -7   7          9.51         43.09        23.96 o                         
   8  -7   7        456.29        562.38        45.16 o                         
   9  -7   7       2362.01       2439.92       107.62 o                         
  10  -7   7       1072.89       1243.00       119.19 o                         
  11  -7   7       4252.87       4426.31       172.52 o                         
  12  -7   7       4708.68       4885.88       230.13 o                         
  -9  -6   7       1562.09       1692.69       106.12 o                         
  -8  -6   7       1622.99       1620.52        90.00 o                         
  -7  -6   7        175.62        193.88        56.60 o                         
  -6  -6   7        300.86        362.49        42.94 o                         
  -5  -6   7       6874.78       6962.58       140.81 o                         
  -4  -6   7       1797.33       1955.62        65.44 o                         
  -3  -6   7       2165.48       2305.19        57.66 o                         
  -2  -6   7       7948.55       8209.93       103.19 o                         
  -1  -6   7       9385.29       9313.16        98.96 o                         
   0  -6   7      23669.01      23651.41       187.36 o                         
   1  -6   7       6299.92       6302.93        98.86 o                         
   2  -6   7       6139.17       6267.94        72.94 o                         
   3  -6   7       7633.77       7386.50       102.95 o                         
   4  -6   7         40.22         58.42        22.02 o                         
   5  -6   7      16622.59      16359.50       179.86 o                         
   6  -6   7       8528.06       8443.50       116.47 o                         
   7  -6   7       1239.01       1223.39        52.27 o                         
   8  -6   7      24861.90      24738.82       388.76 o                         
   9  -6   7       2998.97       2798.56       114.24 o                         
  10  -6   7       5575.75       6169.54       166.16 o                         
  11  -6   7       7953.32       7970.01       359.27 o                         
  12  -6   7        622.41        603.10       125.83 o                         
 -10  -5   7        330.08        333.78        65.72 o                         
  -9  -5   7       2346.55       2599.49       150.37 o                         
  -8  -5   7       9240.80       9550.83       190.45 o                         
  -7  -5   7        314.75        286.22        52.24 o                         
  -6  -5   7       2690.63       2655.68        83.56 o                         
  -5  -5   7       4981.44       5021.41        96.16 o                         
  -4  -5   7        799.26        762.94        29.97 o                         
  -3  -5   7         67.50         82.58        13.30 o                         
  -2  -5   7        363.09        513.28        38.14 o                         
  -1  -5   7        673.97        759.07        23.30 o                         
   0  -5   7       4531.81       4722.19        89.53 o                         
   1  -5   7       1224.91       1266.42        24.82 o                         
   2  -5   7      17383.72      17443.45       164.92 o                         
   3  -5   7       4158.76       4149.07        71.39 o                         
   4  -5   7      17550.09      17307.80       180.10 o                         
   5  -5   7      31895.72      31675.82       284.09 o                         
   6  -5   7       2412.46       2376.35        59.38 o                         
   7  -5   7      41085.83      39994.16       498.47 o                         
   8  -5   7      11793.82      11212.68       186.29 o                         
   9  -5   7        264.58        279.06        49.43 o                         
  10  -5   7       2229.75       2338.56       146.26 o                         
  11  -5   7          3.49         23.89        63.55 o                         
  12  -5   7        728.19        803.70       220.92 o                         
 -10  -4   7          2.73        -10.21        64.27 o                         
  -9  -4   7       3387.04       3259.88       121.63 o                         
  -8  -4   7        165.56        209.07        63.24 o                         
  -7  -4   7       1825.29       2020.07       112.47 o                         
  -6  -4   7       4183.91       4102.02        94.59 o                         
  -5  -4   7       2569.96       2621.54        53.62 o                         
  -4  -4   7        256.58        288.35        20.68 o                         
  -3  -4   7       7857.82       7996.18        90.90 o                         
  -2  -4   7       2756.40       2749.75        41.43 o                         
  -1  -4   7       4105.91       4008.49        48.52 o                         
   0  -4   7      38791.38      39262.14       287.84 o                         
   1  -4   7      10248.46      10256.26        94.90 o                         
   2  -4   7       2260.26       2327.03        34.22 o                         
   3  -4   7      10531.05      10804.84       126.72 o                         
   4  -4   7      60022.40      58888.03       462.28 o                         
   5  -4   7        260.18        296.08        19.08 o                         
   6  -4   7        285.19        333.32        25.89 o                         
   7  -4   7          9.95         70.30        28.07 o                         
   8  -4   7         16.97         67.96        32.37 o                         
   9  -4   7       7978.60       7879.82       158.65 o                         
  10  -4   7          1.59         25.60        45.75 o                         
  11  -4   7        826.37        708.06       104.04 o                         
 -11  -3   7       1840.16       1872.20       120.91 o                         
 -10  -3   7        299.52        388.33        68.60 o                         
  -9  -3   7        124.95        164.91        52.44 o                         
  -8  -3   7       2230.89       2176.98        90.16 o                         
  -7  -3   7        296.74        296.80        37.13 o                         
  -6  -3   7      15317.67      15552.90       173.49 o                         
  -5  -3   7       4850.92       4860.27        74.95 o                         
  -4  -3   7      16626.07      16270.02       157.64 o                         
  -3  -3   7       2825.76       2885.74        47.91 o                         
  -2  -3   7         70.39        121.06        12.09 o                         
  -1  -3   7        743.09        786.89        23.43 o                         
   0  -3   7      40682.91      40750.38       283.32 o                         
   1  -3   7      27082.86      26827.23       192.15 o                         
   2  -3   7       6321.55       6629.16        79.02 o                         
   3  -3   7      15963.96      16090.91       142.35 o                         
   4  -3   7       2423.44       2382.83        38.85 o                         
   5  -3   7       5551.56       5581.27        68.84 o                         
   6  -3   7      19265.71      18844.43       207.03 o                         
   7  -3   7       3221.98       3072.51        69.07 o                         
   8  -3   7        135.10        100.30        55.27 o                         
   9  -3   7       3104.53       2944.80       101.01 o                         
  10  -3   7       4284.60       4266.74       182.38 o                         
  11  -3   7       4894.90       4904.75       210.15 o                         
 -11  -2   7        142.82        137.38        74.90 o                         
 -10  -2   7        161.10         93.28        62.73 o                         
  -9  -2   7       8388.88       8542.04       193.01 o                         
  -8  -2   7       1072.63       1126.73        57.62 o                         
  -7  -2   7       6185.03       6024.54        97.28 o                         
  -6  -2   7       1206.02       1244.80        41.54 o                         
  -5  -2   7        110.60        141.06        20.12 o                         
  -4  -2   7        782.36        869.32        28.59 o                         
  -3  -2   7      24211.50      24106.60       199.50 o                         
  -2  -2   7        253.15        309.43        13.67 o                         
  -1  -2   7      23903.68      24497.98       172.55 o                         
   0  -2   7      38120.37      38703.57       297.35 o                         
   1  -2   7         78.35        105.76         9.17 o                         
   2  -2   7      45969.81      46129.32       367.66 o                         
   3  -2   7       9684.01       9835.37       102.95 o                         
   4  -2   7       1483.34       1467.89        32.76 o                         
   5  -2   7       2397.43       2391.22        43.10 o                         
   6  -2   7      13763.19      13732.61       148.76 o                         
   7  -2   7      19269.65      19707.65       240.29 o                         
   8  -2   7      20253.33      19879.85       280.09 o                         
   9  -2   7       2561.13       2598.05        97.81 o                         
  10  -2   7       1471.73       1443.50       102.93 o                         
  11  -2   7        999.91       1046.82       125.47 o                         
 -11  -1   7        431.22        488.51        80.18 o                         
 -10  -1   7       2875.09       3047.21       130.28 o                         
  -9  -1   7         95.19        149.64        51.63 o                         
  -8  -1   7       4804.08       4955.10       100.88 o                         
  -7  -1   7       1228.50       1285.24        51.47 o                         
  -6  -1   7       2586.50       2505.81        51.71 o                         
  -5  -1   7       3746.33       3692.16        54.49 o                         
  -4  -1   7      25990.44      25849.56       216.82 o                         
  -3  -1   7        356.68        452.33        22.35 o                         
  -2  -1   7      23679.03      23787.03       178.27 o                         
  -1  -1   7       8307.12       8230.28        76.99 o                         
   0  -1   7      12484.20      12219.04       110.52 o                         
   1  -1   7       1172.93       1188.90        25.08 o                         
   2  -1   7        383.99        438.75        20.52 o                         
   3  -1   7      66690.45      66402.10       593.55 o                         
   4  -1   7      50968.62      50307.95       433.38 o                         
   5  -1   7      28369.20      28642.43       291.61 o                         
   6  -1   7       4640.83       4401.14        77.00 o                         
   7  -1   7       1609.17       1586.12        53.49 o                         
   8  -1   7       4845.40       4717.75       125.82 o                         
   9  -1   7        164.41        107.09        62.19 o                         
  10  -1   7       3098.83       2858.11       132.90 o                         
  11  -1   7        131.47         83.60        90.62 o                         
 -12   0   7        834.14        786.93       120.76 o                         
 -11   0   7        975.20        944.27       147.43 o                         
 -10   0   7        337.10        396.38        71.77 o                         
  -9   0   7        263.38        293.63        46.49 o                         
  -8   0   7        600.81        665.13        46.46 o                         
  -7   0   7       5743.99       5757.67       102.62 o                         
  -6   0   7       7017.23       6824.32       108.80 o                         
  -5   0   7        208.99        272.05        20.14 o                         
  -4   0   7       6795.01       6630.37        82.92 o                         
  -3   0   7      23788.35      23600.45       210.07 o                         
  -2   0   7       4593.81       4556.58        52.04 o                         
  -1   0   7      41857.05      42020.06       271.76 o                         
   0   0   7      82650.58      83368.59       581.42 o                         
   1   0   7      30793.26      30834.20       258.37 o                         
   2   0   7       7172.79       7516.74        98.52 o                         
   3   0   7      10644.87      10635.57       126.13 o                         
   4   0   7        132.51        186.42        27.62 o                         
   5   0   7       7282.91       7264.88        96.97 o                         
   6   0   7       3860.96       3674.69        69.20 o                         
   7   0   7       9149.13       8869.56       142.36 o                         
   8   0   7         29.21         11.68        46.45 o                         
   9   0   7       2290.72       2235.52       253.47 o                         
  10   0   7       2862.26       2953.74       233.78 o                         
 -12   1   7        500.43        619.28        99.68 o                         
 -11   1   7          9.27        186.28        62.37 o                         
 -10   1   7         65.85          6.23        48.12 o                         
  -9   1   7        267.61        243.15        40.49 o                         
  -8   1   7      21769.11      21136.73       249.67 o                         
  -7   1   7      15078.40      14972.77       187.58 o                         
  -6   1   7       4163.65       3967.17        68.54 o                         
  -5   1   7        151.51        170.33        18.54 o                         
  -4   1   7      41276.67      40600.50       323.60 o                         
  -3   1   7          0.82        -11.52        12.50 o                         
  -2   1   7        691.06        781.88        26.09 o                         
  -1   1   7       3118.57       3210.04        43.48 o                         
   0   1   7      20243.19      19763.61       151.70 o                         
   1   1   7       2025.51       2302.50        60.91 o                         
   2   1   7       1202.36       1331.92        50.88 o                         
   3   1   7       5392.85       5329.80        86.61 o                         
   4   1   7       4891.34       4984.30        90.54 o                         
   5   1   7       1049.47       1104.91        41.16 o                         
   6   1   7        681.07        623.99        52.47 o                         
   7   1   7       3289.62       3170.75        84.24 o                         
   8   1   7       6526.50       6440.16       227.20 o                         
   9   1   7      12596.64      12447.74       293.22 o                         
  10   1   7         44.59        -14.04        78.88 o                         
 -12   2   7       1884.74       1789.69       117.62 o                         
 -11   2   7       7172.57       7373.96       246.14 o                         
 -10   2   7       1965.30       1997.49        86.85 o                         
  -9   2   7         24.11         -7.19        32.73 o                         
  -8   2   7       2963.58       2991.16        82.28 o                         
  -7   2   7       4106.72       4072.60        92.27 o                         
  -6   2   7      15217.35      14638.82       154.57 o                         
  -5   2   7       1672.76       1625.33        43.22 o                         
  -4   2   7      15798.64      15622.02       151.07 o                         
  -3   2   7      19914.16      19728.33       162.24 o                         
  -2   2   7       1864.18       1926.44        34.14 o                         
  -1   2   7       5941.72       5896.59        71.16 o                         
   0   2   7       9591.32       9678.17       101.44 o                         
   1   2   7       2272.78       2348.93        45.40 o                         
   2   2   7       3065.40       3233.01        74.67 o                         
   3   2   7        785.85        791.92        36.85 o                         
   4   2   7       6872.16       7093.96       115.76 o                         
   5   2   7      38402.37      38787.78       417.93 o                         
   6   2   7      10756.29      11330.97       144.15 o                         
   7   2   7        451.58        492.53        62.51 o                         
   8   2   7       2536.30       2611.64       125.01 o                         
   9   2   7          0.18        122.91        88.80 o                         
 -12   3   7        882.54       1067.87       127.72 o                         
 -11   3   7       2780.81       2797.41       140.87 o                         
 -10   3   7        602.40        552.01        55.67 o                         
  -9   3   7        806.23        859.91        52.44 o                         
  -8   3   7       8227.41       8145.89       122.93 o                         
  -7   3   7       4845.25       4791.73        77.77 o                         
  -6   3   7        996.77       1043.98        35.61 o                         
  -5   3   7        468.92        527.80        43.91 o                         
  -4   3   7       7120.18       7021.90        91.41 o                         
  -3   3   7      14861.08      14641.69       140.41 o                         
  -2   3   7       1383.05       1413.44        30.62 o                         
  -1   3   7       8426.08       8454.83        82.19 o                         
   0   3   7       9305.68       9330.16       107.88 o                         
   1   3   7      26360.42      26473.73       249.94 o                         
   2   3   7      63757.95      64739.88       599.44 o                         
   3   3   7      10534.30      10508.42       172.68 o                         
   4   3   7      12695.67      12597.32       178.60 o                         
   5   3   7       5165.48       4981.63       101.16 o                         
   6   3   7       3175.58       3535.77        98.49 o                         
   7   3   7       8354.41       8172.48       181.32 o                         
   8   3   7         72.75         36.55        71.76 o                         
   9   3   7        262.78        317.37        93.46 o                         
 -12   4   7        507.10        726.97       235.89 o                         
 -11   4   7        725.84        824.14        76.02 o                         
 -10   4   7        671.64        751.19        66.20 o                         
  -9   4   7        544.26        561.49        45.62 o                         
  -8   4   7       4492.96       4504.57       110.11 o                         
  -7   4   7        613.71        722.74        38.29 o                         
  -6   4   7       2406.29       2456.45        68.72 o                         
  -5   4   7       1514.14       1397.54        41.23 o                         
  -4   4   7        498.76        513.46        25.05 o                         
  -3   4   7      24863.22      24104.49       240.01 o                         
  -2   4   7      16904.77      17004.09       203.84 o                         
  -1   4   7      38266.52      37629.66       338.40 o                         
   0   4   7       5581.82       5586.26        83.41 o                         
   1   4   7      40702.14      39458.03       383.07 o                         
   2   4   7       1238.90       1423.41        51.70 o                         
   3   4   7       9028.36       9197.16       124.59 o                         
   4   4   7       7646.20       7641.70       115.88 o                         
   5   4   7         46.09         84.38        28.03 o                         
   6   4   7       1625.03       1456.14        77.80 o                         
   7   4   7        203.40        139.77        56.64 o                         
   8   4   7       6313.06       6341.31       188.24 o                         
 -12   5   7        200.17        237.46        69.85 o                         
 -11   5   7       3346.73       3316.80       140.88 o                         
 -10   5   7        395.97        376.91        88.55 o                         
  -9   5   7       2297.00       2302.52        89.92 o                         
  -8   5   7       9377.37       9137.10       135.84 o                         
  -7   5   7       4349.56       4542.52        78.36 o                         
  -6   5   7       3078.91       3064.47        75.88 o                         
  -5   5   7       1870.05       1969.99        44.06 o                         
  -4   5   7       4811.01       4758.71        82.77 o                         
  -3   5   7       3577.33       3827.99        76.83 o                         
  -2   5   7      11301.90      11053.23       165.04 o                         
  -1   5   7      14391.94      14289.63       153.89 o                         
   0   5   7        743.99        812.59        51.76 o                         
   1   5   7        114.70        104.97        20.40 o                         
   2   5   7         48.74         56.68        23.09 o                         
   3   5   7       7327.46       7161.52       114.84 o                         
   4   5   7      11535.76      11176.65       189.12 o                         
   5   5   7       9517.46       9444.85       234.78 o                         
   6   5   7       4430.99       4358.62       179.32 o                         
   7   5   7       1949.09       1854.78       230.80 o                         
   8   5   7       2014.32       2010.90       421.83 o                         
 -12   6   7       6078.17       6001.67       199.81 o                         
 -11   6   7       1723.76       1564.53       109.25 o                         
 -10   6   7         41.18         89.42        49.61 o                         
  -9   6   7        626.17        792.56        52.16 o                         
  -8   6   7        206.58        210.87        30.79 o                         
  -7   6   7        179.79        226.59        27.23 o                         
  -6   6   7       3431.93       3412.88        66.11 o                         
  -5   6   7       3089.64       2975.18        56.18 o                         
  -4   6   7        623.55        723.93        39.42 o                         
  -3   6   7       9839.17       9559.73       123.23 o                         
  -2   6   7         35.30         39.27        19.21 o                         
  -1   6   7       5706.40       5683.03       104.34 o                         
   0   6   7       2896.45       2806.21        63.90 o                         
   1   6   7      21170.55      21109.45       326.09 o                         
   2   6   7       2055.46       1870.55        81.92 o                         
   3   6   7       7268.59       7204.93       157.60 o                         
   4   6   7       8258.87       8839.86       178.33 o                         
   5   6   7       7831.15       8206.70       245.05 o                         
   6   6   7        488.54        429.79        73.91 o                         
   7   6   7         57.94        -70.18        70.18 o                         
 -12   7   7         89.28        -40.49        69.60 o                         
 -11   7   7        111.49         41.51        57.33 o                         
 -10   7   7         60.27        128.22        54.79 o                         
  -9   7   7       2460.17       2374.94        94.82 o                         
  -8   7   7       1336.04       1357.42        57.84 o                         
  -7   7   7       8292.59       8269.00       126.19 o                         
  -6   7   7       6810.79       6747.84       107.77 o                         
  -5   7   7       2387.19       2224.28        59.45 o                         
  -4   7   7       3139.30       3308.46        93.63 o                         
  -3   7   7       1076.97       1222.31        62.44 o                         
  -2   7   7       2698.71       2557.20        63.36 o                         
  -1   7   7         53.16         58.80        21.45 o                         
   0   7   7      25312.80      25507.17       341.72 o                         
   1   7   7      21288.84      21931.02       309.01 o                         
   2   7   7       6814.86       6672.35       155.79 o                         
   3   7   7        772.41        933.25        74.09 o                         
   4   7   7        112.99         87.74        58.51 o                         
   5   7   7       2319.79       2560.28       163.91 o                         
   6   7   7        318.90        427.93       102.12 o                         
 -12   8   7        777.78        725.50        88.88 o                         
 -11   8   7        675.48        563.13        74.50 o                         
 -10   8   7       3643.74       3791.66       170.20 o                         
  -9   8   7        105.96        105.10        48.69 o                         
  -8   8   7        201.24        193.45        46.18 o                         
  -7   8   7          8.32         46.06        32.76 o                         
  -6   8   7       3792.67       3769.33       100.66 o                         
  -5   8   7        141.70        261.59        37.89 o                         
  -4   8   7       3847.10       3969.63        89.90 o                         
  -3   8   7      38284.38      38300.24       483.93 o                         
  -2   8   7      13064.20      13164.13       260.95 o                         
  -1   8   7        670.40        606.45        51.84 o                         
   0   8   7        222.57        194.97        43.04 o                         
   1   8   7         14.57         -1.58        37.17 o                         
   2   8   7       8506.23       8905.85       206.37 o                         
   3   8   7       1291.70       1263.00        91.70 o                         
   4   8   7        308.72        152.92        92.65 o                         
   5   8   7       1823.01       1876.92       147.86 o                         
   6   8   7       1464.63       1337.64       148.51 o                         
 -12   9   7        147.79        129.48        82.54 o                         
 -11   9   7       2521.11       2645.54       157.47 o                         
 -10   9   7       2118.95       2134.44       108.94 o                         
  -9   9   7        595.13        534.89        63.70 o                         
  -8   9   7        214.09        213.07        58.45 o                         
  -7   9   7       9526.16       9749.96       198.49 o                         
  -6   9   7       4838.59       4863.45       115.11 o                         
  -5   9   7        369.30        535.78        52.52 o                         
  -4   9   7        250.94        350.95        51.20 o                         
  -3   9   7       2037.91       1995.39        87.09 o                         
  -2   9   7        893.43        859.21        65.08 o                         
  -1   9   7       7177.71       6785.89       152.63 o                         
   0   9   7        116.47         82.34        42.44 o                         
   1   9   7         20.49         34.44        61.11 o                         
   2   9   7       2221.13       2109.89       122.70 o                         
   3   9   7       2914.36       2933.26       133.33 o                         
   4   9   7       3966.44       4640.91       282.89 o                         
   5   9   7       1263.44       1080.24       127.01 o                         
 -11  10   7          8.48          1.46        74.66 o                         
 -10  10   7       1063.77       1014.32        81.86 o                         
  -9  10   7       1738.13       1697.90       113.10 o                         
  -8  10   7         95.56         24.96        59.10 o                         
  -7  10   7       3245.34       3017.52       158.75 o                         
  -6  10   7       4797.04       4786.49       143.60 o                         
  -5  10   7       1733.81       1708.46        87.10 o                         
  -4  10   7        260.24        277.31        53.15 o                         
  -3  10   7        137.23        152.38        46.15 o                         
  -2  10   7         42.00        100.19        49.43 o                         
  -1  10   7        323.01        245.06        81.62 o                         
   0  10   7       3090.89       3165.19       148.59 o                         
   1  10   7       4884.71       5073.36       193.33 o                         
   2  10   7       2665.22       2716.97       133.80 o                         
   3  10   7       2015.48       1972.68       152.31 o                         
   4  10   7        403.44        460.42       148.75 o                         
 -11  11   7       1346.49       1446.45       140.82 o                         
 -10  11   7       3642.05       3366.02       150.02 o                         
  -9  11   7       1348.11       1353.98       149.58 o                         
  -8  11   7         90.32        -10.83        53.85 o                         
  -7  11   7       3486.83       3664.99       143.92 o                         
  -6  11   7         65.07         66.94        58.75 o                         
  -5  11   7        912.11        849.37        73.80 o                         
  -4  11   7         67.12         82.82        59.74 o                         
  -3  11   7       3420.09       3616.10       127.80 o                         
  -2  11   7       3089.55       3085.53       127.27 o                         
  -1  11   7       5246.51       5380.09       195.57 o                         
   0  11   7       1123.64       1211.49       111.04 o                         
   1  11   7        112.22        145.27        69.84 o                         
   2  11   7         40.72        -82.83        82.83 o                         
   3  11   7        459.72        273.02        97.86 o                         
 -10  12   7        841.58        715.97       137.83 o                         
  -9  12   7       1763.18       1868.36       127.83 o                         
  -8  12   7        293.90        505.79        87.55 o                         
  -7  12   7         79.43        117.71        81.12 o                         
  -6  12   7       2173.82       2285.07       125.90 o                         
  -5  12   7       1671.44       1686.00       111.61 o                         
  -4  12   7       6276.67       6307.83       213.33 o                         
  -3  12   7       1840.61       1846.06       128.56 o                         
  -2  12   7       1414.92       1330.97       128.86 o                         
  -1  12   7         60.66         92.56        73.01 o                         
   0  12   7       1902.77       1725.63       139.10 o                         
   1  12   7        960.57        888.49        89.34 o                         
  -9  13   7        181.30        223.16        82.39 o                         
  -8  13   7        642.48        645.79        98.53 o                         
  -7  13   7       2974.60       3249.33       254.98 o                         
  -6  13   7        634.68        612.56        96.10 o                         
  -5  13   7        392.28        386.61        76.43 o                         
  -4  13   7        853.61        868.27        85.03 o                         
  -3  13   7        504.11        587.06        99.29 o                         
  -2  13   7        121.27         51.94        91.59 o                         
  -1  13   7        230.18        351.55        97.48 o                         
   0  13   7          6.76         22.68        81.31 o                         
  -7  14   7         10.16         87.92        85.54 o                         
  -6  14   7        139.18        198.91        90.44 o                         
  -5  14   7         11.27        -66.83        78.72 o                         
  -4  14   7          6.18        184.86       134.21 o                         
  -3  14   7         16.76        -58.45       127.78 o                         
   3 -17   8       3312.17       2916.36       185.85 o                         
   4 -17   8        785.53        672.33       136.31 o                         
   5 -17   8         30.11        -65.17        65.17 o                         
   6 -17   8        650.34        868.68       103.71 o                         
   0 -16   8       2307.68       2218.05       197.01 o                         
   1 -16   8        615.57        607.05        91.52 o                         
   2 -16   8        514.87        641.50       111.23 o                         
   3 -16   8          0.78         36.64        77.14 o                         
   4 -16   8         10.00        -69.62        69.62 o                         
   5 -16   8       2646.72       2386.48       233.50 o                         
   6 -16   8        105.98        131.53       108.35 o                         
   7 -16   8       1284.98       1283.96       112.26 o                         
   8 -16   8        456.35        398.46        76.79 o                         
  -1 -15   8       1386.58       1515.80       165.90 o                         
   0 -15   8         19.41         50.06        71.76 o                         
   1 -15   8       1251.95       1346.49       105.28 o                         
   2 -15   8       5321.52       5429.84       163.98 o                         
   3 -15   8         72.93         83.04        59.08 o                         
   4 -15   8        193.07        142.85        57.80 o                         
   5 -15   8         58.70        -13.80        56.12 o                         
   6 -15   8       2436.52       2184.33       140.30 o                         
   7 -15   8      10784.63      11190.93       262.10 o                         
   8 -15   8       1515.39       1272.03       104.56 o                         
   9 -15   8         28.74         58.32        71.83 o                         
  -3 -14   8        333.75        311.96       103.27 o                         
  -2 -14   8       2681.73       2415.02       142.95 o                         
  -1 -14   8       2487.63       2435.20       122.92 o                         
   0 -14   8        230.24        172.79        47.48 o                         
   1 -14   8        924.94        914.11        94.60 o                         
   2 -14   8       3830.53       3949.19       108.45 o                         
   3 -14   8      17068.64      16980.47       271.38 o                         
   4 -14   8      16423.05      16506.12       292.08 o                         
   5 -14   8        862.13        811.09        74.14 o                         
   6 -14   8       2375.11       2402.62       105.04 o                         
   7 -14   8         10.54         42.75        51.38 o                         
   8 -14   8       2235.24       2109.31       103.92 o                         
   9 -14   8       2306.70       2489.87       143.88 o                         
  10 -14   8         53.95         48.33        78.16 o                         
  -4 -13   8        142.57         26.94        97.30 o                         
  -3 -13   8        223.63        282.12        84.27 o                         
  -2 -13   8        125.79         66.36        56.79 o                         
  -1 -13   8       8031.37       8142.17       220.53 o                         
   0 -13   8      15585.72      15696.27       313.46 o                         
   1 -13   8       4408.78       4193.46       139.12 o                         
   2 -13   8       1592.64       1589.03        68.77 o                         
   3 -13   8       4387.03       4110.54       131.67 o                         
   4 -13   8       3732.99       3777.44       126.64 o                         
   5 -13   8       8404.62       8367.50       177.29 o                         
   6 -13   8       1529.83       1672.48        87.80 o                         
   7 -13   8       1369.14       1337.69        86.16 o                         
   8 -13   8        431.86        450.97        62.30 o                         
   9 -13   8       4694.36       5259.22       225.75 o                         
  10 -13   8       3367.39       3620.10       349.35 o                         
  11 -13   8       1472.76       1639.01       124.57 o                         
  -5 -12   8        972.36       1054.89       120.35 o                         
  -4 -12   8       3392.97       3307.04       318.14 o                         
  -3 -12   8       1855.67       1734.25       184.89 o                         
  -2 -12   8       2048.60       2167.31       107.36 o                         
  -1 -12   8       5476.18       5424.80       181.85 o                         
   0 -12   8       1594.24       1564.83        86.84 o                         
   1 -12   8       5452.20       5531.90       105.63 o                         
   2 -12   8       1645.66       1598.22        60.61 o                         
   3 -12   8         13.17        -24.46        29.69 o                         
   4 -12   8         60.37         71.08        31.49 o                         
   5 -12   8         37.33         28.71        47.57 o                         
   6 -12   8       9740.00       9783.29       170.59 o                         
   7 -12   8       4859.98       4935.17       136.81 o                         
   8 -12   8       3807.54       4155.79       158.13 o                         
   9 -12   8        193.07        179.83        47.66 o                         
  10 -12   8         44.80        102.02        64.76 o                         
  11 -12   8        298.92        284.75        82.56 o                         
  -6 -11   8        889.07       1090.27       124.24 o                         
  -5 -11   8       1787.03       1910.57       139.98 o                         
  -4 -11   8       8604.39       8376.54       244.28 o                         
  -3 -11   8        160.37        157.36        72.08 o                         
  -2 -11   8        399.52        407.07        44.07 o                         
  -1 -11   8        276.80        202.68        36.30 o                         
   0 -11   8       1402.31       1471.41        57.12 o                         
   1 -11   8       5962.35       6330.47       110.36 o                         
   2 -11   8         20.69         45.37        33.42 o                         
   3 -11   8       9190.16       9091.08       139.53 o                         
   4 -11   8       3166.95       3344.06        88.16 o                         
   5 -11   8       8360.28       8262.12       151.47 o                         
   6 -11   8       2677.80       2662.60        84.09 o                         
   7 -11   8       1623.85       1791.10       113.55 o                         
   8 -11   8         11.64         10.17        36.38 o                         
   9 -11   8        201.67        272.75        52.86 o                         
  10 -11   8       1451.46       1595.79        92.51 o                         
  11 -11   8        730.31        920.43       120.21 o                         
  -7 -10   8       1552.91       1480.67       171.14 o                         
  -6 -10   8        316.82        324.54        64.18 o                         
  -5 -10   8        556.02        556.92        66.03 o                         
  -4 -10   8        902.07        896.74        67.37 o                         
  -3 -10   8       7600.08       7735.46       164.62 o                         
  -2 -10   8       8802.67       8819.79       159.46 o                         
  -1 -10   8       3247.95       3414.07        82.07 o                         
   0 -10   8       8840.05       8627.97       106.13 o                         
   1 -10   8      10767.11      10968.40       124.27 o                         
   2 -10   8      35971.38      34910.81       322.68 o                         
   3 -10   8      17416.92      17598.64       175.80 o                         
   4 -10   8       5470.03       5309.70       121.46 o                         
   5 -10   8        801.71        788.95        47.48 o                         
   6 -10   8       2933.06       3071.65        96.64 o                         
   7 -10   8       5218.91       5454.86       130.57 o                         
   8 -10   8       1331.59       1428.77        77.07 o                         
   9 -10   8        299.55        158.27        63.58 o                         
  10 -10   8        562.54        704.06        67.31 o                         
  11 -10   8       2417.21       2167.11       111.60 o                         
  -7  -9   8       2512.83       2565.06       128.69 o                         
  -6  -9   8       1419.66       1298.85        93.75 o                         
  -5  -9   8         20.90         -1.20        46.15 o                         
  -4  -9   8       6521.84       6636.56       151.34 o                         
  -3  -9   8       1044.12       1188.86        70.64 o                         
  -2  -9   8      28364.53      28328.55       297.08 o                         
  -1  -9   8      30777.51      30484.72       259.46 o                         
   0  -9   8      17772.39      17459.24       173.55 o                         
   1  -9   8         39.24         65.08        18.57 o                         
   2  -9   8       4636.59       4539.09        66.70 o                         
   3  -9   8      13479.73      13567.97       152.34 o                         
   4  -9   8       6736.32       6692.61       115.83 o                         
   5  -9   8        568.27        524.85        46.35 o                         
   6  -9   8        346.09        270.23        43.43 o                         
   7  -9   8      11630.25      11458.06       215.75 o                         
   8  -9   8      16603.48      16918.98       232.18 o                         
   9  -9   8       4508.44       4594.10       126.10 o                         
  10  -9   8        835.11        959.44        77.28 o                         
  11  -9   8        783.96        783.03        70.94 o                         
  12  -9   8         10.07         75.95        81.21 o                         
  -8  -8   8        904.50        869.83        97.84 o                         
  -7  -8   8        787.24        844.80        79.97 o                         
  -6  -8   8        365.87        506.11        68.89 o                         
  -5  -8   8      19758.72      19802.36       258.90 o                         
  -4  -8   8       7111.65       6861.08       128.30 o                         
  -3  -8   8       1839.18       1907.77        58.27 o                         
  -2  -8   8       1486.95       1474.26        42.78 o                         
  -1  -8   8        394.22        485.65        26.78 o                         
   0  -8   8      12656.43      12563.82       124.42 o                         
   1  -8   8        999.93       1048.65        31.34 o                         
   2  -8   8        460.29        524.27        23.85 o                         
   3  -8   8       3752.67       3736.93        58.82 o                         
   4  -8   8      36652.95      36375.16       488.64 o                         
   5  -8   8      20471.41      20724.57       275.88 o                         
   6  -8   8        856.30        821.88        51.37 o                         
   7  -8   8         15.62         11.03        26.39 o                         
   8  -8   8       2907.76       2970.32        88.40 o                         
   9  -8   8       4856.92       4945.94       131.42 o                         
  10  -8   8       1236.30       1395.68        81.49 o                         
  11  -8   8        559.42        552.51        64.11 o                         
  12  -8   8       2397.00       2525.74       149.60 o                         
  -9  -7   8        517.65        569.78        76.87 o                         
  -8  -7   8       4656.98       4817.15       152.22 o                         
  -7  -7   8        189.23        196.37        54.03 o                         
  -6  -7   8       1960.68       1985.55        77.08 o                         
  -5  -7   8        402.40        566.28        54.98 o                         
  -4  -7   8        986.00       1035.07        48.75 o                         
  -3  -7   8       5864.86       5892.90       100.08 o                         
  -2  -7   8         47.50        103.26        19.41 o                         
  -1  -7   8       4522.15       4546.48        68.02 o                         
   0  -7   8      11327.48      10992.85       111.59 o                         
   1  -7   8       8367.51       8586.79        99.29 o                         
   2  -7   8       6302.99       6132.18        77.14 o                         
   3  -7   8       1280.62       1345.79        45.05 o                         
   4  -7   8      21044.43      20788.38       242.66 o                         
   5  -7   8        264.52        295.87        38.00 o                         
   6  -7   8       9810.19       9581.22       142.89 o                         
   7  -7   8        240.62        241.20        36.91 o                         
   8  -7   8       3009.30       3152.34       101.99 o                         
   9  -7   8        660.14        642.88        71.99 o                         
  10  -7   8        433.10        462.63        62.41 o                         
  11  -7   8       6235.52       5915.12       178.63 o                         
  12  -7   8        582.34        632.11       112.19 o                         
  -9  -6   8       2835.24       2847.91       165.01 o                         
  -8  -6   8       1396.34       1546.08        95.95 o                         
  -7  -6   8         14.00        -27.44        35.97 o                         
  -6  -6   8       2903.34       2917.77        87.23 o                         
  -5  -6   8        307.77        317.44        35.09 o                         
  -4  -6   8       6890.79       7040.50       135.04 o                         
  -3  -6   8       2830.54       2728.54        68.60 o                         
  -2  -6   8        438.10        479.45        23.74 o                         
  -1  -6   8      16903.63      16735.02       161.03 o                         
   0  -6   8      31385.43      31350.06       257.13 o                         
   1  -6   8      57035.34      56141.97       679.79 o                         
   2  -6   8       2504.27       2487.23        45.45 o                         
   3  -6   8         58.88         78.45        16.56 o                         
   4  -6   8       2789.55       2788.86        70.79 o                         
   5  -6   8        225.31        233.92        22.34 o                         
   6  -6   8       3976.65       4059.84        83.97 o                         
   7  -6   8       5534.62       5751.81       143.36 o                         
   8  -6   8      11627.77      11582.85       187.17 o                         
   9  -6   8        536.64        659.45        62.46 o                         
  10  -6   8       1224.96       1235.96        84.09 o                         
  11  -6   8        144.15        160.84        57.99 o                         
  12  -6   8          2.03        -34.63        96.47 o                         
 -10  -5   8        301.52        344.88        71.52 o                         
  -9  -5   8         68.47         -6.09        57.32 o                         
  -8  -5   8        100.17         90.40        66.38 o                         
  -7  -5   8       1305.85       1433.85        68.29 o                         
  -6  -5   8       1114.88       1229.00        62.46 o                         
  -5  -5   8       1920.63       1978.12        57.18 o                         
  -4  -5   8      42132.90      41884.95       355.73 o                         
  -3  -5   8      34711.73      34326.88       295.03 o                         
  -2  -5   8      27913.47      27505.55       226.41 o                         
  -1  -5   8       5434.98       5379.85        62.63 o                         
   0  -5   8       8016.96       8072.57        89.52 o                         
   1  -5   8      15252.99      14987.02       152.18 o                         
   2  -5   8      22988.40      22884.38       197.10 o                         
   3  -5   8       4655.19       4476.87        77.83 o                         
   4  -5   8      43849.81      43522.45       436.61 o                         
   5  -5   8       5251.38       5290.64        91.93 o                         
   6  -5   8       6588.02       6651.15       106.63 o                         
   7  -5   8       8276.32       7890.58       173.78 o                         
   8  -5   8       1319.79       1439.84        80.83 o                         
   9  -5   8        427.65        481.33        59.09 o                         
  10  -5   8        448.53        485.44        64.78 o                         
  11  -5   8          2.05         27.47        77.35 o                         
 -10  -4   8         58.74        -13.21        54.42 o                         
  -9  -4   8        693.84        810.11        96.35 o                         
  -8  -4   8       3895.78       4108.31       106.42 o                         
  -7  -4   8      14856.59      15108.19       200.19 o                         
  -6  -4   8       6536.35       6416.61       129.52 o                         
  -5  -4   8       1777.06       1663.48        45.28 o                         
  -4  -4   8         69.59         93.30        18.39 o                         
  -3  -4   8       1053.00       1049.06        33.05 o                         
  -2  -4   8      56945.36      56864.86       432.37 o                         
  -1  -4   8      12236.65      12388.23       111.00 o                         
   0  -4   8       3848.28       3716.23        51.06 o                         
   1  -4   8      45061.67      45050.74       344.71 o                         
   2  -4   8       2224.82       2229.62        38.95 o                         
   3  -4   8      58661.27      58806.65       491.25 o                         
   4  -4   8      23026.03      23231.37       212.41 o                         
   5  -4   8        334.81        307.89        16.98 o                         
   6  -4   8       7948.31       7729.46       126.81 o                         
   7  -4   8        814.56        846.69        46.84 o                         
   8  -4   8       1525.84       1481.24        69.09 o                         
   9  -4   8        576.91        776.88        70.54 o                         
  10  -4   8       2384.40       2462.04       148.58 o                         
  11  -4   8        919.08       1013.74       107.25 o                         
 -11  -3   8        849.91        648.77        93.38 o                         
 -10  -3   8        232.44        312.91        68.91 o                         
  -9  -3   8       1365.84       1451.04        92.36 o                         
  -8  -3   8        310.24        318.23        44.22 o                         
  -7  -3   8       2446.73       2503.50        77.98 o                         
  -6  -3   8        495.49        538.13        34.30 o                         
  -5  -3   8      12308.20      12128.65       126.06 o                         
  -4  -3   8       6841.91       6933.78        87.73 o                         
  -3  -3   8       6295.83       6208.08        78.12 o                         
  -2  -3   8       4645.17       4703.64        59.40 o                         
  -1  -3   8        583.34        675.69        21.03 o                         
   0  -3   8      90088.20      91409.12       671.66 o                         
   1  -3   8        297.65        327.45        12.73 o                         
   2  -3   8         91.14        114.21         8.05 o                         
   3  -3   8       5545.78       5426.63        63.54 o                         
   4  -3   8       1154.91       1175.28        28.19 o                         
   5  -3   8       4010.06       3703.66        61.32 o                         
   6  -3   8       4751.90       4709.81        88.45 o                         
   7  -3   8       3242.97       3116.42        78.22 o                         
   8  -3   8       7256.48       7036.08       141.92 o                         
   9  -3   8       9116.24       8587.85       191.67 o                         
  10  -3   8       2194.66       2249.76       139.84 o                         
  11  -3   8        200.26        175.85        83.09 o                         
 -11  -2   8        759.03        713.68       117.47 o                         
 -10  -2   8       1740.46       1775.60       110.84 o                         
  -9  -2   8        807.43        787.71        86.15 o                         
  -8  -2   8        499.25        479.33        48.57 o                         
  -7  -2   8        635.19        695.93        57.34 o                         
  -6  -2   8        426.11        453.93        29.21 o                         
  -5  -2   8       2992.35       3046.45        54.89 o                         
  -4  -2   8      19726.05      19709.89       175.56 o                         
  -3  -2   8      38592.00      38232.30       303.25 o                         
  -2  -2   8       1288.56       1354.36        31.04 o                         
  -1  -2   8       8414.43       8420.50        81.84 o                         
   0  -2   8       3608.59       3587.94        48.98 o                         
   1  -2   8       1520.29       1491.98        30.17 o                         
   2  -2   8       6875.95       6768.91        76.52 o                         
   3  -2   8      10283.98      10087.92       118.46 o                         
   4  -2   8       1933.11       1856.94        38.30 o                         
   5  -2   8      22482.75      21847.51       201.58 o                         
   6  -2   8       7412.05       7245.52       107.04 o                         
   7  -2   8       3097.04       3156.97        75.12 o                         
   8  -2   8         15.12         24.90        39.27 o                         
   9  -2   8       1411.52       1446.12        75.53 o                         
  10  -2   8        563.50        367.65       107.51 o                         
  11  -2   8       1437.00       1411.21       122.33 o                         
 -11  -1   8       1393.38       1368.42       105.99 o                         
 -10  -1   8        593.33        746.52        87.66 o                         
  -9  -1   8       2057.26       2110.10       101.98 o                         
  -8  -1   8          6.89         37.28        32.28 o                         
  -7  -1   8      16929.48      16890.88       205.17 o                         
  -6  -1   8       2005.40       1877.17        43.25 o                         
  -5  -1   8      10483.60      10379.17       103.92 o                         
  -4  -1   8      41293.19      40789.36       325.73 o                         
  -3  -1   8      14822.53      14655.94       134.86 o                         
  -2  -1   8       3835.56       3702.32        54.47 o                         
  -1  -1   8       9891.08       9771.24        97.91 o                         
   0  -1   8       2511.94       2698.72        38.98 o                         
   1  -1   8       2309.72       2293.02        38.44 o                         
   2  -1   8      24810.21      25128.06       218.74 o                         
   3  -1   8       3530.77       3633.91        56.61 o                         
   4  -1   8      14068.51      14207.32       175.25 o                         
   5  -1   8       4812.03       4999.74        82.80 o                         
   6  -1   8       2835.00       2859.09        60.22 o                         
   7  -1   8       8842.05       9031.41       229.52 o                         
   8  -1   8          9.21         76.19        36.46 o                         
   9  -1   8        671.96        472.94        69.28 o                         
  10  -1   8        136.45        115.94       101.96 o                         
 -11   0   8       1189.43       1168.01       102.76 o                         
 -10   0   8       4164.35       4407.74       162.47 o                         
  -9   0   8        100.15        161.28        36.96 o                         
  -8   0   8      18774.81      18712.99       232.17 o                         
  -7   0   8      10400.22      10206.54       147.31 o                         
  -6   0   8        381.70        392.84        24.58 o                         
  -5   0   8      13324.60      13280.14       138.91 o                         
  -4   0   8         40.00         92.06        22.95 o                         
  -3   0   8       5494.99       5504.90        73.64 o                         
  -2   0   8          6.11         30.07        10.35 o                         
  -1   0   8      16744.73      16698.14       133.58 o                         
   0   0   8      36370.44      35940.55       282.26 o                         
   1   0   8      48406.99      49645.42       402.92 o                         
   2   0   8      11092.55      10898.09       121.99 o                         
   3   0   8        146.28        280.25        56.16 o                         
   4   0   8      18153.46      18919.97       240.86 o                         
   5   0   8       1433.31       1390.10        62.31 o                         
   6   0   8       1024.83       1040.08        44.33 o                         
   7   0   8        189.44        180.16        35.69 o                         
   8   0   8       3161.42       3432.62       149.31 o                         
   9   0   8      12141.58      12256.57       297.15 o                         
  10   0   8        551.53        434.44        83.54 o                         
 -12   1   8        175.77        130.08        80.19 o                         
 -11   1   8       7285.63       7545.28       209.06 o                         
 -10   1   8        166.21        154.65        54.98 o                         
  -9   1   8        517.22        552.48        74.06 o
[truncated: 383,293 more chars]
