# Supplementary material for: Crystal structure of hexa­glycinium dodeca­iodo­triplumbate
Source: Acta Crystallogr E Crystallogr Commun. 2024 Aug 6;80(Pt 9):916–20. doi: 10.1107/S2056989024007606 (PMC11389678; doi:10.1107/S2056989024007606)
Supplement: Supplementary file 3 [file e-80-00916-Isup4.mol]

@<TRIPOS>MOLECULE
aram306
   172   116    58     0     0
SMALL
NO_CHARGES
****
Generated from the CSD

@<TRIPOS>ATOM
     1 Pb1      1.8662   2.9211   7.0462   Pb        1 RES1   0.0000
     2 Pb2      2.3208   0.7890   3.6153   Pb        1 RES1   0.0000
     3 I1      -0.2734   2.6884   4.7359   I         1 RES1   0.0000
     4 I2       4.2308   3.2878   4.9233   I         1 RES1   0.0000
     5 I3       2.4110  -0.2749   6.9566   I         1 RES1   0.0000
     6 I4       2.6687   2.0524   0.8930   I         1 RES1   0.0000
     7 I5       0.3025  -1.1754   2.3379   I         1 RES1   0.0000
     8 I6       4.8691  -0.8898   3.3148   I         1 RES1   0.0000
     9 Pb2      1.4117   5.0531  10.4772   Pb        1 RES1   0.0000
    10 I1       4.0059   3.1537   9.3566   I         1 RES1   0.0000
    11 I2      -0.4983   2.5544   9.1691   I         1 RES1   0.0000
    12 I3       1.3215   6.1170   7.1359   I         1 RES1   0.0000
    13 I4       1.0638   3.7897  13.1994   I         1 RES1   0.0000
    14 I5       3.4300   7.0175  11.7545   I         1 RES1   0.0000
    15 I6      -1.1366   6.7319  10.7776   I         1 RES1   0.0000
    16 O1A      6.7026   4.5446   1.6822   O.3       2 RES2   0.0000
    17 H1A      6.6287   5.2333   1.3007   H         2 RES2   0.0000
    18 O2A      6.2266   3.6797  -0.3233   O.2       2 RES2   0.0000
    19 C1A      6.4769   3.5639   0.8526   C.2       2 RES2   0.0000
    20 C2A      6.5749   2.2192   1.5164   C.3       2 RES2   0.0000
    21 H21A     7.5089   2.0548   1.8004   H         2 RES2   0.0000
    22 H22A     5.9992   2.2017   2.3213   H         2 RES2   0.0000
    23 N1A      6.1488   1.1658   0.5764   N.4       2 RES2   0.0000
    24 H11A     6.3151   0.3490   0.9415   H         2 RES2   0.0000
    25 H12A     6.6099   1.2500  -0.2029   H         2 RES2   0.0000
    26 H13A     5.2573   1.2489   0.4126   H         2 RES2   0.0000
    27 O1A     -2.9701   1.2975  12.4103   O.3       3 RES3   0.0000
    28 H1A     -2.8962   0.6088  12.7917   H         3 RES3   0.0000
    29 O2A     -2.4941   2.1624  14.4158   O.2       3 RES3   0.0000
    30 C1A     -2.7444   2.2782  13.2399   C.2       3 RES3   0.0000
    31 C2A     -2.8424   3.6229  12.5761   C.3       3 RES3   0.0000
    32 H21A    -3.7764   3.7873  12.2920   H         3 RES3   0.0000
    33 H22A    -2.2667   3.6404  11.7712   H         3 RES3   0.0000
    34 N1A     -2.4163   4.6763  13.5161   N.4       3 RES3   0.0000
    35 H11A    -2.5826   5.4931  13.1510   H         3 RES3   0.0000
    36 H12A    -2.8774   4.5921  14.2954   H         3 RES3   0.0000
    37 H13A    -1.5248   4.5932  13.6799   H         3 RES3   0.0000
    38 O1B      3.2111   5.6959   1.4591   O.3       4 RES4   0.0000
    39 H1B      3.2701   5.4599   0.6764   H         4 RES4   0.0000
    40 O2B      1.0078   5.4340   1.1212   O.2       4 RES4   0.0000
    41 C1B      1.9621   5.6703   1.8264   C.2       4 RES4   0.0000
    42 C2B      1.7970   5.9699   3.2850   C.3       4 RES4   0.0000
    43 H21B     2.1974   5.2412   3.8219   H         4 RES4   0.0000
    44 H22B     2.2675   6.8120   3.5075   H         4 RES4   0.0000
    45 N1B      0.3642   6.0998   3.6161   N.4       4 RES4   0.0000
    46 H11B     0.2584   6.0785   4.5198   H         4 RES4   0.0000
    47 H12B    -0.0979   5.4124   3.2401   H         4 RES4   0.0000
    48 H13B     0.0486   6.8903   3.2928   H         4 RES4   0.0000
    49 O1B      0.5214   0.1462  12.6333   O.3       5 RES5   0.0000
    50 H1B      0.4624   0.3822  13.4160   H         5 RES5   0.0000
    51 O2B      2.7247   0.4081  12.9713   O.2       5 RES5   0.0000
    52 C1B      1.7704   0.1718  12.2661   C.2       5 RES5   0.0000
    53 C2B      1.9355  -0.1278  10.8075   C.3       5 RES5   0.0000
    54 H21B     1.5351   0.6009  10.2706   H         5 RES5   0.0000
    55 H22B     1.4650  -0.9699  10.5850   H         5 RES5   0.0000
    56 N1B      3.3683  -0.2577  10.4763   N.4       5 RES5   0.0000
    57 H11B     3.4741  -0.2364   9.5727   H         5 RES5   0.0000
    58 H12B     3.8304   0.4297  10.8524   H         5 RES5   0.0000
    59 H13B     3.6839  -1.0482  10.7996   H         5 RES5   0.0000
    60 O1C      7.6820  -1.7446   8.7740   O.3       6 RES6   0.0000
    61 H1C      7.5194  -2.0713   9.5970   H         6 RES6   0.0000
    62 O2C      5.7271  -0.6778   9.0653   O.2       6 RES6   0.0000
    63 N1C      5.9211   0.6126   6.7207   N.4       6 RES6   0.0000
    64 H11C     6.0165   0.8929   5.8605   H         6 RES6   0.0000
    65 H12C     6.0741   1.3088   7.2860   H         6 RES6   0.0000
    66 H13C     5.0760   0.2995   6.8462   H         6 RES6   0.0000
    67 C1C      6.6852  -0.9576   8.4062   C.2       6 RES6   0.0000
    68 C2C      6.8913  -0.4671   6.9969   C.3       6 RES6   0.0000
    69 H21C     7.8144  -0.1260   6.8893   H         6 RES6   0.0000
    70 H22C     6.7581  -1.2112   6.3574   H         6 RES6   0.0000
    71 O1C     -3.9495   7.5867   5.3185   O.3       7 RES7   0.0000
    72 H1C     -3.7869   7.9134   4.4955   H         7 RES7   0.0000
    73 O2C     -1.9946   6.5199   5.0272   O.2       7 RES7   0.0000
    74 N1C     -2.1886   5.2295   7.3718   N.4       7 RES7   0.0000
    75 H11C    -2.2840   4.9492   8.2320   H         7 RES7   0.0000
    76 H12C    -2.3416   4.5333   6.8065   H         7 RES7   0.0000
    77 H13C    -1.3435   5.5427   7.2463   H         7 RES7   0.0000
    78 C1C     -2.9527   6.7997   5.6863   C.2       7 RES7   0.0000
    79 C2C     -3.1588   6.3092   7.0956   C.3       7 RES7   0.0000
    80 H21C    -4.0819   5.9681   7.2032   H         7 RES7   0.0000
    81 H22C    -3.0256   7.0533   7.7351   H         7 RES7   0.0000
    82 H11A     2.2286  -0.3490  -0.9415   H         8 RES8   0.0000
    83 H12A     1.9338  -1.2500   0.2029   H         9 RES9   0.0000
    84 H13B     4.1738  -3.5946   3.2928   H        10 RES10   0.0000
    85 H13B    -0.4413   9.4367  10.7996   H        11 RES11   0.0000
    86 H11C    -2.5272   0.8929   5.8605   H        12 RES12   0.0000
    87 H12C    -2.4696   1.3088   7.2860   H        13 RES13   0.0000
    88 H1C      0.3384  -2.5715   4.4955   H        14 RES14   0.0000
    89 H12C     6.2021   4.5333   6.8065   H        15 RES15   0.0000
    90 H11C     6.2597   4.9492   8.2320   H        16 RES16   0.0000
    91 H12B     8.4458   5.4124   3.2401   H        17 RES17   0.0000
    92 H12B    -4.7133   0.4297  10.8524   H        18 RES18   0.0000
    93 I6       0.7438   9.5950   3.3148   I        19 RES19   0.0000
    94 O1A     -1.8411   4.5446   1.6822   O.3      20 RES20   0.0000
    95 O2B      3.4106   5.0509  -1.1212   O.3      21 RES21   0.0000
    96 H1B      1.1484   5.0249  -0.6764   H        22 RES22   0.0000
    97 I6       2.9887  -3.7529  10.7776   I        23 RES23   0.0000
    98 O1A      5.5736   1.2975  12.4103   O.3      24 RES24   0.0000
    99 O2B      0.3219   0.7912  15.2137   O.3      25 RES25   0.0000
   100 H1B      2.5841   0.8172  14.7689   H        26 RES26   0.0000
   101 I5       7.5552  -3.4674  11.7545   I        27 RES27   0.0000
   102 I1       8.2703   2.6884   4.7359   I        28 RES28   0.0000
   103 I2       8.0454   2.5544   9.1691   I        29 RES29   0.0000
   104 I5      -3.8227   9.3095   2.3379   I        30 RES30   0.0000
   105 I1      -4.5378   3.1537   9.3566   I        31 RES31   0.0000
   106 I2      -4.3129   3.2878   4.9233   I        32 RES32   0.0000
   107 O1A      6.2595   5.9403  -1.6822   O.3      33 RES33   0.0000
   108 H1A      6.3335   5.2516  -1.3007   H        33 RES33   0.0000
   109 O2A      6.7356   6.8051   0.3233   O.2      33 RES33   0.0000
   110 C1A      6.4853   6.9209  -0.8526   C.2      33 RES33   0.0000
   111 C2A      6.3873   8.2657  -1.5164   C.3      33 RES33   0.0000
   112 H21A     5.4533   8.4300  -1.8004   H        33 RES33   0.0000
   113 H22A     6.9630   8.2832  -2.3213   H        33 RES33   0.0000
   114 N1A      6.8134   9.3191  -0.5764   N.4      33 RES33   0.0000
   115 H11A     6.6471  10.1358  -0.9415   H        33 RES33   0.0000
   116 H12A     6.3523   9.2348   0.2029   H        33 RES33   0.0000
   117 H13A     7.7049   9.2360  -0.4126   H        33 RES33   0.0000
   118 I4       7.0872  12.5373   0.8930   I        34 RES34   0.0000
   119 I5       4.7210   9.3095   2.3379   I        35 RES35   0.0000
   120 I6       8.0931  11.3747  -3.3148   I        36 RES36   0.0000
   121 I4      10.2935   8.4325  -0.8930   I        37 RES37   0.0000
   122 H12B     4.5164   5.0724  -3.2401   H        38 RES38   0.0000
   123 O1A     -2.5270  -0.0982  15.7747   O.3      39 RES39   0.0000
   124 H1A     -2.6010   0.5905  15.3932   H        39 RES39   0.0000
   125 O2A     -3.0031  -0.9630  13.7692   O.2      39 RES39   0.0000
   126 C1A     -2.7528  -1.0788  14.9451   C.2      39 RES39   0.0000
   127 C2A     -2.6548  -2.4236  15.6088   C.3      39 RES39   0.0000
   128 H21A    -1.7208  -2.5879  15.8929   H        39 RES39   0.0000
   129 H22A    -3.2305  -2.4411  16.4138   H        39 RES39   0.0000
   130 N1A     -3.0809  -3.4769  14.6689   N.4      39 RES39   0.0000
   131 H11A    -2.9146  -4.2937  15.0339   H        39 RES39   0.0000
   132 H12A    -2.6198  -3.3927  13.8896   H        39 RES39   0.0000
   133 H13A    -3.9724  -3.3939  14.5051   H        39 RES39   0.0000
   134 I4      -3.3547  -6.6952  13.1994   I        40 RES40   0.0000
   135 I5      -0.9885  -3.4674  11.7545   I        41 RES41   0.0000
   136 I6      -4.3606  -5.5326  17.4073   I        42 RES42   0.0000
   137 I4      -6.5610  -2.5903  14.9855   I        43 RES43   0.0000
   138 H12B    -0.7839   0.7697  17.3326   H        44 RES44   0.0000
   139 O1A      1.8914  10.3867  15.7747   O.3      45 RES45   0.0000
   140 H1A      1.8175  11.0754  15.3932   H        45 RES45   0.0000
   141 O2A      1.4154   9.5219  13.7692   O.2      45 RES45   0.0000
   142 C1A      1.6657   9.4060  14.9451   C.2      45 RES45   0.0000
   143 C2A      1.7637   8.0613  15.6088   C.3      45 RES45   0.0000
   144 H21A     2.6977   7.8969  15.8929   H        45 RES45   0.0000
   145 H22A     1.1880   8.0438  16.4138   H        45 RES45   0.0000
   146 N1A      1.3376   7.0079  14.6689   N.4      45 RES45   0.0000
   147 H11A     1.5039   6.1912  15.0339   H        45 RES45   0.0000
   148 H12A     1.7987   7.0921  13.8896   H        45 RES45   0.0000
   149 H13A     0.4461   7.0910  14.5051   H        45 RES45   0.0000
   150 O2A      1.9244  12.6472  14.4158   O.3      46 RES46   0.0000
   151 H1A      1.5223  11.0937  12.7917   H        47 RES47   0.0000
   152 H12B     3.6346  11.2546  17.3326   H        48 RES48   0.0000
   153 O1C      3.5567   8.7403   8.7740   O.3      49 RES49   0.0000
   154 H1C      3.3941   8.4136   9.5970   H        49 RES49   0.0000
   155 O2C      1.6019   9.8071   9.0653   O.2      49 RES49   0.0000
   156 N1C      1.7959  11.0974   6.7207   N.4      49 RES49   0.0000
   157 H11C     1.8913  11.3778   5.8605   H        49 RES49   0.0000
   158 H12C     1.9489  11.7937   7.2860   H        49 RES49   0.0000
   159 H13C     0.9508  10.7843   6.8462   H        49 RES49   0.0000
   160 C1C      2.5600   9.5272   8.4062   C.2      49 RES49   0.0000
   161 C2C      2.7661  10.0177   6.9969   C.3      49 RES49   0.0000
   162 H21C     3.6891  10.3589   6.8893   H        49 RES49   0.0000
   163 H22C     2.6328   9.2737   6.3574   H        49 RES49   0.0000
   164 I2       0.1056  13.7726   4.9233   I        50 RES50   0.0000
   165 I3      -1.7143  10.2100   6.9566   I        51 RES51   0.0000
   166 I1       4.1451  13.1733   4.7359   I        52 RES52   0.0000
   167 I2       3.9201  13.0392   9.1691   I        53 RES53   0.0000
   168 I4      -2.1425   7.8945  14.9855   I        54 RES54   0.0000
   169 I5      -4.5087   4.6667  16.4304   I        55 RES55   0.0000
   170 I6       0.0579   4.9523  17.4073   I        56 RES56   0.0000
   171 I4       5.8750  -2.0524  -0.8930   I        57 RES57   0.0000
   172 I5       8.2412   1.1754  -2.3379   I        58 RES58   0.0000
@<TRIPOS>BOND
     1     1     3   un
     2     1     4   un
     3     1     5   un
     4     1    10   un
     5     1    11   un
     6     1    12   un
     7     2     3   un
     8     2     4   un
     9     2     6   un
    10     2     7   un
    11     2     8   un
    12     9    10   un
    13     9    11   un
    14     9    13   un
    15     9    14   un
    16     9    15   un
    17    16    17    1
    18    16    19    1
    19    18    19    2
    20    19    20    1
    21    20    21    1
    22    20    22    1
    23    20    23    1
    24    23    24    1
    25    23    25    1
    26    23    26    1
    27    27    28    1
    28    27    30    1
    29    29    30    2
    30    30    31    1
    31    31    32    1
    32    31    33    1
    33    31    34    1
    34    34    35    1
    35    34    36    1
    36    34    37    1
    37    38    39    1
    38    38    41    1
    39    40    41    2
    40    41    42    1
    41    42    43    1
    42    42    44    1
    43    42    45    1
    44    45    46    1
    45    45    47    1
    46    45    48    1
    47    49    50    1
    48    49    52    1
    49    51    52    2
    50    52    53    1
    51    53    54    1
    52    53    55    1
    53    53    56    1
    54    56    57    1
    55    56    58    1
    56    56    59    1
    57    60    61    1
    58    60    67    1
    59    62    67    2
    60    63    64    1
    61    63    65    1
    62    63    66    1
    63    63    68    1
    64    67    68    1
    65    68    69    1
    66    68    70    1
    67    71    72    1
    68    71    78    1
    69    73    78    2
    70    74    75    1
    71    74    76    1
    72    74    77    1
    73    74    79    1
    74    78    79    1
    75    79    80    1
    76    79    81    1
    77   107   108    1
    78   107   110    1
    79   109   110    2
    80   110   111    1
    81   111   112    1
    82   111   113    1
    83   111   114    1
    84   114   115    1
    85   114   116    1
    86   114   117    1
    87   123   124    1
    88   123   126    1
    89   125   126    2
    90   126   127    1
    91   127   128    1
    92   127   129    1
    93   127   130    1
    94   130   131    1
    95   130   132    1
    96   130   133    1
    97   139   140    1
    98   139   142    1
    99   141   142    2
   100   142   143    1
   101   143   144    1
   102   143   145    1
   103   143   146    1
   104   146   147    1
   105   146   148    1
   106   146   149    1
   107   153   154    1
   108   153   160    1
   109   155   160    2
   110   156   157    1
   111   156   158    1
   112   156   159    1
   113   156   161    1
   114   160   161    1
   115   161   162    1
   116   161   163    1
@<TRIPOS>SUBSTRUCTURE
     1 RES1        1 GROUP             0 ****  ****    0  
     2 RES2       16 GROUP             0 ****  ****    0  
     3 RES3       27 GROUP             0 ****  ****    0  
     4 RES4       38 GROUP             0 ****  ****    0  
     5 RES5       49 GROUP             0 ****  ****    0  
     6 RES6       60 GROUP             0 ****  ****    0  
     7 RES7       71 GROUP             0 ****  ****    0  
     8 RES8       82 GROUP             0 ****  ****    0  
     9 RES9       83 GROUP             0 ****  ****    0  
    10 RES10      84 GROUP             0 ****  ****    0  
    11 RES11      85 GROUP             0 ****  ****    0  
    12 RES12      86 GROUP             0 ****  ****    0  
    13 RES13      87 GROUP             0 ****  ****    0  
    14 RES14      88 GROUP             0 ****  ****    0  
    15 RES15      89 GROUP             0 ****  ****    0  
    16 RES16      90 GROUP             0 ****  ****    0  
    17 RES17      91 GROUP             0 ****  ****    0  
    18 RES18      92 GROUP             0 ****  ****    0  
    19 RES19      93 GROUP             0 ****  ****    0  
    20 RES20      94 GROUP             0 ****  ****    0  
    21 RES21      95 GROUP             0 ****  ****    0  
    22 RES22      96 GROUP             0 ****  ****    0  
    23 RES23      97 GROUP             0 ****  ****    0  
    24 RES24      98 GROUP             0 ****  ****    0  
    25 RES25      99 GROUP             0 ****  ****    0  
    26 RES26     100 GROUP             0 ****  ****    0  
    27 RES27     101 GROUP             0 ****  ****    0  
    28 RES28     102 GROUP             0 ****  ****    0  
    29 RES29     103 GROUP             0 ****  ****    0  
    30 RES30     104 GROUP             0 ****  ****    0  
    31 RES31     105 GROUP             0 ****  ****    0  
    32 RES32     106 GROUP             0 ****  ****    0  
    33 RES33     107 GROUP             0 ****  ****    0  
    34 RES34     118 GROUP             0 ****  ****    0  
    35 RES35     119 GROUP             0 ****  ****    0  
    36 RES36     120 GROUP             0 ****  ****    0  
    37 RES37     121 GROUP             0 ****  ****    0  
    38 RES38     122 GROUP             0 ****  ****    0  
    39 RES39     123 GROUP             0 ****  ****    0  
    40 RES40     134 GROUP             0 ****  ****    0  
    41 RES41     135 GROUP             0 ****  ****    0  
    42 RES42     136 GROUP             0 ****  ****    0  
    43 RES43     137 GROUP             0 ****  ****    0  
    44 RES44     138 GROUP             0 ****  ****    0  
    45 RES45     139 GROUP             0 ****  ****    0  
    46 RES46     150 GROUP             0 ****  ****    0  
    47 RES47     151 GROUP             0 ****  ****    0  
    48 RES48     152 GROUP             0 ****  ****    0  
    49 RES49     153 GROUP             0 ****  ****    0  
    50 RES50     164 GROUP             0 ****  ****    0  
    51 RES51     165 GROUP             0 ****  ****    0  
    52 RES52     166 GROUP             0 ****  ****    0  
    53 RES53     167 GROUP             0 ****  ****    0  
    54 RES54     168 GROUP             0 ****  ****    0  
    55 RES55     169 GROUP             0 ****  ****    0  
    56 RES56     170 GROUP             0 ****  ****    0  
    57 RES57     171 GROUP             0 ****  ****    0  
    58 RES58     172 GROUP             0 ****  ****    0  
@<TRIPOS>CRYSIN
    8.5437   11.2672   14.8534  105.9000   92.6470  111.4770     2     1
